# Supplementary material for: Genomic Dissection of Peduncle Morphology in Barley through Nested Association Mapping
Source: Plants (Basel). 2020 Dec 23;10(1):10. doi: 10.3390/plants10010010 (PMC7823623; doi:10.3390/plants10010010)
Supplement: Supplementary file 1 [file plants-10-00010-s001.zip]

Archive with 7 entries (7 files):
- Figure S1.pdf
- Figure S2.pdf
- Table S1.xlsx
- Table S2.xlsx
- Table S3.xlsx
- Table S4.xlsx
- Table S5.xlsx
