# Supplementary material for: Genomic Dissection of Peduncle Morphology in Barley through Nested Association Mapping
Source: Plants (Basel). 2020 Dec 23;10(1):10. doi: 10.3390/plants10010010 (PMC7823623; doi:10.3390/plants10010010)
Supplement: Supplementary file 1 [file plants-10-00010-s001.zip › Table S1.xlsx]

## Sheet: Table S1
Table S1. Family-specific effects for QTL with peak markers exceeding a detection rate >20 out of 100 cross-validation runs
QTL	traita	yearb	chrc	cMc	chrd	bpd	marker	dre	effect Øf	minf	maxf	cvf	fam1g	fam2	fam3	fam4	fam5	fam6	fam7	fam8	fam9	fam10	fam11	fam12	fam13	fam14	fam15	fam16	fam17	fam18	fam19	fam20	fam21	fam22	fam23	fam24	fam25
	AREA	2017	2H	18.3	2H	21508891	JHI_Hv50k_2016_72460	36	-82620.7	-111691	-73616.7	-8.83105	-80571.5	-85427.3	-96983.9	-80222.5	-82013.2	-77208.6	-80318.4	-80222.5	-73616.7	-78665.4	-82514.1	-111691	-77125.5	-82013.2	-80956.9	-83294.3	-86909.7	-82013.2	-80456	-80889.6	-83046.5	-83046.5	-75851.6	-78445.9	-82013.2
	AREA	2017	2H	57.1	2H	427102829	JHI_Hv50k_2016_94292	23	-175711	-185444	-143755	-4.88591	-180876	-169453	-183515	-173668	-180156	-170976	-183842	-170270	-184130	-177004	-185444	-176859	-170800	-181423	-171888	-166916	-182033	-173182	-170348	-171389	-182017	-181851	-183515	-143755	-177457
	AREA	2017	2H	82	2H	586594551	JHI_Hv50k_2016_108849	21	-12824.1	-38463.2	33182.8	-143.892	23939.3	-24807.5	-38463.2	-16681.3	-7287.5	-26690.1	-5205.9	-17920.5	17133.3	-18210.8	-24936.6	-19363.7	-25912.2	6128	-19107.3	-22611.4	3673.1	-26491	-19859.2	-20625.1	-26535.3	-18900.2	-38463.2	13413.5	33182.8
	AREA	2017	2H	113.8	2H	633776451	JHI_Hv50k_2016_124640	30	-33173.4	-46091.8	-12307.5	-33.2879	-12307.5	-46091.8	-38587.4	-37515.2	-44834.2	-44667.1	-44165.3	-30632.7	-38867.7	-42119.9	-36489.9	-23657.8	-35206.8	-42659	-33774.1	-13564.7	-34228.4	-39550.7	-36142.6	-43972.3	-12738.9	-19320.2	-40424.6	-24970.9	-12845.7
	AREA	2017	2H	131.6	2H	649385866	JHI_Hv50k_2016_133105	39	-24576.5	-52835.1	-1740.6	-75.7887	-10741.4	-52835.1	-14937.5	-11810.4	-8016.1	-50990.4	-14938.9	-39062.6	-49025.5	-48374.2	-15390.9	-1740.6	-52468.9	-50190.4	-51023.6	-13239.6	-11236.7	-11933.5	-45566.2	-15450.4	-5874.3	-5595.5	-14621.4	-7946.6	-11402.2
	AREA	2017	3H	13.5	3H	12558515	JHI_Hv50k_2016_155911	29	22764.5	4811.8	63949.3	80.3668	17549.8	18448.8	7779	9153.4	63949.3	10537.6	5063.3	23777.5	49798.6	49716	13919.2	56980.8	18962.2	51557.1	4811.8	10132.7	8933.5	6288	11428.8	17768	10814.7	27386.7	9383.7	15573.4	49398.1
	AREA	2017	3H	47.7	3H	153152210	JHI_Hv50k_2016_167364	42	87989.7	5710.6	156322	43.3532	5710.6	76701.8	156322	122068	78065.3	90069	115596	68249.8	90032	61383.8	108871	97196.1	65171.6	76906.6	67383.4	70139.3	97726	131720	68169.3	131379	77880.2	139426	155521	25349.9	22706.3
	AREA	2017	3H	109.2	3H	571967179	JHI_Hv50k_2016_205353	32	-60076.4	-86984.6	-14177.8	-31.514	-86984.6	-77295.9	-74604.1	-60513.4	-51583.9	-67918.3	-71670.5	-76834	-54871.2	-55150.2	-56391.1	-45334.5	-79353.7	-70041	-64532.7	-80456.9	-44555.2	-46556.9	-65405.2	-58268.7	-14177.8	-14177.8	-86984.6	-35721.9	-62524.8
	AREA	2017	4H	21.6	4H	14889206	JHI_Hv50k_2016_230826	44	28142.6	2078.6	56231.8	66.2978	9439.9	5457.7	39776.2	5619.2	50490.1	49128.1	24116.8	38098.2	41593.8	32363.6	5110.7	14077.5	12901.7	50467.2	42668.8	45907.3	19253.6	2078.6	56231.8	7719.4	47840	47840	6445.6	43421.3	5518.2
	AREA	2017	5H	49.6	5H	425319677	JHI_Hv50k_2016_306255	29	22943.4	4021.8	65968.6	80.2076	59204.5	4021.8	62874.5	19676.3	48570.9	6301.4	15640.2	4604.2	29293.7	26331.3	21625.9	5661.3	14420.9	8938.8	5746.4	13081.9	16624.2	16526.2	17452.9	25370.4	13145.7	17632.5	65968.6	8489.4	46381
	AREA	2017	6H	30.3	6H	18967553	JHI_Hv50k_2016_378590	51	19743.6	-1136.4	69686.2	129.213	11509.4	8742.3	1576.5	398.9	13378.6	3781.3	-1136.4	12697.4	69686.2	-292.8	398.9	8673.5	10088.2	9851.1	398.9	5313.5	10731	65879.6	939.1	398.9	65187.9	65187.9	60251.4	9895.6	60053.3
	AREA	2017	7H	1.7	7H	4424316	JHI_Hv50k_2016_440053	20	1370.14	-35377.4	92258.5	1889.85	-3889.2	-10161.2	-16727.2	32066.6	-7041.1	-35377.4	-17201.7	5636.8	50228.6	-11499.5	1824.5	26944.7	-7219.5	-13800.6	2533.7	-6100.9	13816.5	-2330.8	-6778	-143.1	-574.3	-1895.8	-19708.9	-30607.1	92258.5
	AREA	2017	7H	50.3	7H	58765690	JHI_Hv50k_2016_465846	44	23795.2	1363	102084	121.97	12537.3	19487.2	2605	21455.4	19667.2	5260.7	4639.7	23691.9	5566.4	2052.6	3194.8	24900.8	19619.7	1363	15971	21625.4	20240.6	19061.8	6618.7	102084	98557.6	98557.6	9779.5	15322.2	21020
	AREA	2018	1H	52.5	1H	384784934	JHI_Hv50k_2016_29207	65	17464.6	-547.5	84315.3	141.076	0	2417	51047.2	5526.9	52529.5	1339.1	-547.5	49980.7	84315.3	3263.8	3647.9	2242.4	2335.6	1991.6	49291.5	52864.5	2554.4	2279.3	4199.4	17.1	3505.4	3505.4	49225.8	2328.5	6754.8
	AREA	2018	2H	14.9	2H	18486407	JHI_Hv50k_2016_70901	29	-11731.2	-81661.4	1248.5	-213.403	-1165.1	1248.5	0	-1054.8	0	0	-1165.1	-4921.7	-75832.6	-5197.6	-74534.5	0	-971.4	1248.5	NA	-3299.1	-81661.4	-9745.2	83.4	-9745.2	-7417.6	-7417.6	0	0	0
	AREA	2018	2H	56.8	2H	426584533	JHI_Hv50k_2016_94286	44	-137706	-159354	-42983.3	-16.6511	-136723	-141494	-148428	-141037	-141236	-141236	-155455	-142418	-129095	-159354	-138386	-155991	-140926	-153799	-146393	-154301	-101211	-140295	-140681	-125066	-141932	-121611	-148428	-42983.3	-154180
	AREA	2018	3H	50.3	3H	172017356	JHI_Hv50k_2016_168241	24	115476	12656.7	141433	21.3429	12656.7	104882	141433	117235	127450	97092.9	122831	128779	137262	110910	104237	132258	100345	106628	122889	105215	117920	127837	119335	136386	127536	131321	139916	106287	108255
	AREA	2018	4H	2.1	4H	3342910	JHI_Hv50k_2016_227194	43	37096.5	16867.1	57378.9	39.5024	55386.8	16867.1	22102	51416.8	57378.9	16867.1	31211.2	54080.4	54824.4	16948.4	17801.2	49090.5	49516.6	50290.9	19894.4	41440.3	45490.5	21765.5	56085.8	41103.1	40975.4	40975.4	28109.7	20019	27770.7
	AREA	2018	4H	52.1	4H	458701855	JHI_Hv50k_2016_245240	25	-27406.7	-37931.3	-5381.1	-25.693	-5381.1	-27381.9	-28545.1	-34244.3	-26828.7	-31047.9	-34936.5	-37538.7	-25159.5	-32295.1	-31799.6	-17490.7	-37931.3	-25592.6	-27647.1	-20559.9	-25157.4	-25650.3	-27432.3	-34472.8	-34238.1	-24508.6	-28545.1	-17838	-22944.5
	AREA	2018	4H	78.5	4H	572414601	BOPA2_12_30787	32	682.808	-32444	69205.3	3451.53	69205.3	-24089.3	18865.9	12258.2	5529.8	-32444	-29346.9	-21398.6	16403.2	9816.7	-2397.6	5243	9641.3	-31311.9	-1076.9	11702.4	21993.1	-9235.5	-31574.1	11067.3	5373.8	-30706.4	-3455.1	36558	448.5
	AREA	2018	5H	55.6	5H	441655850	JHI_Hv50k_2016_308570	29	27075.9	-8523.5	33188.2	28.9505	31607	25416.7	24204.4	27474.5	30595.2	24906.7	29259.5	22858.2	31481.7	28607.8	30131.1	30686.4	31115.6	29573.3	-8523.5	31424.6	29794.9	25931.8	25809.1	32468.8	24688.6	25612.5	26339.6	33188.2	32243.6
	AREA	2018	5H	149.8	5H	571932531	JHI_Hv50k_2016_350756	39	17817.3	-4791.6	63987.4	102.648	16005.4	12443.4	8859.7	10055.3	14381	14007.1	40657.6	48620	63987.4	45344.3	19344.1	39280.1	17676.8	-1725	1794.7	13500.3	-4791.6	7688.9	21468.8	-1372.7	1413.5	2085.7	604.2	45817	8285.5
	AREA	2018	7H	54.6	7H	63844141	SCRI_RS_208698	23	14622.4	-3232.4	216994	287.414	1192.7	5897	35050.9	-749.9	12929.7	14526.8	-2892.7	9365	5991.4	3144.5	932.1	13857	12029.8	5619.3	-3232.4	5118.6	1292.6	9230.1	9107.5	216994	2995.6	1916.1	5126.7	2835.2	-2718.1
	AREA	2018	7H	70.7	7H	232689220	JHI_Hv50k_2016_477496	35	-6789.2	-59206	15588.5	-321.505	-612.9	1314.5	-55358.6	-6439.4	8726.8	15588.5	-5221.2	7789.2	-2564.4	-2064.7	-7030.7	2011.3	6715.4	-4210.6	-59206	448.9	3797.1	1470.3	11993.7	7730.1	3631.5	5864.8	-53318	2133.5	-52919.2
	AREA	2018	7H	105.6	7H	591123580	JHI_Hv50k_2016_498715	35	-28870.4	-47053.3	-3626.9	-47.6587	-47053.3	-44714.8	-10831.5	-42093.3	-9955	-3626.9	-34278	-17384.6	-21351	-38104.5	-46201.9	-32034	-40727.5	-37003.5	-38607.8	-38908	-43052.3	-39823.4	-9815.9	-32056.2	-25613.8	-24905.3	-10643	-28335.5	-4639.3
Qped_area.2H_1	AREA	BLUEs	2H	21.5	2H	23640268	JHI_Hv50k_2016_73500	39	-43705.5	-64945.1	-25608.2	-17.8569	-39804.5	-46431	-39628.2	-44846.4	-25608.2	-41257.2	-40081.7	-44115.4	-56994.6	-40367.5	-56963.3	-41079.3	-49106.2	-40229.9	-41123.4	-44786.5	-64945.1	-46111.2	-41592.7	-45013.7	-46844.9	-47736.3	-36990.1	-30663	-40318
Qped_area.2H_2	AREA	BLUEs	2H	56.5	2H	273436047	SCRI_RS_232669	65	-157763	-170703	-116149	-6.32264	-156144	-155047	-158880	-158151	-158040	-155244	-167401	-156373	-155903	-169212	-169288	-170703	-155268	-165525	-157793	-164008	-154353	-152737	-155766	-159985	-159393	-151883	-158744	-116149	-162088
Qped_area.2H_3	AREA	BLUEs	2H	82	2H	586594551	JHI_Hv50k_2016_108849	40	10253.5	-10339.3	55025.8	235.544	54196.2	-5207.4	-7973.8	-2934.6	25289.8	-9247.5	22965.8	-10339.3	52522.2	-4468.3	-2106	-3776.9	-4873	49112.8	816.3	-5280.1	37472.1	-4743.5	-8304.4	-5568.4	-7143	-4627.6	-7973.8	55025.8	53503.3
Qped_area.2H_4	AREA	BLUEs	2H	108.3	2H	625948863	JHI_Hv50k_2016_119765	24	-25353	-36891.1	-9554.7	-32.5906	-15334.5	-30131.8	-20845.5	-36891.1	-27392.5	-33563.6	-36492.8	-21037	-26498.6	-32441	-33943.8	-30730.9	-29287.1	-33287.2	-12700	-12401.2	-31083.9	-31230.2	-16728.7	-32506.2	-20119.1	-25357.4	-22144.2	-12121	-9554.7
Qped_area.3H_1	AREA	BLUEs	3H	13.5	3H	12558515	JHI_Hv50k_2016_155911	32	13328	-3120.1	39806.8	107.763	10352.6	6549	5183	240.8	37868.2	3409.5	-3120.1	8029	37096.9	38142.1	-1022.3	39806.8	9218.9	39027.2	8627.8	3315.9	10397.8	3007.2	7178.1	3460.9	10860.8	10860.8	5038.8	3068.3	36601.5
Qped_area.3H_2	AREA	BLUEs	3H	48	3H	153323676	JHI_Hv50k_2016_167418	30	107556	10174.3	154672	28.3211	10174.3	106931	149435	136700	118980	100797	118933	84642.4	134571	88748	99151.3	125769	82459.1	99234.8	101287	98715	117033	143777	94406	134293	96468.9	154672	141518	68595.4	81609
Qped_area.3H_3	AREA	BLUEs	3H	71.5	3H	517985664	JHI_Hv50k_2016_194212	29	21082.9	1124.2	75037	91.6895	1124.2	15639.9	26044.3	8644.8	10541.4	1738.2	16619.1	8631	14592.6	6676	14809.6	13196.3	17045.8	1670	23458.9	22226.5	29352	14649.4	19626.7	58926.3	75037	70820.3	24935.5	28139	2928.6
Qped_area.3H_4	AREA	BLUEs	3H	106.6	3H	569528666	JHI_Hv50k_2016_204532	42	-23654.8	-46908.7	-564.3	-59.846	-40308	-35236.6	-31754.4	-20248.6	-9281.2	-28080.4	-40105.2	-35888.9	-14216.1	-33505.4	-7434.4	-7701.8	-46908.7	-25653.7	-38422.3	-36918.4	-25811.8	-10895.4	-8205	-21920.9	-1723.9	-1723.9	-41359.7	-564.3	-27500.4
Qped_area.3H_5	AREA	BLUEs	3H	127.3	3H	592204259	JHI_Hv50k_2016_210726	35	-19408.4	-48288.1	2233.8	-73.1645	-10156.6	-29462.2	-29407.1	-40631.5	-9287.2	-7158.4	-5331.1	-27355.1	-4610.7	-4002.6	-24777.4	-13013.7	-48288.1	-10182.5	-33134.8	-39249.1	-36148.2	-24254.8	-25317	-26334.7	-2193.5	2233.8	-29959.1	-3414	-3774.2
Qped_area.4H_1	AREA	BLUEs	4H	0.9	4H	1356237	JHI_Hv50k_2016_225938	21	25114.2	3144.4	51261	53.7108	43045.9	6884.8	20702.5	29394.5	51261	3144.4	28965.7	28523.5	43295.3	5956.6	13379.6	47881.2	34351.4	28307.9	20803.6	16502.3	24634.5	16853.3	38885.9	6840.7	13296.6	12709.1	28217.3	23876.3	40140
Qped_area.4H_2	AREA	BLUEs	4H	21.6	4H	14889206	JHI_Hv50k_2016_230826	39	23292.2	4876.4	39592.7	48.6219	12276.7	8280.2	33159.7	8112.6	36919.8	33995.2	20707.2	30357.4	31868.6	23682.5	11723.4	19293.8	4876.4	32452.4	31723.8	39592.7	13529.1	13767.1	37955.2	14572.1	36240.3	36569.7	10979.9	29712.5	9955.6
Qped_area.4H_3	AREA	BLUEs	4H	51.9	4H	450594126	BOPA1_ABC05369_1_3_231	23	-33157.4	-39965	-11634	-19.2381	-18470.5	-38834.6	-35385.4	-39198.7	-31735.6	-36053.3	-39965	-35424	-35151.3	-37175.2	-37506.8	-33554.7	-34899.3	-29755.3	-31402.3	-11634	-36438.5	-37466.9	-33193.4	-37117.3	-34389.9	-32777.1	-35385.4	-23472.3	-32549.1
Qped_area.4H_4	AREA	BLUEs	4H	91.9	4H	594645508	JHI_Hv50k_2016_263555	37	-16814.4	-41971.7	29215.2	-107.267	29215.2	-19610.9	214	8605.8	-14993.1	-40734.6	-41971.7	-31036.3	-13672.7	-33036.3	-35042.1	-14126.5	4289.8	-37651.5	-25024.5	-30014.2	-8412	-5454.6	-35742.9	-14631.5	-17815.8	-22116.6	-7453.3	15911	-30054
Qped_area.5H_1	AREA	BLUEs	5H	149.8	5H	571932282	JHI_Hv50k_2016_350758	27	15104.4	-3383.8	51492	101.687	7952.4	5686.7	7878.7	12121.8	7438.3	5960	31427.7	43315.7	51492	44422.4	10616.1	37667.8	15604.1	4907.7	7064.1	8083.9	-3383.8	5653.4	11630.8	1463	2963.1	6437.4	7657.9	38579	4970.2
Qped_area.6H_1	AREA	BLUEs	6H	75.5	6H	528420052	JHI_Hv50k_2016_416108	26	23046.1	5863.5	39899.8	46.8327	15193.3	28265.7	13195.1	13181.3	9549.4	28201.7	27767.7	26840.3	38901	26732.8	7324.7	15667.8	14066.3	12159	20243.8	30251	36031.9	20505.7	5863.5	36560.4	39899.8	36606.1	8940.2	38193.2	26011.4
Qped_area.7H_1	AREA	BLUEs	7H	70.5	7H	224431428	JHI_Hv50k_2016_477018	20	-4725.04	-51285.2	16063.3	-433.786	-9375.6	-446.9	-50327.5	-3949.5	6970.1	16063.3	-4781.6	13177.8	4412.8	1099.9	7555.8	608.6	11279	2592.8	-51285.2	6824.5	6703	-4462.8	6387.2	10182.1	-1870.9	7849.1	-50207.5	4004	-47128.6
Qped_area.7H_2	AREA	BLUEs	7H	97.2	7H	579871528	JHI_Hv50k_2016_494777	27	-26799.1	-45949.9	7072.2	-51.0205	-40645.8	-42896.4	-17374.2	-34646.6	-24384.4	7072.2	-33666.6	-8677.3	-13869.3	-34035.1	-40994.8	-12465.1	-34853.5	-33519.5	-31112	-33982.3	-45949.9	-34490.8	-22171.8	-30494.1	-39730	-38913.3	-13654.5	-10864.1	-3658.8
	DIA	2017	1H	71.9	1H	453533472	JHI_Hv50k_2016_37599	24	3.548	-10.2	124.1	731.446	-1.8	-9.2	6.7	-10.2	-3.4	-3.4	-5.6	-5.3	-3.4	-5.3	8.4	-2.6	-9.2	-2.4	-1.7	7.6	-0.2	-5.5	-10.2	-6.3	9.4	9.4	11.5	124.1	-2.7
	DIA	2017	2H	21.4	2H	23640268	JHI_Hv50k_2016_73500	44	-101.54	-128.8	-62	-10.54	-100.9	-101.8	-114	-102.2	-98.3	-98.1	-114.1	-101.3	-97.7	-101.9	-102.8	-128.8	-62	-100.3	-99.9	-100.5	-105	-102.6	-101.1	-101.2	-105.1	-105.1	-97.2	-96.6	-100
	DIA	2017	2H	57	2H	469191114	JHI_Hv50k_2016_95877	36	-181.632	-194.5	-155.5	-4.80937	-183.8	-173.3	-189.5	-179	-182.8	-173.1	-190.9	-176.2	-187.9	-188.8	-194.5	-180.5	-172.2	-185.6	-180.9	-172.9	-190.5	-179.8	-174	-175.6	-190.1	-189.2	-189.5	-155.5	-184.7
	DIA	2017	2H	82	2H	586582931	JHI_Hv50k_2016_108844	42	11.276	-11.6	77.1	285.856	74.9	-9.4	-9.1	-10.3	27.8	-11.6	33.2	-9.9	65	-9.2	-9.3	3.5	-9.1	67.2	-9.1	-8.2	15.5	-9.9	-11	-7	-7.8	-7.9	-9.1	65.6	77.1
	DIA	2017	2H	113.8	2H	633776451	JHI_Hv50k_2016_124640	47	-28.888	-43.5	-2	-45.3236	-2	-40.4	-29.2	-42.5	-43.5	-42.2	-42	-38	-31.2	-31	-31.2	-27.4	-38.4	-38.6	-30	-6.5	-30.2	-30.5	-36.6	-33.9	-7.3	-8	-31.7	-27.9	-2
	DIA	2017	2H	131.6	2H	649385866	JHI_Hv50k_2016_133105	23	-25.752	-48.2	-8	-46.0588	-16.9	-48.2	-27.2	-21	-11.5	-44.6	-24.8	-22.8	-34.4	-35.5	-26.5	-16.3	-35.6	-45.6	-39.9	-15.7	-20.6	-17.1	-42.5	-22.9	-9.9	-8	-22.5	-13.3	-20.5
	DIA	2017	3H	48	3H	153323676	JHI_Hv50k_2016_167418	28	72.7	10.7	112.5	38.2749	10.7	68.1	112.5	95.5	69.2	84	96	59.8	75.1	36.3	86.7	83.6	53.5	68.1	47.6	66.6	84.7	106	58.6	106.6	67.4	107.8	112.3	25.2	35.6
	DIA	2017	3H	109.2	3H	571967179	JHI_Hv50k_2016_205353	59	-50.256	-78.4	-1.9	-40.595	-78.4	-62.6	-61.2	-53.5	-49.8	-65.2	-56.1	-63.9	-52.7	-53.3	-52.8	-51.5	-64.1	-54.5	-59.3	-66.7	-25	-22.7	-60.8	-39.9	-1.9	-1.9	-77.6	-22.4	-58.6
	DIA	2017	3H	131.7	3H	594918730	JHI_Hv50k_2016_212250	41	-26.084	-49.8	-0.9	-53.9659	-32.3	-39.7	-46.7	-40.5	-22	-22.6	-7.9	-16.8	-12.8	-7.1	-18.1	-16.8	-49.8	-33.2	-44.5	-35.9	-36.7	-37.1	-21.6	-42.1	-15.4	-0.9	-29.2	-9.5	-12.9
	DIA	2017	3H	154.9	4H	450371227	JHI_Hv50k_2016_224942	32	-32.668	-45.2	-7.4	-31.2815	-32	-43.9	-35	-44.3	-35.3	-14.3	-41.4	-33.1	-33.8	-30.1	-38.5	-26.4	-45.2	-18.6	-34.7	-11.3	-40.5	-32.3	-42.2	-43	-31.6	-7.4	-37.3	-32.9	-31.6
	DIA	2017	4H	21.6	4H	14889206	JHI_Hv50k_2016_230826	25	31.84	11.9	44.3	32.3901	22.2	18.9	39.8	11.9	43.9	41.4	24	33.1	43.8	26.1	22.3	25.4	24.6	43.7	43.1	40.5	29.5	15.9	44.3	25.2	42	42	27	41	24.4
	DIA	2017	4H	52.1	4H	450489544	JHI_Hv50k_2016_244188	22	-27.46	-40.6	-3.6	-29.5715	-22	-28.8	-38.3	-32	-24.8	-26.6	-29.9	-26.7	-26.6	-29.5	-33.8	-36.4	-30.8	-23.9	-34.2	-3.6	-24.5	-26.2	-29.9	-29.6	-29.4	-25	-40.6	-6.7	-26.7
	DIA	2017	6H	30.2	6H	18967553	JHI_Hv50k_2016_378590	32	15.516	-0.3	49.6	116.938	11	9.4	1	0.3	11	1.7	1.5	10.5	49.6	1.4	-0.3	9.4	11.2	10.8	2.6	5.9	10.5	48.6	2.6	0.4	48.6	48.6	40.7	9.9	41
	DIA	2017	6H	88.6	6H	538120389	JHI_Hv50k_2016_418376	25	29.044	17	37.3	21.0988	34.9	18.4	34.7	28.3	35.1	31.6	22	26.2	37.3	31.2	20.4	36.5	33.6	17	34.2	26.3	25	29.6	20.6	22	32.3	31.8	30	36.7	30.4
	DIA	2017	7H	1.7	7H	4832506	JHI_Hv50k_2016_440869	22	1.22	-24.8	66.6	1630.67	-1.7	-11.3	-13.5	13.9	-3.5	-24.8	-9.7	8.3	5.4	-3.7	3	42.7	-2.9	-12.5	1.3	2.6	30.1	-7.2	-13.3	-5.7	1	-0.8	-14.1	-19.7	66.6
	DIA	2017	7H	34.2	7H	38305420	BOPA2_12_30894	39	31.388	6.7	43	32.7861	18	28.5	13.3	43	40	28.7	38.3	42.4	36.9	37.2	33.9	42.1	32.7	22.8	34.5	30	32	34.2	30.1	41.5	37.1	37.1	6.7	7.7	36
	DIA	2017	7H	50.3	7H	58765690	JHI_Hv50k_2016_465846	23	11.568	-8.3	65.8	179.893	3	10.1	1.9	14.4	8.6	-0.3	-1.6	10.1	1.8	-0.1	-0.3	9.1	7	-5.7	-8.3	5.5	4.6	11.7	0.7	63	65.8	65.8	5.2	6.4	10.8
	DIA	2017	7H	97.2	7H	579871528	JHI_Hv50k_2016_494777	21	-32.404	-48.1	6	-37.3346	-26.7	-41.8	-40.6	-39.4	-35.5	-4.6	-39.1	-16.4	-31.9	-38.2	-43.8	-27.8	-37.7	-38	-32.4	-28	-48.1	-39.8	-34.7	-34	-38	-38	-37	6	-24.6
	DIA	2018	1H	52.5	1H	384784934	JHI_Hv50k_2016_29207	55	12.124	-9.5	59.9	187.628	-3.8	-4.2	40.9	2.7	45.7	-4.4	-5.1	51.6	59.9	-1.1	-1.1	0	-0.3	-3.9	39.5	52.4	-0.8	-1.2	3.2	-9.5	2.2	2.2	39.5	-1.1	-0.2
	DIA	2018	2H	56.8	2H	426584533	JHI_Hv50k_2016_94286	55	-153.684	-181	-29.1	-21.0767	-165	-160.3	-176.2	-162.8	-169.2	-163.7	-167.7	-168.3	-138.1	-181	-163.2	-166.3	-138.4	-160	-166.7	-160.1	-79.3	-157.7	-157.9	-155.9	-163.8	-147.3	-176.2	-29.1	-167.9
	DIA	2018	2H	113.4	2H	630097650	JHI_Hv50k_2016_122371	48	-18.62	-62.5	-1.6	-115.069	-7.3	-6.7	-1.6	-57.7	-7.3	-9.8	-61.5	-7.2	-7	-16.5	-62.5	-11.1	-28.9	-32.5	-3.6	-2.6	-52.6	-5.6	-3.5	-55.4	-6.2	-4.7	-5.4	-2.4	-5.9
	DIA	2018	3H	51.8	3H	394780497	SCRI_RS_219551	27	100.92	19.9	124	21.1054	19.9	94.2	116.1	114.2	104.7	99	120.9	105	118.9	90.9	81.4	119.2	89.2	93.3	105.7	96.5	105.2	120.7	96.7	124	106.1	116.5	115	77.2	92.5
	DIA	2018	3H	71.5	3H	517985664	JHI_Hv50k_2016_194212	61	17.032	0	123.7	218.48	0	2.1	2.4	1.6	12.4	0.4	6.6	2.6	1.5	1	2.6	5.7	0.4	0.5	5.8	6.8	7.6	7	2.9	109.3	123.7	112.8	2.4	7.2	0.5
	DIA	2018	3H	127.7	3H	592674528	JHI_Hv50k_2016_211061	49	-25.324	-44.7	-4.5	-61.7976	-7.7	-43.4	-39.3	-41.4	-6.9	-5.2	-36.5	-15.7	-32.2	-30	-10.7	-6.8	-44	-6.3	-41.9	-40.5	-44.7	-14	-39.7	-14.2	-5	-4.5	-40.4	-28.9	-33.2
	DIA	2018	4H	1	4H	393618	JHI_Hv50k_2016_226600	20	25.78	10.7	50	49.3968	45.1	10.7	11.2	38.7	45.1	11.5	18.8	50	35.9	17.3	15.8	22.8	39.4	31.1	11.9	23.7	19.7	13.9	42.6	15.7	20.8	17.5	32.4	14.1	38.8
	DIA	2018	4H	91.2	4H	590144147	JHI_Hv50k_2016_263080	20	9.024	-8.9	96.7	260.454	96.7	-5.2	15	10.9	0.9	-8.9	-2.3	-1.8	9.8	7.9	-2.1	3.1	12.9	-6.8	-1.1	6.9	18.2	24	-8.4	-2.6	2.4	-8.9	-1.1	63	3.1
	DIA	2018	7H	70.7	7H	232689220	JHI_Hv50k_2016_477496	40	-9.732	-71.4	3.6	-247.433	-2.8	1.2	-63.3	-3.1	2.7	2.6	-2.9	2.3	-1.2	1.1	-2.1	0.3	3	-2.6	-71.4	-0.7	-2	2.1	3.6	2.5	1	3	-64.1	1.9	-54.4
	DIA	2018	7H	105.6	7H	591123580	JHI_Hv50k_2016_498715	26	-28.548	-44.9	2.7	-47.7833	-43.7	-40.7	-13.9	-40.9	-14.5	2.7	-34.8	-2.7	-22	-32.5	-44.9	-31.1	-38.6	-39.3	-38.9	-34.3	-42.2	-36.6	-16.3	-36.1	-33.3	-31.8	-14.1	-25.7	-7.5
Qped_dia.1H_1	DIA	BLUEs	1H	56	1H	408422321	JHI_Hv50k_2016_32129	21	6.94	-19.7	31.3	198.889	-2.4	-5.6	17.3	-5.8	25.5	-9.7	-6.9	10.8	29.1	15.3	9	5.3	-4.8	-9.9	28.3	15.3	-1.9	7.7	-2.9	-19.7	8.8	8.8	22	31.3	8.6
Qped_dia.2H_2	DIA	BLUEs	2H	21.4	2H	23640268	JHI_Hv50k_2016_73500	59	-67.504	-76.4	-41.5	-9.95124	-65.7	-71.3	-70.8	-71.2	-65	-62.1	-64.4	-71.5	-67.1	-66.1	-71.9	-71.8	-66.5	-64.9	-66.6	-71.9	-76.4	-71.7	-66.3	-72	-72.8	-72.8	-60	-41.5	-65.3
Qped_dia.2H_3	DIA	BLUEs	2H	57	2H	427102829	JHI_Hv50k_2016_94292	37	-168.016	-177.5	-116.8	-6.9886	-171.7	-163.7	-174.6	-173.8	-176.4	-168.9	-169.6	-168.2	-166.6	-177.5	-176.7	-175.2	-166.6	-174.4	-174.5	-164.9	-163.1	-169	-165.6	-167.8	-175.3	-162	-174.6	-116.8	-162.9
Qped_dia.2H_4	DIA	BLUEs	2H	82	2H	586594551	JHI_Hv50k_2016_108849	50	16.28	-2.5	67.9	164.569	65.3	-0.5	-1.1	-1.9	28.8	-2.2	31.6	-2.5	59.2	-1.1	-2.3	5.5	0	61.8	1	1	37.3	-1.1	-1.5	-1.2	-2.3	0.3	-1.1	66.1	67.9
Qped_dia.2H_5	DIA	BLUEs	2H	108.3	2H	625948863	JHI_Hv50k_2016_119765	30	-20.476	-35.6	-5.2	-48.6375	-6.3	-25	-11.5	-33.4	-30.5	-26	-35.6	-13.3	-21.2	-29.7	-32.7	-26.7	-24.1	-27.2	-9	-5.3	-25.9	-26.1	-8.6	-29.8	-19.7	-21.1	-12.1	-5.9	-5.2
Qped_dia.2H_6	DIA	BLUEs	2H	128.4	2H	646476109	JHI_Hv50k_2016_131327	45	-22.768	-33.8	-4.7	-34.1469	-24	-33.8	-26.9	-24.3	-23.8	-17.8	-27.6	-10.2	-27.2	-26.2	-27.3	-23.6	-29	-33.2	-30.8	-6.4	-24.3	-20.9	-29.2	-13.4	-12.9	-4.7	-25.7	-23.6	-22.4
Qped_dia.3H_7	DIA	BLUEs	3H	51.2	3H	193584407	JHI_Hv50k_2016_169364	70	91.068	24.8	126.8	28.4055	24.8	88.9	112.1	116.9	91.7	93.4	109.1	77.1	108.1	68.4	82.7	105.9	77.6	84.9	88.3	88.3	104	126.8	85	125.9	85.9	126.4	111.1	60.7	32.7
Qped_dia.3H_8	DIA	BLUEs	3H	71.5	3H	517985664	JHI_Hv50k_2016_194212	61	16.34	0.1	103.4	188.657	0.1	2.9	4.1	1.8	8	1	7.5	3.3	4.4	1.6	3.1	6.1	4.9	0.6	13.5	10.7	10.1	8.5	6.3	93.5	103.4	95.6	3.6	11.1	2.8
Qped_dia.3H_9	DIA	BLUEs	3H	100.7	3H	562758917	JHI_Hv50k_2016_202912	43	-22.296	-42.2	-7.7	-56.4757	-42.1	-25.3	-16.4	-35.7	-9.9	-17.3	-40.8	-27.1	-26.2	-39.4	-12.2	-10.3	-39.6	-27.6	-39.7	-16.6	-15.1	-13	-11.9	-10.1	-10.2	-10.2	-42.2	-7.7	-10.8
Qped_dia.3H_10	DIA	BLUEs	3H	127.3	3H	592204259	JHI_Hv50k_2016_210726	48	-26.184	-42.3	-7.1	-47.2276	-13.5	-40.9	-40.1	-40.4	-12.7	-13.2	-18	-33.2	-18.8	-17.5	-29.5	-13.6	-42.3	-15.1	-39	-40.7	-39.1	-32.7	-37.6	-31.9	-9.1	-7.1	-37.2	-14.3	-17.1
Qped_dia.4H_11	DIA	BLUEs	4H	21.6	4H	14889206	JHI_Hv50k_2016_230826	22	25.224	11.7	36	27.7993	20.3	11.7	34	15.5	33.2	28.5	24.3	27.8	31	19.8	21.1	25.8	12.7	29.6	29.7	36	18.1	22.9	32.8	20.6	33	33	20.7	29.2	19.3
Qped_dia.4H_12	DIA	BLUEs	4H	51.9	4H	450594126	BOPA1_ABC05369_1_3_231	49	-40.228	-48.9	-4.8	-22.388	-26.9	-45	-44.6	-45.2	-45.2	-44.4	-48.9	-46	-40.7	-43.4	-45.3	-44.1	-40	-34	-40	-4.8	-45.1	-41.8	-40.5	-44.7	-40	-41.5	-44.2	-28.3	-41.1
Qped_dia.4H_13	DIA	BLUEs	4H	91.2	4H	590144147	JHI_Hv50k_2016_263080	34	-10.328	-27	52.5	-180.167	52.5	-19.8	-14.6	-6.2	-19.6	-27	-19.5	-17.7	-13.3	-12.5	-18.5	-13.2	-4.1	-25.8	-16	-14.7	-12.4	16	-24.6	-18.9	-15.8	-20.5	-16.9	36.2	-11.3
Qped_dia.5H_14	DIA	BLUEs	5H	47.6	5H	363066684	JHI_Hv50k_2016_302322	34	29.3	-4.9	38.9	30.0871	32.5	24.3	37.7	31.3	25.1	28.3	24.4	22.1	32.2	33.4	33.5	23	38.5	29.1	-4.9	26.1	36.2	28.5	38.7	28.3	31.6	30.9	38.9	37.2	25.6
Qped_dia.5H_15	DIA	BLUEs	5H	107.6	5H	514821544	JHI_Hv50k_2016_323547	23	26.608	-0.1	40	43.3825	35.5	40	9	-0.1	37.6	9.1	33.7	29.9	37.7	12.8	13.6	21.5	30.5	36.7	33	39.5	24.8	33.8	36.2	25.4	35.3	25.6	17.9	11.5	34.7
Qped_dia.5H_16	DIA	BLUEs	5H	126.3	5H	538339387	JHI_Hv50k_2016_336528	36	-22.704	-32.9	-2	-37.9448	-26.2	-25.5	-25.1	-27.5	-26.5	-5.9	-29.1	-26.7	-21.9	-6.3	-26.7	-31.3	-21.7	-26.6	-3.9	-22.7	-2	-25.8	-26.1	-29.2	-27.7	-27.3	-20	-23	-32.9
Qped_dia.6H_17	DIA	BLUEs	6H	75.5	6H	528420052	JHI_Hv50k_2016_416108	36	19.212	1.6	36.8	62.7448	3.3	22.8	10.5	7.9	2.8	21.4	28.3	24.7	33.4	27.3	3.5	13.8	6.5	6.1	23	22.8	27.5	16.6	1.6	35.5	36.8	36.8	6.6	35.3	25.5
Qped_dia.6H_18	DIA	BLUEs	6H	88.6	6H	538120389	JHI_Hv50k_2016_418376	22	22.956	3.6	53	41.1123	25.9	22.9	18.9	13.6	26.6	23.7	29	24.3	26.3	19.7	17.4	34.8	22.7	10.4	16	25.9	53	19.2	3.6	22.4	20.3	33.8	16.3	30.8	16.4
Qped_dia.7H_19	DIA	BLUEs	7H	1.4	7H	2963620	JHI_Hv50k_2016_438158	21	-10.984	-37.3	0.2	-107.259	-3.9	-28.6	-8.4	-22	-1.9	-37.3	-31.9	-19	-6.4	-6.8	-3	-0.2	-5.6	-11.7	-24	-4.2	-34.1	-2	-0.5	-3.1	-2.3	-1	-7.4	-9.5	0.2
Qped_dia.7H_20	DIA	BLUEs	7H	70.7	7H	232689220	JHI_Hv50k_2016_477496	22	-6.096	-69.5	12.5	-368.716	0	10.4	-48.6	0.8	10	11.9	-2.7	12.5	1.3	2.2	0.9	-0.6	12.3	-0.7	-69.5	2.7	1.9	-3.1	0	3.8	-0.4	2.7	-53.3	1.1	-48
Qped_dia.7H_21	DIA	BLUEs	7H	97.2	7H	579871528	JHI_Hv50k_2016_494777	57	-25.152	-53	19.7	-64.213	-42.3	-48	-16.2	-30.8	-27.5	19.7	-29.3	-3.9	-14.8	-31.8	-33.4	-11.1	-30.1	-27.9	-27.7	-27.5	-53	-41	-22.7	-26.5	-38.6	-36.7	-21.2	2.3	-8.8
Qped_dia.7H_22	DIA	BLUEs	7H	131.5	7H	623613772	JHI_Hv50k_2016_513533	28	2.944	-20.4	46	554.562	-7.2	-16.3	-20.4	31.2	-10.2	-13.8	1.8	38.1	3.3	-13.7	4	-4.8	10	-4.5	0.1	0.6	8.3	-4.9	21.1	8.5	-1.4	4.3	-7.2	46	0.7
	WAL	2017	2H	26.8	2H	29254219	SCRI_RS_147371	20	5.568	1	10	44.1256	1.3	5.1	8.7	5.5	8.4	5.2	8.9	5.6	6.5	10	1	7.7	2.9	5.2	1	4.8	4.5	8.3	8.1	6.3	4.9	4.8	5.8	3.1	5.6
	WAL	2017	2H	60.8	2H	518354808	JHI_Hv50k_2016_99245	22	-10.184	-14.2	-7.4	-14.9501	-9.2	-10.3	-7.4	-10.7	-10.3	-10.4	-10.7	-9.6	-10.4	-10.1	-13.9	-14.2	-10.9	-10.8	-9.7	-10.2	-10.6	-9.5	-10.2	-10.5	-10.7	-9.8	-7.4	-8	-9.1
	WAL	2017	3H	49.3	3H	128830583	JHI_Hv50k_2016_166916	94	10.54	-0.7	16.9	49.4065	-0.7	1.4	16.6	12.8	13	1.1	13.1	12.5	12.3	12.3	13.4	12.8	12	12.8	12.8	0.7	12.4	13.2	1.1	13.6	12.5	13.6	16.9	9.6	11.7
	WAL	2017	3H	109.5	3H	573141851	JHI_Hv50k_2016_205626	34	-8.76	-17.1	-0.2	-48.6077	-15.7	-10.5	-7.8	-3.4	-0.2	-11.8	-9.9	-11.8	-4.2	-3	-10.6	-3.6	-17.1	-9.8	-6.5	-13.8	-10.7	-9.3	-8.1	-9.3	-6.3	-6.3	-15.7	-5.5	-8.1
	WAL	2017	4H	1.3	4H	2062510	JHI_Hv50k_2016_225645	41	5.1	0.7	15.8	84.3859	1.7	1.5	8.2	5.3	2.9	0.7	1.7	1.7	14.4	1	1.4	15.8	2.2	7.7	8	7.6	11.5	1.6	1.8	1.2	6.9	6.9	2.3	5.6	7.9
	WAL	2017	4H	91.8	4H	594645508	JHI_Hv50k_2016_263555	28	-7.944	-15.4	1.9	-57.1109	1.9	-7.2	-3	-0.5	-5	-8.1	-14.2	-8.9	-15.4	-12.9	-9.6	-3.1	-10.4	-10.5	-15.2	-8.6	-9.8	-10.4	-9.7	-7.4	-6.8	-7.3	-3.3	-1.3	-11.9
	WAL	2017	5H	70.1	5H	464758472	JHI_Hv50k_2016_310357	20	4.516	0	10.2	66.4541	0	2.3	9	6.3	3.9	2.3	7.4	6	7	0.4	7.6	7.4	4.7	3.1	0.2	2.3	6.5	6.3	1.8	2.3	2.3	2.3	10.2	2.4	8.9
	WAL	2017	5H	119	5H	529408844	JHI_Hv50k_2016_331706	78	4.264	-1.4	12.3	142.019	11	-1.4	12.3	9.9	11	-1.4	-1.3	-0.5	10.6	11.6	10.8	-0.7	-0.7	10.4	-0.7	-1.1	-0.6	-1.1	-0.5	-1.1	-1.3	-1.3	11.2	10.5	11
	WAL	2017	5H	144.9	5H	565926146	BOPA1_11470_478	29	3.676	-0.8	13	85.0491	0.4	-0.8	13	-0.3	4.6	4.6	-0.6	0.3	8.7	5.2	4.6	5.1	3.1	2.4	5.1	4	4.8	4.5	-0.5	5.4	5	4.4	3.6	0.6	4.7
	WAL	2017	7H	50.3	7H	58765690	JHI_Hv50k_2016_465846	24	3.264	-1	17.1	137.233	0.3	0.7	3	2.8	3	1.4	0.8	1.2	2.5	-1	1.4	2.5	0.8	1	1.4	1.5	4.1	2.8	1.9	17.1	13.5	13.5	2.7	1.3	1.4
	WAL	2017	7H	80.5	7H	538610525	JHI_Hv50k_2016_491502	42	-3.552	-7.4	3.8	-63.1206	-4.6	-4.2	-3.3	-2.9	-2.7	-1.1	-7.4	-2.8	-3.7	-3.9	-2.6	-4.1	-2.9	-2.7	-5.4	-3.9	-2	-5.8	3.8	-2.7	-2.9	-2.9	-3.6	-7.1	-7.4
	WAL	2018	1H	0	1H	1968189	JHI_Hv50k_2016_1755	26	1.804	-0.4	11.7	151.516	4.9	7.6	3.4	3	11.7	0.4	0	0.7	0.9	0.3	1.4	0.8	-0.4	0.4	0.1	2.6	0.7	2.4	0.5	0.3	0.9	0.8	1.2	-0.3	0.8
	WAL	2018	2H	18.8	2H	23995925	JHI_Hv50k_2016_73694	58	6.528	0.1	8.7	31.3737	8.5	6.3	8	7	8.4	7.6	7.7	6.9	6.8	8.2	5.8	8.7	1.7	6.8	7.7	4.9	3.4	7.1	7.3	6.8	6.8	6.8	7.1	0.1	6.8
	WAL	2018	2H	55.5	2H	164050763	JHI_Hv50k_2016_90593	20	-7.516	-12.7	-3	-30.8287	-9.1	-5.8	-5.6	-5.4	-5.2	-7.6	-9.4	-6	-4.7	-5.4	-3	-11.5	-10.1	-7	-8.6	-12.7	-10.4	-7.1	-7.2	-9.2	-7.9	-7	-5.6	-6.8	-9.6
	WAL	2018	2H	118.7	2H	634988441	JHI_Hv50k_2016_125328	20	-2.264	-6.1	1.1	-101.164	-0.1	-3.9	-0.3	-4.3	0.6	0.3	-0.7	-2.7	-2.9	-4.6	-1.4	-6	-3.5	-2.1	-0.6	-6.1	-5.8	0.2	-5.6	-2.5	0.3	-0.1	1.1	-2.6	-3.3
	WAL	2018	2H	132.8	2H	651469081	JHI_Hv50k_2016_133873	26	2.536	0.1	7.7	91.1279	1.5	0.4	1.7	1.1	3.8	1.1	6.9	1.8	4.6	1.3	5.4	0.4	1.3	1.8	0.1	0.7	0.7	3.4	1.1	1.9	6.3	6.3	7.7	1.6	0.5
	WAL	2018	3H	35.7	3H	26614573	JHI_Hv50k_2016_161479	25	6.072	0.3	10.2	40.5239	0.3	4	9.3	7.7	6.4	3.9	9.3	6.3	8.8	4.2	3.8	5.4	4.6	4.5	10.2	4.5	5.8	4.8	4.5	10.1	7.7	9.6	6.4	5	4.7
	WAL	2018	3H	49.3	3H	129702669	JHI_Hv50k_2016_166955	54	14.392	0.4	19.2	30.9153	0.4	6.7	19.2	16.2	16.7	5.8	14.5	15.9	15.9	15	15.5	17	15.7	15.5	16.4	7	16.1	16.8	15.2	15.7	15.3	16.5	18.6	16.4	15.8
	WAL	2018	3H	62.4	3H	490585908	JHI_Hv50k_2016_189114	45	5.88	0.1	10.1	49.2121	0.1	8.5	9.5	7.8	7.1	7	7.4	6.2	3.5	6.3	6.9	7.9	1.1	7.9	2.1	2.8	4.6	2.1	8	2.5	3.2	8.5	9.5	10.1	6.4
	WAL	2018	3H	120	3H	581853383	JHI_Hv50k_2016_207306	37	4.324	0.4	7.6	38.5385	5.9	4.6	5.6	5.7	6.5	4.2	7.6	3	5.4	4.6	3.8	5	2	0.4	4.2	1.1	4.8	3.9	3.2	4.2	6.1	6	3.2	3.7	3.4
	WAL	2018	4H	1.2	4H	2058299	JHI_Hv50k_2016_225707	40	8.116	2.5	13.9	39.2219	8	7.6	9.5	6.4	13.4	2.8	7.9	8.8	13.9	2.5	3.7	13.5	9.6	12.2	6.4	8.2	11	6.6	10.9	6.4	5.6	5.4	9.5	8	5.1
	WAL	2018	4H	88	4H	588980224	JHI_Hv50k_2016_262719	85	-3.532	-10.3	1.4	-140.063	-0.2	-0.8	0.9	-0.1	0.1	-10.1	-10.1	-9.7	-0.3	-10	-9.6	0.2	-0.6	-10.3	0.1	-10.3	1.4	0	-10.2	0.6	-0.1	0	0.2	0	-9.4
	WAL	2018	5H	65.3	5H	462400782	JHI_Hv50k_2016_310259	46	3.548	0	8.2	87.8496	1.1	1	7.8	7.7	1.4	1.1	7.6	5.5	7.4	0.2	5.7	8.2	2.8	5.6	0	0.8	1	1	0.4	1	0.8	0.7	8.2	5.8	5.9
	WAL	2018	5H	97.3	5H	506828651	JHI_Hv50k_2016_321141	24	-2.32	-11.6	0.7	-127.301	-1.9	-1.7	0.7	-2.3	-0.7	-1.5	-2.1	-1.4	-0.6	-2.6	-0.4	-2.1	-11.2	-5.3	-2.8	-1.1	-2	-0.3	-11.6	-1.9	-1.3	-1.2	-1	-1.3	-0.4
	WAL	2018	5H	122.4	5H	533736593	JHI_Hv50k_2016_333821	47	-3.084	-8.1	1.1	-108.519	-0.4	-2.5	1.1	-2.2	-2.2	-8.1	-7.7	-0.9	0.9	0	0	-4.7	-1.3	-7.6	0.1	-0.4	-4.5	-7.7	-5.1	-7.2	-7.8	-7.9	-0.1	-0.4	-0.5
	WAL	2018	5H	156.7	5H	579061426	JHI_Hv50k_2016_355682	50	6.48	0.7	17.1	58.7468	13.1	7	5.2	5.4	6.4	5.7	3.1	6.6	17.1	6	13.3	5	4.3	0.7	4.2	13.2	2.8	4.7	5.7	4.6	2.7	5.6	7.3	5.2	7.1
	WAL	2018	6H	98	6H	545294327	JHI_Hv50k_2016_421133	33	2.088	-0.1	8.7	127.369	0	-0.1	3	5	1	0.2	-0.1	0.5	4.7	0.1	5.9	8.2	2.1	0.1	0.9	0.6	0.6	0.1	4.9	0.4	0.2	0.1	3	8.7	2.1
	WAL	2018	7H	76.6	7H	501593499	SCRI_RS_2914	46	-1.8	-7	2.9	-183.754	-5.4	-4.7	-7	-6.7	1.2	1.8	-5.9	-1.9	0.5	-6.3	-0.7	-0.1	-2.2	-5	-1	1.3	1.4	0.5	1.2	2.9	-4.2	2.1	-6.8	1	-1
	WAL	2018	7H	102.1	7H	586950564	SCRI_RS_109484	75	-4.66	-6.9	1.2	-54.5489	-6.3	-6.2	-0.4	-6.3	0.6	-4.5	-5.4	-6.6	-6.2	-5.7	-6.2	-5.5	-6.9	-5.2	-4.9	-5.9	-6	-6.5	1.2	-0.1	-5.9	-5.9	-0.5	-6.4	-4.8
Qped_wal.1H_1	WAL	BLUEs	1H	5	1H	4817979	JHI_Hv50k_2016_5286	24	0.836	-0.9	12.3	416.918	-0.2	12.3	0.4	0	1	-0.9	0.2	-0.5	-0.5	-0.5	0.4	0.4	-0.8	-0.9	0	0.1	-0.6	12.3	0	0	-0.5	-0.5	0.2	-0.9	0.4
Qped_wal.1H_2	WAL	BLUEs	1H	48.1	1H	289318680	JHI_Hv50k_2016_22744	22	1.912	-2	8.6	141.466	0.6	6	2.3	0.8	1.1	0.5	0.8	7.1	1.7	0.8	1.1	-0.3	-0.8	0.6	2.5	0.7	-0.3	6	0.5	6.5	0.9	0.9	8.6	-2	1.2
Qped_wal.2H_3	WAL	BLUEs	2H	18.8	2H	23996029	JHI_Hv50k_2016_73695	41	5.52	0.4	10.3	52.889	3.1	4.3	9.6	4.9	9.4	5	9.3	5.4	5.8	10.3	1.4	9	1.3	4.7	1.9	4.3	2.6	9.2	9.6	5.5	5	5	5.5	0.4	5.5
Qped_wal.2H_4	WAL	BLUEs	2H	56.1	2H	202783274	JHI_Hv50k_2016_91422	33	-9.448	-13.2	-4.2	-21.0094	-9	-9	-4.2	-9.2	-8.3	-9.1	-10.6	-8.5	-9.2	-10.1	-10.4	-12.7	-11.4	-10.4	-10	-13.2	-11.1	-9.1	-9	-10.1	-9.1	-9.2	-4.2	-9	-10.1
Qped_wal.3H_5	WAL	BLUEs	3H	49.3	3H	128830583	JHI_Hv50k_2016_166916	63	14.232	0.4	23	33.8217	0.4	8.8	22.8	14.3	17.9	6.6	13.7	14	17.3	13.6	14.3	16.5	13.1	16.9	16.3	8.3	17.8	17.3	9.8	14.6	13.9	17	23	13.7	13.9
Qped_wal.3H_6	WAL	BLUEs	3H	67.8	3H	507905227	BOPA1_12280_797	44	4.144	0.3	7.6	60.3768	0.3	5.4	7.6	6.9	2.5	2.1	7.4	2.2	4.3	2.7	2.8	3.2	2.8	3.5	1.8	0.9	6.3	0.5	7	2.3	6.6	6.9	7.6	7.6	2.4
Qped_wal.3H_7	WAL	BLUEs	3H	109.5	3H	573503074	BOPA2_12_20413	23	-2.032	-14	2.1	-177.613	-5.6	-1.1	-0.8	0.4	1.8	-1.3	-0.6	-3.3	0.7	-0.2	-1.9	0.2	-14	-1.8	-0.5	-10.3	-3.2	-1.6	-2	-0.8	0.2	0.2	-5.6	2.1	-1.8
Qped_wal.4H_8	WAL	BLUEs	4H	1.3	4H	2062510	JHI_Hv50k_2016_225645	37	6.26	0.2	13.1	55.7506	5.2	3.9	9.8	4.4	10.2	0.2	5.7	5.7	12.6	0.6	1.4	13.1	5.3	11	7.5	6.2	9.9	5.9	6.1	1.3	4.6	4.5	8.5	6.8	6.1
Qped_wal.4H_9	WAL	BLUEs	4H	25.7	4H	15667327	BOPA2_12_11175	24	1.716	-2.1	5.2	143.857	-0.3	0.6	-0.4	5	0.3	4.7	4.8	0.4	-2.1	0.5	-0.4	5	4.1	2.6	0.2	4.6	0.3	-0.1	5.2	0.6	4.7	4.7	0.1	-0.8	-1.4
Qped_wal.4H_10	WAL	BLUEs	4H	88	4H	588980224	JHI_Hv50k_2016_262719	81	-5.44	-13.3	1.1	-89.95	0.7	-4.2	-0.1	1.1	-1.3	-11.7	-13.3	-11.7	-4	-11.9	-8.9	-0.2	-2.3	-11.3	-4.2	-10.6	-3.5	-4	-12.1	-3.4	-3	-4.2	-0.2	-0.3	-11.4
Qped_wal.5H_11	WAL	BLUEs	5H	65.3	5H	462400782	JHI_Hv50k_2016_310259	37	3.776	0.1	8.2	85.5498	0.6	0.7	7.9	8	1	0.8	8.1	6.8	7.7	0.2	7.1	8	3.5	3.7	0.1	0.7	4.2	3.8	0.1	0.9	0.7	0.7	8.2	3.8	7.1
Qped_wal.5H_12	WAL	BLUEs	5H	119	5H	529408784	JHI_Hv50k_2016_331707	34	-1.284	-6.6	4.7	-301.514	2.4	-3.2	4.7	1.1	1.6	-6.6	-6.3	-2.1	4.7	3.7	3.9	-3.9	-2.2	-2.7	0.2	-0.2	-3.6	-6.4	-4	-6.3	-6	-6.1	2.4	0.9	1.9
Qped_wal.5H_13	WAL	BLUEs	5H	144.9	5H	565926146	BOPA1_11470_478	24	3.476	0.3	9.7	67.2858	3	0.6	4.3	2.8	3.7	3.5	0.3	1.5	9.7	6.2	7.9	4.2	2.2	1.6	3.9	7.6	3.6	3.7	0.5	3.6	2.8	3.2	1.8	0.9	3.8
Qped_wal.5H_14	WAL	BLUEs	5H	162.2	5H	587288118	JHI_Hv50k_2016_360998	23	4.764	1.7	7.8	25.5139	6.6	5.3	5.5	4.8	4.9	3.9	2.9	5.7	7.8	5	5.6	4.6	4.6	1.7	4.4	5.6	3.4	3.2	4.9	4.8	4.2	4.4	5.8	4.6	4.9
Qped_wal.6H_15	WAL	BLUEs	6H	103.3	6H	553828698	JHI_Hv50k_2016_424167	25	2.108	-0.4	6.6	107.043	0.2	-0.4	5.7	1	4.1	-0.1	0	1.2	0.3	0.1	4.4	6.6	0.2	-0.1	2.8	3	2.9	2.2	0.6	3	0.1	0.2	5.7	6.2	2.8
Qped_wal.7H_16	WAL	BLUEs	7H	76.6	7H	501593499	SCRI_RS_2914	21	-0.996	-6.3	4.6	-275.381	-3.3	-2.1	-4.8	-4.9	-0.5	4.6	-3	0.3	-0.4	-3.3	-0.1	-0.5	0.7	-1.4	-1.7	2.1	1.4	-0.5	4.1	3.1	-2.4	-0.2	-6.3	-2.4	-3.4
Qped_wal.7H_17	WAL	BLUEs	7H	102.1	7H	586950564	SCRI_RS_109484	62	-4.184	-6.1	0.7	-51.9972	-5.2	-5	-0.3	-5	0.5	-3.2	-5	-4.7	-4.5	-5.9	-5.2	-4.1	-6	-5.4	-5.9	-5.6	-5.5	-6.1	0.7	-1.6	-6	-5.8	-0.5	-5.8	-3.5
a	DIA	diameter of peduncle culm
	WAL	thickness across all peduncle tissue layers
	AREA	area of peduncle cross-section
b	trial year (BLUEs = best linear unbiased estimates across years)
c	genetic position in cM (based on Maurer et al. 2015)
d	physical position in bp (based on RefSeq2, Monat et al. 2019)
e	detection rate = number of times (out of 100 cross-validation runs) where marker was significant
f	mean family-specific effect, as well as minimum, maximum and coefficient of variation across all family-specific effects
g	family-specific effect for each family
