# Supplementary material for: Genomic Dissection of Peduncle Morphology in Barley through Nested Association Mapping
Source: Plants (Basel). 2020 Dec 23;10(1):10. doi: 10.3390/plants10010010 (PMC7823623; doi:10.3390/plants10010010)
Supplement: Supplementary file 1 [file plants-10-00010-s001.zip › Table S2.xlsx]

## Sheet: Table S2
Table S2. GWAS estimates for all markers obtained by cross-validated GWAS of peduncle morphology traits
position taken from: C. Monat, S. Padmarasu, T. Lux, TRITEX: chromosome-scale sequence assembly of Triticeae genomes with open-source tools, Genome Biology, 20 (2019) 284.
marker	trait	chromosome	position [bp]	detection rate [dr]	estimated effect of wild allele
BK_08	DIA 2017	3	57014296	1	-68.5851
BK_08	WAL 2017	3	57014296	4	-28.7943
BK_08	AREA (BLUEs)	3	57014296	1	-80558
BK_08	AREA 2017	3	57014296	1	-116372
BK_12	DIA 2017	2	23722487	1	-51.3239
BK_13	AREA (BLUEs)	2	23721700	2	-30558.7
BK_13	WAL 2018	2	23721700	1	-5.14066
BOPA1_10425_725	AREA 2018	6	544762454	1	13054.1
BOPA1_1074_992	WAL 2018	3	23196340	1	2.20842
BOPA1_10760_846	WAL 2017	7	508199721	2	-7.37081
BOPA1_10760_846	AREA 2017	7	508199721	1	-35376.5
BOPA1_10760_846	WAL (BLUEs)	7	508199721	1	-5.25613
BOPA1_111_499	AREA 2017	2	619726061	1	-18339.8
BOPA1_11470_478	WAL (BLUEs)	5	565926146	24	3.58278
BOPA1_11470_478	WAL 2017	5	565926146	29	4.90518
BOPA1_11657_398	AREA 2017	3	588741695	1	-27557.7
BOPA1_1180_70	DIA 2017	4	33826292	2	-18.7522
BOPA1_12045_83	AREA 2017	5	346347393	1	38622.2
BOPA1_12045_83	WAL 2017	5	346347393	6	7.85043
BOPA1_12280_797	WAL (BLUEs)	3	507905227	44	4.50086
BOPA1_12280_797	AREA (BLUEs)	3	507905227	9	22746.1
BOPA1_12280_797	WAL 2018	3	507905227	11	4.94901
BOPA1_12280_797	DIA 2018	3	507905227	1	23.7523
BOPA1_12280_797	AREA 2018	3	507905227	4	26106.7
BOPA1_12280_797	WAL 2017	3	507905227	1	4.89872
BOPA1_1241_1649	DIA 2018	4	601269028	2	-70.5375
BOPA1_1241_1649	WAL 2017	4	601269028	1	12.2664
BOPA1_1283_332	AREA (BLUEs)	2	662142186	1	-36358.1
BOPA1_1283_332	WAL 2017	2	662142186	2	-8.56261
BOPA1_1286_990	DIA 2018	5	116477585	6	-83.9726
BOPA1_1286_990	AREA 2018	5	116477585	2	-68805.2
BOPA1_13301_90	WAL 2018	4	2311164	2	3.16175
BOPA1_13301_90	WAL (BLUEs)	4	2311164	1	2.38784
BOPA1_13301_90	DIA 2018	4	2311164	2	22.0889
BOPA1_13379_171	WAL 2017	3	588112187	21	-7.6862
BOPA1_13379_171	WAL (BLUEs)	3	588112187	22	-6.20589
BOPA1_13379_171	AREA (BLUEs)	3	588112187	1	-32910.8
BOPA1_13379_171	AREA 2017	3	588112187	7	-39849
BOPA1_13494_110	AREA 2017			1	-20336.7
BOPA1_1447_464	WAL (BLUEs)			1	-2.40991
BOPA1_1447_464	WAL 2017			1	-6.74844
BOPA1_14832_296	DIA (BLUEs)	2	624759225	4	-19.508
BOPA1_14832_296	DIA 2017	2	624759225	1	-22.9347
BOPA1_14832_296	AREA 2017	2	624759225	1	-22677.8
BOPA1_14832_296	AREA (BLUEs)	2	624759225	2	-21727.7
BOPA1_14832_296	DIA 2018	2	624759225	1	-28.4011
BOPA1_1497_628	DIA 2017			1	17.0296
BOPA1_1511_545	WAL 2017	7	30576898	1	-5.99844
BOPA1_1553_753	AREA 2018			2	-25486.2
BOPA1_1565_514	DIA 2017	6	486400903	5	50.0128
BOPA1_1565_514	DIA (BLUEs)	6	486400903	5	37.1566
BOPA1_1565_514	DIA 2018	6	486400903	1	45.1707
BOPA1_1565_514	AREA 2017	6	486400903	3	62153.8
BOPA1_1613_291	AREA 2018	2	639602156	1	-14795.4
BOPA1_1639_613	DIA (BLUEs)	3	505332293	1	153.271
BOPA1_166_154	DIA 2018	5	2074053	1	12.9177
BOPA1_166_154	DIA (BLUEs)	5	2074053	1	16.1078
BOPA1_1745_823	DIA (BLUEs)	5	151559609	1	14.1082
BOPA1_1761_804	WAL 2018	5	565026488	1	5.39164
BOPA1_1826_229	DIA 2017	2	424899605	1	29.1131
BOPA1_1894_2132	DIA (BLUEs)	7	607099776	2	-57.8288
BOPA1_1917_848	AREA (BLUEs)	2	476825010	1	19709.5
BOPA1_1917_848	DIA 2017	2	476825010	1	41.5795
BOPA1_1992_1714	AREA 2017			1	19623.8
BOPA1_1992_1714	AREA (BLUEs)			1	16337.7
BOPA1_2128_874	WAL 2018	2	75534489	1	-4.25846
BOPA1_2274_1226	DIA (BLUEs)	4	472679007	1	-18.6464
BOPA1_2277_634	AREA 2017	2	618227537	1	-19394.9
BOPA1_2328_866	AREA 2017	6	545586948	2	25661.2
BOPA1_2328_866	DIA 2017	6	545586948	1	22.8203
BOPA1_2350_107	AREA (BLUEs)	6	524769221	1	14367.5
BOPA1_2371_950	DIA 2017	2	580771417	1	-14.2012
BOPA1_2371_950	WAL 2017	2	580771417	2	-3.99004
BOPA1_2407_1771	AREA 2018	1	55565030	1	26785.1
BOPA1_2407_1771	DIA 2018	1	55565030	1	25.6545
BOPA1_2444_437	AREA 2017	7	571084065	1	-26187.6
BOPA1_2528_2111	AREA 2018	2	342925311	1	-62030.2
BOPA1_2588_229	DIA 2017	3	270500910	9	30.4088
BOPA1_2588_229	AREA 2017	3	270500910	2	36966.4
BOPA1_2633_498	DIA (BLUEs)	1	499778476	1	19.1688
BOPA1_2634_2228	DIA (BLUEs)			1	17.7937
BOPA1_2634_2228	DIA 2017			3	25.1435
BOPA1_264_571	AREA (BLUEs)			2	17155.8
BOPA1_2669_1012	DIA 2018	7	65800344	1	-29.6697
BOPA1_2702_284	DIA 2017	6	40700373	1	18.8023
BOPA1_2711_234	DIA (BLUEs)			1	14.7926
BOPA1_2776_637	AREA (BLUEs)	4	488217852	1	-16633.9
BOPA1_2822_739	AREA (BLUEs)	2	641546908	1	-13885.1
BOPA1_2822_739	AREA 2018	2	641546908	1	-14839.8
BOPA1_283_1432	AREA 2017	4	427291796	1	-22951.1
BOPA1_283_1432	DIA 2017	4	427291796	2	-16.4934
BOPA1_283_1432	DIA (BLUEs)	4	427291796	2	-20.0548
BOPA1_2838_663	AREA 2018	3	125195845	11	42688.5
BOPA1_2838_663	AREA 2017	3	125195845	1	38956.5
BOPA1_2838_663	AREA (BLUEs)	3	125195845	6	30346.3
BOPA1_2838_663	WAL (BLUEs)	3	125195845	1	8.23335
BOPA1_2838_663	WAL 2018	3	125195845	1	6.65692
BOPA1_2934_1076	DIA (BLUEs)			1	27.6354
BOPA1_2964_382	AREA (BLUEs)	2	41983064	3	-22442.2
BOPA1_2964_382	AREA 2017	2	41983064	1	-25435.5
BOPA1_2964_382	AREA 2018	2	41983064	3	-21204.5
BOPA1_3186_1560	WAL 2018			4	3.66502
BOPA1_3186_1560	DIA 2017			1	-26.2256
BOPA1_3200_242	AREA 2018			1	14130.8
BOPA1_3277_446	DIA 2018	1	34748891	1	-22.4392
BOPA1_3340_1042	WAL 2018			5	4.67283
BOPA1_3340_1042	WAL (BLUEs)			1	3.79533
BOPA1_3349_759	DIA (BLUEs)			3	12.2035
BOPA1_3355_605	DIA (BLUEs)	2	459638235	1	-18.8226
BOPA1_3391_2137	DIA (BLUEs)	5	577605109	1	20.6419
BOPA1_3469_1152	AREA (BLUEs)			1	-16294.3
BOPA1_3598_489	AREA 2018	2	68633857	1	-19725.1
BOPA1_3608_2133	AREA 2018	2	648278333	1	-23878.1
BOPA1_3608_2133	AREA 2017	2	648278333	1	-26383.5
BOPA1_3608_2133	AREA (BLUEs)	2	648278333	2	-22661.6
BOPA1_3608_2133	DIA 2017	2	648278333	1	-25.6841
BOPA1_3608_2133	DIA 2018	2	648278333	1	-33.7682
BOPA1_3639_969	DIA 2017	1	518717863	5	-27.8803
BOPA1_3639_969	DIA (BLUEs)	1	518717863	3	-25.8354
BOPA1_3639_969	AREA (BLUEs)	1	518717863	4	-28110.9
BOPA1_3639_969	AREA 2018	1	518717863	3	-29378.7
BOPA1_3639_969	WAL 2018	1	518717863	1	-5.91049
BOPA1_3764_666	AREA (BLUEs)	6	47463645	2	-79023.1
BOPA1_3764_666	DIA (BLUEs)	6	47463645	1	-66.0497
BOPA1_3783_621	AREA 2018	7	586949339	1	-16513
BOPA1_3845_1089	DIA 2018	1	396741189	3	-31.6499
BOPA1_3845_1089	AREA 2018	1	396741189	1	-30195.6
BOPA1_3865_103	WAL 2017	6	492732022	1	7.39076
BOPA1_3865_103	DIA 2017	6	492732022	2	34.5335
BOPA1_3865_103	AREA 2017	6	492732022	2	49447.7
BOPA1_3900_611	DIA (BLUEs)	7	589511157	18	-28.5422
BOPA1_3900_611	AREA 2017	7	589511157	1	-31360.3
BOPA1_3900_611	DIA 2017	7	589511157	1	-37.1482
BOPA1_3900_611	AREA (BLUEs)	7	589511157	1	-23597.8
BOPA1_3919_112	DIA (BLUEs)	5	577718952	1	9.66996
BOPA1_3919_112	AREA (BLUEs)	5	577718952	1	17981.6
BOPA1_4020_643	AREA 2018	1	313531156	1	27078.9
BOPA1_4039_1686	DIA 2017			2	-39.1014
BOPA1_41_695	WAL (BLUEs)	4	603189448	6	-3.26585
BOPA1_4105_1417	AREA 2018	3	45632336	3	22260.2
BOPA1_4105_1417	DIA 2018	3	45632336	1	17.7931
BOPA1_4105_1417	WAL 2018	3	45632336	3	3.45302
BOPA1_4117_472	DIA 2017	5	576751552	1	-51.8047
BOPA1_4133_601	DIA 2018	4	580449511	1	-18.4098
BOPA1_4240_749	WAL 2018	2	651422362	1	2.26648
BOPA1_4250_402	AREA 2017	4	576898976	1	-24568.5
BOPA1_4256_833	AREA 2018	3	52251607	2	25831.3
BOPA1_4256_833	WAL 2018	3	52251607	1	6.05098
BOPA1_4392_450	AREA (BLUEs)	5	326425896	1	21976.8
BOPA1_4396_567	DIA 2018	6	561817726	1	20.2538
BOPA1_4454_1080	AREA (BLUEs)	6	515346215	1	13636.1
BOPA1_4454_1080	AREA 2017	6	515346215	2	16570.5
BOPA1_4535_1366	AREA 2017	4	600659313	1	-24403.6
BOPA1_454_1502	WAL (BLUEs)	4	72325010	1	-4.54351
BOPA1_454_1502	WAL 2017	4	72325010	1	-5.51317
BOPA1_4564_604	DIA 2018	4	582901549	1	63.4036
BOPA1_4564_604	AREA 2018	4	582901549	1	70713.1
BOPA1_4565_1583	AREA (BLUEs)	5	384402550	1	33531.9
BOPA1_4592_118	WAL (BLUEs)	1	521181659	1	-3.16428
BOPA1_4630_1036	WAL 2018	2	141323542	6	-6.09093
BOPA1_4679_1594	DIA (BLUEs)	7	59107915	1	-18.3427
BOPA1_4701_2395	AREA 2017	3	18487937	2	35063
BOPA1_4715_810	DIA 2018	3	3161363	1	59.9017
BOPA1_4771_380	WAL 2018	5	505530794	1	-4.3156
BOPA1_4791_1541	DIA 2017	7	571922809	7	-20.0686
BOPA1_4791_1541	AREA 2017	7	571922809	6	-25481.5
BOPA1_4833_420	DIA (BLUEs)	2	626594374	1	-35.1733
BOPA1_4838_494	DIA 2017	7	583356892	1	-20.5917
BOPA1_485_1369	DIA (BLUEs)	5	573578742	2	13.2515
BOPA1_4861_640	AREA (BLUEs)			3	-15049
BOPA1_4861_640	DIA 2018			1	-20.8214
BOPA1_4919_1051	DIA (BLUEs)	4	598295879	6	39.9811
BOPA1_4919_1051	DIA 2018	4	598295879	3	59.1149
BOPA1_5019_879	AREA 2018	1	78310629	4	25151.8
BOPA1_5019_879	DIA 2018	1	78310629	2	36.6447
BOPA1_5019_879	AREA (BLUEs)	1	78310629	2	14416.6
BOPA1_5019_879	DIA (BLUEs)	1	78310629	1	18.4944
BOPA1_5046_619	DIA 2017			3	-28.8702
BOPA1_5046_619	DIA 2018			1	-22.0282
BOPA1_5046_619	AREA 2017			1	-25063.8
BOPA1_5058_404	AREA 2017	3	153156629	4	26675.4
BOPA1_5058_404	AREA (BLUEs)	3	153156629	3	32912.8
BOPA1_5058_404	DIA (BLUEs)	3	153156629	1	22.5441
BOPA1_5154_117	DIA (BLUEs)			1	12.643
BOPA1_5233_1070	WAL 2017	2	435921936	6	-6.07582
BOPA1_5233_1070	AREA (BLUEs)	2	435921936	1	-31181.2
BOPA1_5440_455	WAL 2017	5	491329409	1	4.08553
BOPA1_5488_1097	DIA (BLUEs)	3	568275912	2	-13.944
BOPA1_5488_1097	AREA 2017	3	568275912	1	-28010.9
BOPA1_5591_403	AREA 2018	5	367884259	1	-87788.4
BOPA1_5591_403	DIA (BLUEs)	5	367884259	1	-69.319
BOPA1_5591_403	DIA 2018	5	367884259	1	-76.0435
BOPA1_5595_297	WAL (BLUEs)			1	-4.57
BOPA1_5595_297	WAL 2018			1	-5.41305
BOPA1_5684_601	DIA (BLUEs)	6	539551323	2	13.3019
BOPA1_5759_478	WAL 2018	2	164050763	3	-4.25156
BOPA1_5772_1176	DIA 2017	1	453341008	1	-16.8179
BOPA1_578_587	DIA (BLUEs)	6	538193512	4	13.1056
BOPA1_578_587	DIA 2017	6	538193512	1	19.5409
BOPA1_6069_304	DIA 2017	3	571521672	1	-27.0393
BOPA1_6133_774	WAL (BLUEs)	4	3490939	1	3.24838
BOPA1_6205_683	DIA (BLUEs)	6	470531001	1	17.1234
BOPA1_6205_683	DIA 2017	6	470531001	1	17.8847
BOPA1_6302_250	DIA 2017	3	549663644	1	-15.6107
BOPA1_6326_1032	AREA (BLUEs)	4	512468953	1	97165.5
BOPA1_6326_1032	DIA (BLUEs)	4	512468953	2	75.0681
BOPA1_6326_1032	DIA 2018	4	512468953	2	76.0499
BOPA1_6354_1193	DIA 2018	3	64775180	2	24.8157
BOPA1_6367_453	DIA (BLUEs)	5	383659915	2	17.0131
BOPA1_6394_944	DIA 2018	7	13934597	1	35.1116
BOPA1_6433_124	DIA 2017	7	620873751	1	51.6529
BOPA1_6468_770	DIA 2017	7	563782271	1	-30.2149
BOPA1_6491_295	AREA 2018			2	34493.8
BOPA1_6553_328	DIA 2018			1	40.7657
BOPA1_6553_328	AREA 2018			1	25386.2
BOPA1_6736_452	WAL 2018	5	582725234	3	3.61981
BOPA1_6752_1013	DIA (BLUEs)	2	591197589	1	34.6621
BOPA1_682_767	AREA 2017	2	606809209	1	-22513
BOPA1_7045_950	WAL 2018	3	54388217	2	3.75285
BOPA1_7045_950	WAL (BLUEs)	3	54388217	3	3.81715
BOPA1_7045_950	DIA (BLUEs)	3	54388217	1	19.7744
BOPA1_7284_710	WAL 2018			2	2.57076
BOPA1_7302_240	AREA (BLUEs)			1	16924.4
BOPA1_7397_854	WAL 2017	7	606584481	2	7.25699
BOPA1_7716_721	DIA (BLUEs)	3	379139774	1	47.7166
BOPA1_7826_869	DIA 2017	6	537010344	1	-14.5386
BOPA1_7959_829	DIA (BLUEs)	2	232292641	1	127.511
BOPA1_8166_525	AREA (BLUEs)	1	72212187	3	15131.4
BOPA1_8166_525	DIA (BLUEs)	1	72212187	1	16.7249
BOPA1_8166_525	AREA 2018	1	72212187	3	26609.1
BOPA1_8166_525	AREA 2017	1	72212187	1	22413.4
BOPA1_8377_1022	AREA (BLUEs)	5	11906963	3	42048.1
BOPA1_8377_1022	DIA 2017	5	11906963	2	45.1451
BOPA1_8377_1022	DIA (BLUEs)	5	11906963	1	35.3051
BOPA1_8463_466	WAL (BLUEs)	4	568507289	1	2.98444
BOPA1_851_804	WAL 2017	6	420596731	1	3.41034
BOPA1_861_268	DIA (BLUEs)	3	528683986	1	21.7173
BOPA1_861_268	DIA 2017	3	528683986	2	20.263
BOPA1_8752_523	DIA 2017	3	624423850	1	-13.7853
BOPA1_8930_370	WAL 2017	2	9479433	1	-3.74894
BOPA1_918_480	DIA 2017			2	29.0865
BOPA1_918_480	DIA (BLUEs)			1	25.5746
BOPA1_9191_263	DIA 2017	2	478645444	4	26.302
BOPA1_9191_263	AREA (BLUEs)	2	478645444	2	23792.2
BOPA1_9191_263	AREA 2017	2	478645444	4	29591.7
BOPA1_9282_205	DIA (BLUEs)			3	-55.8968
BOPA1_9282_205	AREA 2017			2	-89226.5
BOPA1_9282_205	DIA 2018			1	-65.9475
BOPA1_954_1377	AREA 2017			1	28411.6
BOPA1_963_386	DIA (BLUEs)			1	-17.1459
BOPA1_971_682	WAL 2018			1	-3.7149
BOPA1_971_682	WAL (BLUEs)			1	-2.89181
BOPA1_984_583	AREA 2018	7	8050729	1	-65544.6
BOPA1_ABC05369_1_3_231	DIA (BLUEs)	4	450594126	49	-21.3494
BOPA1_ABC05369_1_3_231	AREA (BLUEs)	4	450594126	23	-20434.6
BOPA1_ABC05369_1_3_231	AREA 2018	4	450594126	1	-12306.7
BOPA1_ABC05926_1_1_51	AREA 2018	5	328008043	1	21558.4
BOPA1_ABC06247_1_1_122	DIA 2017	4	486538425	5	-23.5905
BOPA1_ABC06247_1_1_122	AREA 2017	4	486538425	1	-14154.7
BOPA1_ABC07133_1_1_56	DIA 2018	1	108053057	1	-33.0489
BOPA1_ABC08396_1_4_120	DIA (BLUEs)	4	12828589	1	23.0889
BOPA1_ABC08774_1_1_752	AREA (BLUEs)	2	455019165	1	-39232.4
BOPA1_ABC08774_1_1_752	WAL (BLUEs)	2	455019165	1	-4.99244
BOPA1_ABC08774_1_1_752	WAL 2018	2	455019165	2	-4.56071
BOPA1_ABC08788_1_1_329	WAL 2018	4	514876219	4	-7.19871
BOPA1_ABC08788_1_1_329	WAL (BLUEs)	4	514876219	1	-6.6087
BOPA1_ABC09365_1_3_378	DIA (BLUEs)	5	400926807	1	-20.6123
BOPA1_ABC09432_1_1_160	WAL 2018	4	544092049	1	3.65963
BOPA1_ABC10045_1_1_164	DIA (BLUEs)	5	359151638	6	19.6033
BOPA1_ABC10045_1_1_164	DIA 2018	5	359151638	1	20.8637
BOPA1_ABC10197_1_1_101	DIA 2017	7	601974427	2	32.2311
BOPA1_ABC10785_1_1_82	DIA 2017	2	650886926	1	-19.4488
BOPA1_ABC12239_1_1_316	AREA (BLUEs)	6	538376887	1	16603.9
BOPA1_ABC12239_1_1_316	AREA 2018	6	538376887	1	19803.6
BOPA1_ABC13717_1_1_328	AREA 2017	6	495143267	3	23129.5
BOPA1_ABC13717_1_1_328	AREA (BLUEs)	6	495143267	2	15831.6
BOPA1_ABC13717_1_1_328	DIA (BLUEs)	6	495143267	2	16.2663
BOPA1_ABC13717_1_1_328	DIA 2017	6	495143267	2	21.3095
BOPA1_ABC13717_1_1_328	WAL 2017	6	495143267	1	3.9055
BOPA1_ABC14535_1_1_75	AREA 2018	7	87980912	1	-48749.7
BOPA1_ABC14689_1_9_399	WAL 2018	5	498336598	2	3.50181
BOPA1_ABC16075_2_2_232	WAL 2018	5	592343826	1	3.45431
BOPA1_ABC18582_1_2_417	DIA (BLUEs)	3	409818959	1	19.7042
BOPA1_ConsensusGBS0010_2	WAL 2018	4	530907819	1	12.3178
BOPA1_ConsensusGBS0241_3	DIA 2017	6	501927872	1	-63.8893
BOPA1_ConsensusGBS0241_3	AREA 2017	6	501927872	1	-79564.6
BOPA1_ConsensusGBS0388_1	WAL 2017	6	566556845	2	-6.0148
BOPA1_ConsensusGBS0397_16	WAL 2017	5	559894445	1	-3.24443
BOPA1_ConsensusGBS0461_3	DIA 2017	4	573020659	3	-16.6151
BOPA1_ConsensusGBS0461_3	AREA (BLUEs)	4	573020659	1	-15478.9
BOPA1_ConsensusGBS0508_1	AREA (BLUEs)	3	168556288	7	41901.1
BOPA1_ConsensusGBS0508_1	AREA 2017	3	168556288	2	41083.6
BOPA1_ConsensusGBS0508_1	DIA 2017	3	168556288	1	32.8697
BOPA1_ConsensusGBS0508_1	DIA (BLUEs)	3	168556288	1	42.163
BOPA1_ConsensusGBS0524_2	AREA (BLUEs)	2	61321588	1	-13091.3
BOPA2_12_10022	DIA 2017	4	581904946	1	30.9154
BOPA2_12_10022	AREA 2017	4	581904946	1	24032
BOPA2_12_10034	DIA (BLUEs)	5	371068175	2	20.3696
BOPA2_12_10034	DIA 2018	5	371068175	1	88.4218
BOPA2_12_10122	WAL (BLUEs)	3	586590496	1	4.4605
BOPA2_12_10203	DIA 2018	5	437647866	4	23.3972
BOPA2_12_10203	AREA 2018	5	437647866	2	22237.4
BOPA2_12_10206	WAL 2018	1	445276330	2	5.53439
BOPA2_12_10264	DIA (BLUEs)	5	335133229	1	-16.8617
BOPA2_12_10267	WAL 2017	7	82604405	1	-18.2677
BOPA2_12_10284	WAL 2018			3	4.80664
BOPA2_12_10300	WAL 2018	1	305683586	4	4.51758
BOPA2_12_10300	DIA 2018	1	305683586	1	25.4382
BOPA2_12_10300	AREA (BLUEs)	1	305683586	1	18114
BOPA2_12_10314	DIA (BLUEs)	1	43706821	1	24.5439
BOPA2_12_10347	AREA 2017	4	28530174	6	38900.8
BOPA2_12_10347	DIA 2017	4	28530174	6	37.8335
BOPA2_12_10347	DIA 2018	4	28530174	5	35.8348
BOPA2_12_10347	DIA (BLUEs)	4	28530174	8	29.6872
BOPA2_12_10347	AREA 2018	4	28530174	2	30328.7
BOPA2_12_10347	AREA (BLUEs)	4	28530174	9	34568.7
BOPA2_12_10347	WAL 2017	4	28530174	1	7.15791
BOPA2_12_10410	DIA 2017	1	4854215	1	-33.9936
BOPA2_12_10472	WAL 2017	2	639319201	1	-5.35904
BOPA2_12_10487	WAL 2018	2	654785591	1	2.92284
BOPA2_12_10497	DIA 2017			1	27.7802
BOPA2_12_10497	DIA (BLUEs)			5	29.8595
BOPA2_12_10497	DIA 2018			4	43.1134
BOPA2_12_10497	AREA (BLUEs)			3	30884.9
BOPA2_12_10532	DIA 2017	3	57015228	1	-96.5688
BOPA2_12_10542	DIA 2017	3	596305546	1	-23.4984
BOPA2_12_10558	WAL (BLUEs)	2	127126537	2	-8.74325
BOPA2_12_10558	WAL 2018	2	127126537	1	-8.98522
BOPA2_12_10583	AREA 2018	3	534724968	1	25323.3
BOPA2_12_10626	WAL 2017	4	14180137	1	3.27176
BOPA2_12_10678	DIA (BLUEs)	3	417764520	1	23.0897
BOPA2_12_10678	DIA 2018	3	417764520	1	36.5384
BOPA2_12_10689	WAL 2017	2	595515136	1	-4.19791
BOPA2_12_10717	DIA (BLUEs)	2	554324440	1	56.4801
BOPA2_12_10746	AREA (BLUEs)	1	520276801	1	17871.1
BOPA2_12_10746	AREA 2018	1	520276801	3	24132.4
BOPA2_12_10746	DIA 2018	1	520276801	2	29.7926
BOPA2_12_10746	DIA (BLUEs)	1	520276801	1	21.3485
BOPA2_12_10784	DIA 2017			12	29.8298
BOPA2_12_10784	AREA 2017			2	36999.8
BOPA2_12_10810	AREA 2017	4	21915250	1	25303.4
BOPA2_12_10850	AREA 2017	3	443852652	1	-70192.8
BOPA2_12_10923	DIA (BLUEs)	5	67324748	2	-41.6876
BOPA2_12_10923	AREA (BLUEs)	5	67324748	1	-39775.3
BOPA2_12_10936	DIA (BLUEs)	2	586851805	1	45.6198
BOPA2_12_10936	AREA 2017	2	586851805	2	68053.5
BOPA2_12_10968	WAL 2017	3	28676153	1	14.795
BOPA2_12_11039	WAL (BLUEs)	6	140417583	1	-5.82887
BOPA2_12_11062	DIA 2017	1	434508481	4	80.8585
BOPA2_12_11062	AREA 2017	1	434508481	4	86517.4
BOPA2_12_11069	DIA (BLUEs)	3	81719868	1	27.8404
BOPA2_12_11121	DIA 2018	2	514578001	1	-34.0912
BOPA2_12_11138	DIA (BLUEs)	3	521458277	1	48.0081
BOPA2_12_11175	WAL (BLUEs)	4	15667327	24	3.54869
BOPA2_12_11175	WAL 2017	4	15667327	6	4.67199
BOPA2_12_11175	AREA 2017	4	15667327	5	30981.5
BOPA2_12_11175	AREA (BLUEs)	4	15667327	1	20791.6
BOPA2_12_11202	WAL (BLUEs)	7	140910306	1	4.10342
BOPA2_12_11208	AREA 2017	3	594916746	2	91669.1
BOPA2_12_11255	DIA (BLUEs)	3	554601429	1	-19.5534
BOPA2_12_11274	AREA (BLUEs)	2	575930292	3	-19909.9
BOPA2_12_11274	DIA (BLUEs)	2	575930292	1	-18.7842
BOPA2_12_11274	WAL (BLUEs)	2	575930292	1	-3.57322
BOPA2_12_11318	AREA 2018	5	25061935	3	41681.1
BOPA2_12_11318	DIA 2018	5	25061935	6	33.6754
BOPA2_12_11338	DIA 2017	3	570929424	1	-43.5323
BOPA2_12_11338	AREA (BLUEs)	3	570929424	2	-38903.3
BOPA2_12_11338	WAL (BLUEs)	3	570929424	1	-7.79924
BOPA2_12_11339	DIA 2018	7	49461149	1	60.4562
BOPA2_12_11357	AREA (BLUEs)	1	28483236	1	-22124.9
BOPA2_12_11369	DIA (BLUEs)	2	417138623	1	33.0246
BOPA2_12_11383	WAL (BLUEs)	2	657643143	2	-3.66016
BOPA2_12_11427	DIA 2017	4	508384528	1	37.3267
BOPA2_12_11454	AREA (BLUEs)	3	504146322	3	-39675.2
BOPA2_12_11482	DIA 2017	3	350847609	5	23.6195
BOPA2_12_20006	WAL 2017	7	78549259	1	-11.1157
BOPA2_12_20207	DIA (BLUEs)	7	623141041	1	15.5936
BOPA2_12_20274	WAL 2018	4	4349073	2	10.8927
BOPA2_12_20413	WAL (BLUEs)	3	573503074	23	-12.7912
BOPA2_12_20413	AREA (BLUEs)	3	573503074	2	-73955.2
BOPA2_12_20413	WAL 2017	3	573503074	3	-14.8609
BOPA2_12_20413	AREA 2017	3	573503074	1	-82273.5
BOPA2_12_20421	AREA 2018	3	605144633	3	-19650.7
BOPA2_12_20421	DIA 2018	3	605144633	4	-21.0569
BOPA2_12_20421	AREA (BLUEs)	3	605144633	5	-17671.5
BOPA2_12_20421	DIA (BLUEs)	3	605144633	3	-17.8241
BOPA2_12_20421	DIA 2017	3	605144633	1	-18.5533
BOPA2_12_20574	AREA 2018	3	98960757	3	31249.9
BOPA2_12_20574	DIA (BLUEs)	3	98960757	3	20.9474
BOPA2_12_20574	WAL 2018	3	98960757	2	5.72366
BOPA2_12_20574	WAL (BLUEs)	3	98960757	1	4.44876
BOPA2_12_20574	AREA (BLUEs)	3	98960757	3	32500.3
BOPA2_12_20574	DIA 2018	3	98960757	1	36.4919
BOPA2_12_20608	DIA 2017	3	466126830	1	-62.8131
BOPA2_12_20861	WAL (BLUEs)	2	456605037	21	-4.32065
BOPA2_12_20861	WAL 2017	2	456605037	4	-4.78345
BOPA2_12_20867	WAL 2017	5	579930340	1	2.94601
BOPA2_12_21003	AREA 2018	4	24965877	1	20013.7
BOPA2_12_21117	DIA 2018	4	392613	3	72.0026
BOPA2_12_21117	DIA (BLUEs)	4	392613	1	48.1776
BOPA2_12_21131	AREA (BLUEs)	1	418842890	1	-21556
BOPA2_12_21167	AREA 2017	7	166332698	2	70150.3
BOPA2_12_21172	DIA 2017	1	503089714	1	31.2973
BOPA2_12_21319	WAL (BLUEs)	7	417749445	1	-5.03369
BOPA2_12_21415	WAL 2018	2	5047104	1	5.1013
BOPA2_12_21464	WAL 2017	7	577114150	2	-3.5835
BOPA2_12_21464	DIA 2017	7	577114150	3	-21.0314
BOPA2_12_21464	AREA 2017	7	577114150	11	-24880.7
BOPA2_12_21479	DIA 2017	7	567652446	2	-19.3172
BOPA2_12_21506	WAL 2017	3	40029265	1	5.34664
BOPA2_12_30011	AREA (BLUEs)	5	410063323	1	12103
BOPA2_12_30021	AREA 2018	6	155485792	1	21635.4
BOPA2_12_30042	DIA (BLUEs)	2	218841083	3	105.991
BOPA2_12_30056	WAL 2017	5	507973186	2	-4.85054
BOPA2_12_30062	DIA (BLUEs)	5	555132652	1	14.1744
BOPA2_12_30062	DIA 2017	5	555132652	1	19.5443
BOPA2_12_30064	AREA 2018	3	45342680	4	35234.2
BOPA2_12_30064	DIA 2018	3	45342680	1	30.4451
BOPA2_12_30067	DIA 2017	5	532250707	2	-45.0816
BOPA2_12_30067	AREA (BLUEs)	5	532250707	1	-36704.7
BOPA2_12_30125	WAL (BLUEs)	7	118280110	1	3.44035
BOPA2_12_30125	WAL 2017	7	118280110	1	6.38355
BOPA2_12_30150	DIA (BLUEs)	4	9910408	1	-12.7126
BOPA2_12_30170	AREA (BLUEs)	3	508513136	1	35981.5
BOPA2_12_30170	WAL 2018	3	508513136	1	6.37757
BOPA2_12_30170	AREA 2017	3	508513136	1	51757
BOPA2_12_30187	WAL (BLUEs)	4	34838377	2	-5.11385
BOPA2_12_30187	WAL 2017	4	34838377	1	-7.55842
BOPA2_12_30191	AREA (BLUEs)	1	489873437	1	12112.8
BOPA2_12_30192	AREA 2017	3	16888971	1	23225.8
BOPA2_12_30199	DIA 2017	7	505887499	1	-26.5556
BOPA2_12_30199	AREA 2017	7	505887499	1	-42542.9
BOPA2_12_30265	AREA 2017	2	470037512	1	-104773
BOPA2_12_30265	WAL 2017	2	470037512	1	48.9275
BOPA2_12_30265	DIA 2017	2	470037512	1	-53.6076
BOPA2_12_30297	WAL 2018	3	6462980	1	-3.16122
BOPA2_12_30344	WAL 2017	7	172309664	9	4.77489
BOPA2_12_30344	DIA 2017	7	172309664	5	23.4998
BOPA2_12_30344	AREA 2017	7	172309664	6	26749.7
BOPA2_12_30344	DIA (BLUEs)	7	172309664	1	19.5551
BOPA2_12_30344	AREA (BLUEs)	7	172309664	1	17289.4
BOPA2_12_30352	DIA 2017	2	649055405	1	-17.6388
BOPA2_12_30352	AREA 2018	2	649055405	1	-21810.1
BOPA2_12_30360	AREA (BLUEs)	5	594459829	1	17182.1
BOPA2_12_30371	WAL (BLUEs)			4	3.2217
BOPA2_12_30399	AREA 2018	3	494532078	1	31894.7
BOPA2_12_30403	DIA 2018			4	23.1961
BOPA2_12_30467	WAL (BLUEs)	3	89385172	2	3.76517
BOPA2_12_30467	WAL 2018	3	89385172	1	4.06972
BOPA2_12_30474	AREA 2017	3	53741679	1	-43027
BOPA2_12_30478	WAL 2018	1	361658431	1	-11.7647
BOPA2_12_30478	DIA (BLUEs)	1	361658431	1	-73.9639
BOPA2_12_30480	DIA 2017	2	610786744	1	-15.0589
BOPA2_12_30487	WAL (BLUEs)	2	134755375	2	-8.26364
BOPA2_12_30557	WAL (BLUEs)	2	135357927	5	-7.63973
BOPA2_12_30557	WAL 2018	2	135357927	7	-8.2498
BOPA2_12_30561	AREA 2017	2	313650588	12	-62523.4
BOPA2_12_30561	DIA 2017	2	313650588	6	-35.7251
BOPA2_12_30577	AREA 2018	5	589488875	1	20335
BOPA2_12_30582	DIA 2017	2	257254188	4	-43.8027
BOPA2_12_30582	DIA (BLUEs)	2	257254188	1	-48.2272
BOPA2_12_30591	DIA 2017			2	21.441
BOPA2_12_30609	DIA 2017	3	67434237	1	-21.4784
BOPA2_12_30619	AREA 2017	5	513396667	1	15810.1
BOPA2_12_30619	DIA 2017	5	513396667	1	41.2001
BOPA2_12_30631	WAL 2018	2	15293003	1	4.3873
BOPA2_12_30636	DIA (BLUEs)	2	631016340	1	14.1904
BOPA2_12_30645	WAL 2017			2	5.66848
BOPA2_12_30645	WAL (BLUEs)			3	4.07495
BOPA2_12_30655	DIA 2017	4	580492615	2	-69.7262
BOPA2_12_30657	WAL (BLUEs)	2	42220467	1	5.43383
BOPA2_12_30694	WAL (BLUEs)	1	355999420	1	2.33245
BOPA2_12_30694	WAL 2018	1	355999420	5	3.84777
BOPA2_12_30718	DIA (BLUEs)	4	597109937	1	26.9527
BOPA2_12_30721	DIA (BLUEs)	3	96431009	1	21.777
BOPA2_12_30729	DIA 2017	5	107227938	1	15.2938
BOPA2_12_30737	AREA 2018	3	53376880	4	20871
BOPA2_12_30737	WAL 2018	3	53376880	5	4.08747
BOPA2_12_30744	DIA 2017	1	413639968	1	-32.7343
BOPA2_12_30785	WAL 2018	3	40908565	1	-4.55594
BOPA2_12_30785	AREA 2018	3	40908565	1	-24008.2
BOPA2_12_30787	AREA 2018	4	572414601	32	-30894.7
BOPA2_12_30787	WAL (BLUEs)	4	572414601	11	-4.27239
BOPA2_12_30787	AREA (BLUEs)	4	572414601	16	-28886.1
BOPA2_12_30787	WAL 2017	4	572414601	5	-6.12841
BOPA2_12_30787	DIA 2018	4	572414601	5	-35.3011
BOPA2_12_30787	DIA (BLUEs)	4	572414601	5	-25.3586
BOPA2_12_30787	AREA 2017	4	572414601	1	-44149.2
BOPA2_12_30787	WAL 2018	4	572414601	1	-4.21381
BOPA2_12_30809	WAL (BLUEs)	3	100170792	3	6.09536
BOPA2_12_30809	WAL 2018	3	100170792	1	4.01103
BOPA2_12_30825	AREA 2017	4	620284445	1	-27244.6
BOPA2_12_30839	DIA 2018	4	481031425	1	-16.8574
BOPA2_12_30842	WAL 2017	6	13628190	1	5.05506
BOPA2_12_30843	WAL 2018	6	15211799	1	3.53162
BOPA2_12_30870	WAL 2018	2	23722087	1	6.53896
BOPA2_12_30894	DIA 2017	7	38305420	39	20.457
BOPA2_12_30894	AREA (BLUEs)	7	38305420	13	17216.2
BOPA2_12_30894	AREA 2017	7	38305420	16	21815.2
BOPA2_12_30894	DIA (BLUEs)	7	38305420	13	12.7248
BOPA2_12_30924	DIA (BLUEs)	3	570603328	1	-14.4679
BOPA2_12_30929	DIA 2018	5	537290948	3	-19.8656
BOPA2_12_30929	AREA 2018	5	537290948	1	-14095.6
BOPA2_12_30939	DIA 2017	6	504724477	7	18.9242
BOPA2_12_30942	WAL 2018	2	638751834	1	-4.63769
BOPA2_12_30972	WAL 2018	3	578642865	4	-4.64393
BOPA2_12_30972	AREA 2017	3	578642865	1	-16986
BOPA2_12_30972	AREA (BLUEs)	3	578642865	1	-17895.6
BOPA2_12_30972	DIA 2017	3	578642865	1	-23.1878
BOPA2_12_30974	WAL 2018	7	628672864	2	-4.23076
BOPA2_12_30974	WAL (BLUEs)	7	628672864	1	-1.83591
BOPA2_12_30987	WAL (BLUEs)	4	603181370	2	-2.96934
BOPA2_12_30988	WAL (BLUEs)	4	603181618	1	-3.06426
BOPA2_12_30991	AREA 2017	3	48334151	24	78605.5
BOPA2_12_30991	WAL 2018	3	48334151	3	8.95357
BOPA2_12_30991	DIA (BLUEs)	3	48334151	3	50.7119
BOPA2_12_30991	WAL (BLUEs)	3	48334151	31	8.65769
BOPA2_12_30991	DIA 2017	3	48334151	10	60.8206
BOPA2_12_30991	WAL 2017	3	48334151	18	13.2246
BOPA2_12_30991	AREA 2018	3	48334151	1	56349.7
BOPA2_12_30991	AREA (BLUEs)	3	48334151	8	56255.6
BOPA2_12_31008	AREA (BLUEs)	3	165515142	2	-27250.6
BOPA2_12_31017	DIA 2018	3	395428644	3	26.0029
BOPA2_12_31017	AREA 2018	3	395428644	6	29196.4
BOPA2_12_31017	DIA (BLUEs)	3	395428644	2	24.2547
BOPA2_12_31020	DIA 2018	2	551301905	17	119.502
BOPA2_12_31020	AREA 2018	2	551301905	11	90074
BOPA2_12_31094	AREA 2018	5	4667800	1	11948.8
BOPA2_12_31094	WAL 2018	5	4667800	1	2.1795
BOPA2_12_31122	WAL (BLUEs)	3	69587875	1	3.22351
BOPA2_12_31134	DIA 2017	1	339332954	1	60.8515
BOPA2_12_31134	DIA (BLUEs)	1	339332954	1	34.9805
BOPA2_12_31140	DIA 2018	7	401283813	1	-122.298
BOPA2_12_31140	WAL (BLUEs)	7	401283813	2	-3.33851
BOPA2_12_31159	DIA 2017	3	30420818	11	19.7398
BOPA2_12_31159	WAL 2017	3	30420818	3	4.31176
BOPA2_12_31159	WAL (BLUEs)	3	30420818	3	2.79913
BOPA2_12_31159	AREA 2017	3	30420818	8	24856.3
BOPA2_12_31159	AREA (BLUEs)	3	30420818	1	16701.7
BOPA2_12_31175	DIA 2017	2	280911757	1	192.535
BOPA2_12_31188	DIA 2017	7	571193607	1	-37.6663
BOPA2_12_31203	AREA 2017	7	126827168	16	35335.3
BOPA2_12_31203	DIA 2017	7	126827168	7	26.1045
BOPA2_12_31203	AREA (BLUEs)	7	126827168	1	19402.4
BOPA2_12_31203	WAL 2017	7	126827168	1	7.83424
BOPA2_12_31230	DIA (BLUEs)	3	6065142	1	-15.0804
BOPA2_12_31231	WAL 2018	4	566959688	1	2.56662
BOPA2_12_31257	AREA 2017	5	60528818	2	46154.6
BOPA2_12_31257	DIA 2017	5	60528818	1	30.1381
BOPA2_12_31299	AREA 2018	3	524826487	1	17459.1
BOPA2_12_31299	AREA (BLUEs)	3	524826487	1	22925.8
BOPA2_12_31299	AREA 2017	3	524826487	1	24943.2
BOPA2_12_31299	WAL (BLUEs)	3	524826487	1	2.20318
BOPA2_12_31299	DIA (BLUEs)	3	524826487	1	13.7092
BOPA2_12_31324	DIA 2018	4	422288	4	22.6483
BOPA2_12_31350	WAL 2017	7	6046077	2	-4.13514
BOPA2_12_31377	WAL 2017	1	505957712	3	-5.00461
BOPA2_12_31387	WAL (BLUEs)	1	508132730	1	-6.03541
BOPA2_12_31393	DIA 2018	3	424248793	1	29.8037
BOPA2_12_31406	DIA 2017	2	628491180	1	-19.613
BOPA2_12_31406	AREA 2017	2	628491180	1	-25931
BOPA2_12_31408	AREA (BLUEs)	2	114938741	1	-23553.7
BOPA2_12_31408	DIA 2018	2	114938741	1	-32.728
BOPA2_12_31417	DIA 2018	5	501799314	1	54.8412
BOPA2_12_31446	AREA (BLUEs)	2	1739468	1	-13375.5
BOPA2_12_31475	WAL 2018	3	42662968	4	4.79614
BOPA2_12_31475	WAL (BLUEs)	3	42662968	2	3.31766
JHI_Hv50k_2016_100171	DIA 2018	2	540817098	20	26.8301
JHI_Hv50k_2016_100171	AREA 2018	2	540817098	8	24741
JHI_Hv50k_2016_100171	DIA (BLUEs)	2	540817098	2	17.9848
JHI_Hv50k_2016_100214	DIA 2018	2	541277838	1	20.4007
JHI_Hv50k_2016_100230	DIA (BLUEs)	2	541528000	1	12.597
JHI_Hv50k_2016_100426	DIA 2017	2	542584983	1	-19.6363
JHI_Hv50k_2016_100559	AREA 2018	2	544594194	1	21017.1
JHI_Hv50k_2016_100619	DIA 2018	2	545257271	1	28.4608
JHI_Hv50k_2016_100919	DIA (BLUEs)	2	546830305	11	22.6103
JHI_Hv50k_2016_100919	DIA 2018	2	546830305	6	30.1078
JHI_Hv50k_2016_100919	AREA 2018	2	546830305	1	27761.2
JHI_Hv50k_2016_100932	WAL 2018	2	546829027	1	-8.15342
JHI_Hv50k_2016_100932	DIA 2018	2	546829027	2	54.1183
JHI_Hv50k_2016_101081	AREA 2018	2	547072757	1	21031.1
JHI_Hv50k_2016_101100	AREA 2017	2	547298743	1	129114
JHI_Hv50k_2016_101130	AREA 2018	2	547474769	1	23516.1
JHI_Hv50k_2016_101162	DIA 2018	2	548129695	1	23.6488
JHI_Hv50k_2016_101162	DIA (BLUEs)	2	548129695	1	18.9654
JHI_Hv50k_2016_101162	AREA (BLUEs)	2	548129695	1	24235.3
JHI_Hv50k_2016_101347	DIA 2018	2	549857008	1	41.8244
JHI_Hv50k_2016_101379	DIA 2018	2	550627875	4	41.2927
JHI_Hv50k_2016_101379	AREA (BLUEs)	2	550627875	5	29063
JHI_Hv50k_2016_101379	DIA (BLUEs)	2	550627875	2	30.7502
JHI_Hv50k_2016_101379	AREA 2018	2	550627875	3	38925.2
JHI_Hv50k_2016_101436	WAL 2018	2	551054200	1	-4.8293
JHI_Hv50k_2016_101584	DIA 2018	2	551892071	2	50.7745
JHI_Hv50k_2016_101742	AREA 2017	2	552787847	1	110990
JHI_Hv50k_2016_102158	AREA 2017	2	554396310	2	79604.3
JHI_Hv50k_2016_102158	DIA 2017	2	554396310	1	78.0274
JHI_Hv50k_2016_102528	DIA 2017	2	555017919	1	-25.477
JHI_Hv50k_2016_102546	WAL (BLUEs)	2	555194443	1	7.27071
JHI_Hv50k_2016_102665	WAL (BLUEs)	2	555574809	2	3.24037
JHI_Hv50k_2016_102881	WAL (BLUEs)	2	556981103	1	-3.64555
JHI_Hv50k_2016_102918	DIA 2018	2	557851046	2	22.9423
JHI_Hv50k_2016_102918	DIA (BLUEs)	2	557851046	1	22.7627
JHI_Hv50k_2016_103044	WAL (BLUEs)	2	558585837	1	3.11474
JHI_Hv50k_2016_103048	AREA (BLUEs)	2	558586927	2	20277.1
JHI_Hv50k_2016_103048	DIA (BLUEs)	2	558586927	1	17.6342
JHI_Hv50k_2016_103048	AREA 2018	2	558586927	1	19341.1
JHI_Hv50k_2016_103123	WAL 2017	2	559233464	2	5.23573
JHI_Hv50k_2016_103130	DIA (BLUEs)	2	559234440	1	-42.6657
JHI_Hv50k_2016_103144	WAL 2017	2	559237436	1	3.79618
JHI_Hv50k_2016_103173	DIA 2018	2	559241964	5	-42.4244
JHI_Hv50k_2016_103173	WAL 2017	2	559241964	3	7.15186
JHI_Hv50k_2016_103173	WAL (BLUEs)	2	559241964	2	5.18144
JHI_Hv50k_2016_103188	WAL (BLUEs)	2	559376576	1	5.17043
JHI_Hv50k_2016_103331	WAL (BLUEs)	2	560717465	1	-3.17685
JHI_Hv50k_2016_103344	DIA (BLUEs)	2	560473274	1	12.7513
JHI_Hv50k_2016_103498	WAL 2017	2	561722120	2	5.36596
JHI_Hv50k_2016_103586	WAL (BLUEs)	2	563822585	1	-2.37913
JHI_Hv50k_2016_10366	WAL 2017	1	9446036	1	-10.0097
JHI_Hv50k_2016_103799	DIA 2018	2	565184914	1	37.4082
JHI_Hv50k_2016_103807	DIA 2018	2	565113174	14	22.1979
JHI_Hv50k_2016_103807	AREA 2018	2	565113174	15	20923
JHI_Hv50k_2016_103807	AREA (BLUEs)	2	565113174	1	14739.5
JHI_Hv50k_2016_103841	WAL (BLUEs)	2	565662191	1	4.85582
JHI_Hv50k_2016_103867	DIA 2018	2	566005201	1	22.1801
JHI_Hv50k_2016_103915	DIA 2018	2	566117371	1	16.6712
JHI_Hv50k_2016_104100	AREA 2018	2	567793306	1	15073.8
JHI_Hv50k_2016_104427	WAL 2018	2	569972246	1	-9.83324
JHI_Hv50k_2016_10443	WAL 2017	1	9737601	2	-5.22484
JHI_Hv50k_2016_104514	WAL 2017	2	570216488	1	-3.17271
JHI_Hv50k_2016_104514	WAL (BLUEs)	2	570216488	1	-6.33337
JHI_Hv50k_2016_104602	AREA 2017	2	570145511	1	-22231.8
JHI_Hv50k_2016_104613	DIA 2018	2	570221629	1	29.434
JHI_Hv50k_2016_10472	WAL (BLUEs)	1	9740810	3	-3.86858
JHI_Hv50k_2016_10472	WAL 2017	1	9740810	4	-4.92994
JHI_Hv50k_2016_104839	DIA 2018	2	570894961	1	32.2558
JHI_Hv50k_2016_105112	AREA 2017	2	572068135	1	-17338.9
JHI_Hv50k_2016_105127	WAL 2017	2	572070302	1	-7.34761
JHI_Hv50k_2016_105127	AREA 2017	2	572070302	1	-21603.3
JHI_Hv50k_2016_105127	WAL (BLUEs)	2	572070302	2	-2.55979
JHI_Hv50k_2016_105127	DIA 2017	2	572070302	1	-14.4316
JHI_Hv50k_2016_105234	DIA 2017	2	572225954	2	-13.6909
JHI_Hv50k_2016_105234	AREA 2017	2	572225954	2	-21251.1
JHI_Hv50k_2016_105234	WAL 2017	2	572225954	1	-3.23557
JHI_Hv50k_2016_105286	DIA 2018	2	573011519	1	22.1344
JHI_Hv50k_2016_105376	WAL (BLUEs)	2	573207502	1	-6.57107
JHI_Hv50k_2016_105407	WAL 2017	2	574030450	1	-3.54744
JHI_Hv50k_2016_105443	WAL (BLUEs)	2	573914215	1	-2.3336
JHI_Hv50k_2016_105444	WAL (BLUEs)	2	573914121	2	-2.95299
JHI_Hv50k_2016_105458	AREA 2017	2	573897628	6	-21153
JHI_Hv50k_2016_105462	WAL (BLUEs)	2	574241791	1	-2.43599
JHI_Hv50k_2016_105462	WAL 2017	2	574241791	4	-4.69549
JHI_Hv50k_2016_105462	AREA 2017	2	574241791	4	-19701.9
JHI_Hv50k_2016_105465	WAL (BLUEs)	2	574242217	2	-8.56605
JHI_Hv50k_2016_105696	AREA 2017	2	575341868	1	39846.6
JHI_Hv50k_2016_105696	DIA 2017	2	575341868	1	42.0703
JHI_Hv50k_2016_106037	AREA (BLUEs)	2	576024669	1	-20611.6
JHI_Hv50k_2016_106037	WAL 2018	2	576024669	1	-2.83636
JHI_Hv50k_2016_106037	DIA (BLUEs)	2	576024669	1	-16.5479
JHI_Hv50k_2016_106141	WAL 2018	2	576170127	3	-5.92173
JHI_Hv50k_2016_106227	WAL (BLUEs)	2	576670996	1	-3.92929
JHI_Hv50k_2016_106275	WAL (BLUEs)	2	577351290	2	-3.06198
JHI_Hv50k_2016_106282	DIA 2017	2	577355021	1	-12.0673
JHI_Hv50k_2016_106282	AREA 2017	2	577355021	1	-21373.2
JHI_Hv50k_2016_106374	AREA 2018	2	577511625	2	33347.3
JHI_Hv50k_2016_106374	AREA (BLUEs)	2	577511625	1	35969.6
JHI_Hv50k_2016_106397	AREA 2017	2	577653116	1	-14983.8
JHI_Hv50k_2016_10642	AREA 2018	1	10425772	1	-40949.6
JHI_Hv50k_2016_106444	AREA 2017	2	577876871	2	-17972.4
JHI_Hv50k_2016_106444	WAL 2017	2	577876871	2	-3.86193
JHI_Hv50k_2016_106444	DIA 2017	2	577876871	1	-14.6009
JHI_Hv50k_2016_106448	WAL 2017	2	577877357	1	-3.57487
JHI_Hv50k_2016_106526	AREA (BLUEs)	2	578123699	1	28453.3
JHI_Hv50k_2016_106554	AREA 2017	2	578277884	1	-22147.3
JHI_Hv50k_2016_106554	DIA 2017	2	578277884	1	-15.0076
JHI_Hv50k_2016_106572	WAL 2018	2	578290782	2	-2.96894
JHI_Hv50k_2016_106749	AREA 2018	2	578660476	1	21667.3
JHI_Hv50k_2016_106776	WAL (BLUEs)	2	579076298	1	6.3325
JHI_Hv50k_2016_106776	WAL 2017	2	579076298	2	9.18932
JHI_Hv50k_2016_106842	DIA 2017	2	579377258	1	-18.6751
JHI_Hv50k_2016_106848	AREA (BLUEs)	2	579377763	1	-12725.7
JHI_Hv50k_2016_106848	AREA 2017	2	579377763	2	-19255.3
JHI_Hv50k_2016_106848	DIA 2017	2	579377763	2	-15.3269
JHI_Hv50k_2016_106926	WAL 2017	2	579463369	2	-5.45552
JHI_Hv50k_2016_106926	AREA 2017	2	579463369	3	-26719.8
JHI_Hv50k_2016_107126	WAL (BLUEs)	2	579591163	4	-5.61852
JHI_Hv50k_2016_107126	WAL 2017	2	579591163	10	-8.17785
JHI_Hv50k_2016_107126	AREA 2017	2	579591163	1	-63349.2
JHI_Hv50k_2016_107238	WAL 2017	2	579782826	1	-4.61815
JHI_Hv50k_2016_107238	AREA 2017	2	579782826	5	-29521.3
JHI_Hv50k_2016_107244	WAL 2017	2	579782284	1	-6.06102
JHI_Hv50k_2016_107258	WAL 2017	2	579781504	1	-9.91939
JHI_Hv50k_2016_107392	WAL 2018	2	580716366	1	2.6525
JHI_Hv50k_2016_107398	DIA 2018	2	580715163	1	46.6457
JHI_Hv50k_2016_107398	AREA 2018	2	580715163	1	49497.9
JHI_Hv50k_2016_107445	AREA 2017	2	580771417	1	-17878.3
JHI_Hv50k_2016_107445	AREA (BLUEs)	2	580771417	1	-13457.9
JHI_Hv50k_2016_107445	WAL 2017	2	580771417	1	-3.09055
JHI_Hv50k_2016_107548	AREA 2017	2	581003511	1	-27552.8
JHI_Hv50k_2016_107548	AREA (BLUEs)	2	581003511	2	-17458.5
JHI_Hv50k_2016_107548	WAL 2017	2	581003511	2	-6.19404
JHI_Hv50k_2016_107549	DIA 2017	2	581003787	1	-17.3559
JHI_Hv50k_2016_107670	WAL 2018	2	581054427	1	-4.23622
JHI_Hv50k_2016_107705	DIA 2017	2	581367873	1	-44.261
JHI_Hv50k_2016_107729	WAL 2017	2	581638922	1	-4.35742
JHI_Hv50k_2016_107729	DIA 2017	2	581638922	2	-49.4776
JHI_Hv50k_2016_107732	DIA (BLUEs)	2	581635861	1	-13.046
JHI_Hv50k_2016_107864	DIA 2017	2	582673984	2	-15.0142
JHI_Hv50k_2016_107864	AREA 2017	2	582673984	1	-17089
JHI_Hv50k_2016_107864	WAL (BLUEs)	2	582673984	1	-2.10975
JHI_Hv50k_2016_107910	WAL 2017	2	582996512	1	-4.78855
JHI_Hv50k_2016_107910	WAL (BLUEs)	2	582996512	2	-3.39624
JHI_Hv50k_2016_107997	WAL 2017	2	583174409	1	20.6005
JHI_Hv50k_2016_108011	DIA (BLUEs)	2	583148593	1	26.1745
JHI_Hv50k_2016_108035	DIA 2017	2	583147548	1	-14.1592
JHI_Hv50k_2016_108079	AREA 2017	2	583144696	1	106263
JHI_Hv50k_2016_108157	WAL 2017	2	583797065	1	-3.54537
JHI_Hv50k_2016_108204	DIA 2017	2	584078447	1	-13.0755
JHI_Hv50k_2016_108359	AREA 2018	2	584209150	1	31466
JHI_Hv50k_2016_108359	DIA (BLUEs)	2	584209150	1	31.3357
JHI_Hv50k_2016_108451	AREA (BLUEs)	2	584472723	1	-18762.6
JHI_Hv50k_2016_108451	WAL 2018	2	584472723	6	-3.61014
JHI_Hv50k_2016_108451	WAL (BLUEs)	2	584472723	1	-4.08458
JHI_Hv50k_2016_108451	DIA 2017	2	584472723	2	-18.0319
JHI_Hv50k_2016_108540	DIA 2017	2	584843764	1	-21.7496
JHI_Hv50k_2016_108614	WAL 2017	2	585251493	2	-4.47917
JHI_Hv50k_2016_108614	WAL (BLUEs)	2	585251493	1	-3.3209
JHI_Hv50k_2016_108652	AREA (BLUEs)	2	585431141	3	-15598.4
JHI_Hv50k_2016_108703	WAL 2017	2	585700520	2	-3.48746
JHI_Hv50k_2016_108703	AREA 2017	2	585700520	1	-18959.7
JHI_Hv50k_2016_108703	DIA 2017	2	585700520	1	-13.4998
JHI_Hv50k_2016_108773	AREA (BLUEs)	2	586333850	1	-23428.5
JHI_Hv50k_2016_108844	DIA 2017	2	586582931	42	46.4718
JHI_Hv50k_2016_108844	AREA (BLUEs)	2	586582931	12	39288.7
JHI_Hv50k_2016_108844	DIA (BLUEs)	2	586582931	27	36.2518
JHI_Hv50k_2016_108844	AREA 2017	2	586582931	3	58281.7
JHI_Hv50k_2016_108844	DIA 2018	2	586582931	5	40.815
JHI_Hv50k_2016_108844	AREA 2018	2	586582931	1	45654.7
JHI_Hv50k_2016_108848	DIA 2017	2	586594388	1	38.5259
JHI_Hv50k_2016_108849	AREA 2017	2	586594551	21	44230.4
JHI_Hv50k_2016_108849	DIA (BLUEs)	2	586594551	50	32.084
JHI_Hv50k_2016_108849	AREA (BLUEs)	2	586594551	40	33442.2
JHI_Hv50k_2016_108849	DIA 2017	2	586594551	29	39.3254
JHI_Hv50k_2016_108849	DIA 2018	2	586594551	3	36.3038
JHI_Hv50k_2016_108928	DIA 2018	2	587426328	2	33.2859
JHI_Hv50k_2016_108928	DIA (BLUEs)	2	587426328	7	38.9777
JHI_Hv50k_2016_108928	DIA 2017	2	587426328	3	49.5909
JHI_Hv50k_2016_109018	DIA 2018	2	588114384	1	16.9686
JHI_Hv50k_2016_109128	DIA (BLUEs)	2	588903884	1	-11.3648
JHI_Hv50k_2016_109128	AREA 2017	2	588903884	2	-20280.6
JHI_Hv50k_2016_109232	DIA 2017	2	590802641	1	-15.2236
JHI_Hv50k_2016_109232	DIA (BLUEs)	2	590802641	1	-15.0641
JHI_Hv50k_2016_109366	WAL (BLUEs)	2	591741818	1	-2.2408
JHI_Hv50k_2016_109382	WAL 2017	2	591745606	1	-2.93728
JHI_Hv50k_2016_109418	DIA 2018	2	595815662	1	45.2908
JHI_Hv50k_2016_109420	DIA (BLUEs)	2	595815964	1	30.8297
JHI_Hv50k_2016_109430	AREA 2017	2	596111513	1	67619.5
JHI_Hv50k_2016_109442	WAL 2017	2	596499315	4	-3.87541
JHI_Hv50k_2016_109641	DIA 2018	2	597915659	1	33.2828
JHI_Hv50k_2016_109689	DIA (BLUEs)	2	598130605	1	17.4259
JHI_Hv50k_2016_109689	DIA 2018	2	598130605	1	29.2262
JHI_Hv50k_2016_109698	WAL 2017	2	598133438	2	-3.42534
JHI_Hv50k_2016_109837	WAL (BLUEs)	2	598665541	1	-2.5019
JHI_Hv50k_2016_109843	DIA 2018	2	598663238	1	17.0449
JHI_Hv50k_2016_109902	WAL 2017	2	598822561	1	-2.65937
JHI_Hv50k_2016_109914	AREA 2018	2	598964721	2	93579
JHI_Hv50k_2016_109914	DIA 2018	2	598964721	2	83.1096
JHI_Hv50k_2016_109924	DIA 2017	2	599174246	1	-32.2902
JHI_Hv50k_2016_10993	AREA (BLUEs)	1	10749603	1	16208.8
JHI_Hv50k_2016_109985	AREA 2018	2	599679887	2	-46820.4
JHI_Hv50k_2016_109985	WAL 2018	2	599679887	1	-5.59593
JHI_Hv50k_2016_110052	WAL (BLUEs)	2	599924129	1	-2.41032
JHI_Hv50k_2016_110059	AREA 2018	2	599981273	1	81530.3
JHI_Hv50k_2016_110087	WAL 2017	2	599988144	3	-9.56934
JHI_Hv50k_2016_110405	AREA 2017	2	601431622	1	46197.4
JHI_Hv50k_2016_110405	DIA 2017	2	601431622	1	30.136
JHI_Hv50k_2016_110485	DIA 2017	2	601751054	2	32.377
JHI_Hv50k_2016_110636	WAL 2017	2	602306531	1	6.11494
JHI_Hv50k_2016_110936	WAL 2017	2	602721929	5	-4.97019
JHI_Hv50k_2016_111018	WAL 2018	2	602754878	1	-3.76721
JHI_Hv50k_2016_111056	DIA (BLUEs)	2	602672148	1	39.5722
JHI_Hv50k_2016_11135	WAL 2018	1	10811018	1	-10.16
JHI_Hv50k_2016_11139	AREA 2018	1	10811118	1	38590.7
JHI_Hv50k_2016_111864	DIA 2018	2	606146480	1	56.5724
JHI_Hv50k_2016_111864	DIA (BLUEs)	2	606146480	1	38.9447
JHI_Hv50k_2016_111864	AREA 2018	2	606146480	1	49770.7
JHI_Hv50k_2016_111870	WAL 2018	2	606150299	2	6.56076
JHI_Hv50k_2016_112124	WAL (BLUEs)	2	606789461	5	-2.75451
JHI_Hv50k_2016_112124	WAL 2017	2	606789461	4	-3.70724
JHI_Hv50k_2016_112185	WAL 2017	2	606890838	2	-6.28796
JHI_Hv50k_2016_112542	WAL 2017	2	607581922	8	-8.24183
JHI_Hv50k_2016_112542	WAL (BLUEs)	2	607581922	2	-4.65668
JHI_Hv50k_2016_112588	WAL (BLUEs)	2	607780476	1	-2.61896
JHI_Hv50k_2016_112588	WAL 2017	2	607780476	1	-3.94961
JHI_Hv50k_2016_112592	WAL 2017	2	607781086	1	-15.9588
JHI_Hv50k_2016_112592	DIA 2017	2	607781086	2	-50.3269
JHI_Hv50k_2016_112592	AREA 2017	2	607781086	2	-74750.9
JHI_Hv50k_2016_112633	WAL (BLUEs)	2	608093307	4	-2.60099
JHI_Hv50k_2016_112633	WAL 2017	2	608093307	2	-4.06411
JHI_Hv50k_2016_112874	WAL 2017	2	608784297	1	-6.5793
JHI_Hv50k_2016_113226	AREA 2017	2	609379179	1	-77820.2
JHI_Hv50k_2016_113229	WAL 2018	2	609378873	1	-2.58967
JHI_Hv50k_2016_113262	WAL 2018	2	609374548	1	3.63693
JHI_Hv50k_2016_113307	AREA 2017	2	609500096	1	-18467.2
JHI_Hv50k_2016_113307	AREA (BLUEs)	2	609500096	1	-11918
JHI_Hv50k_2016_113381	AREA 2017	2	609550595	5	-41423.6
JHI_Hv50k_2016_113381	WAL 2017	2	609550595	5	-7.70841
JHI_Hv50k_2016_113382	AREA (BLUEs)	2	609550141	1	-11276.5
JHI_Hv50k_2016_113387	DIA (BLUEs)	2	609548897	2	-16.9991
JHI_Hv50k_2016_113387	DIA 2017	2	609548897	2	-21.8276
JHI_Hv50k_2016_113387	AREA 2017	2	609548897	2	-20540.1
JHI_Hv50k_2016_113388	AREA (BLUEs)	2	609548558	1	-13550.8
JHI_Hv50k_2016_113410	WAL 2017	2	609791734	4	-4.65423
JHI_Hv50k_2016_113410	WAL (BLUEs)	2	609791734	1	-3.39255
JHI_Hv50k_2016_113491	DIA 2017	2	610261208	1	-12.5133
JHI_Hv50k_2016_113577	WAL 2018	2	610590732	3	-2.6499
JHI_Hv50k_2016_113582	WAL 2018	2	610590781	3	-2.98359
JHI_Hv50k_2016_113588	WAL 2017	2	610689654	1	-3.52099
JHI_Hv50k_2016_113591	WAL (BLUEs)	2	610689832	1	-2.56218
JHI_Hv50k_2016_113591	WAL 2017	2	610689832	2	-6.5759
JHI_Hv50k_2016_113596	DIA 2017	2	610690533	3	-17.876
JHI_Hv50k_2016_113596	AREA 2017	2	610690533	1	-21542.7
JHI_Hv50k_2016_113596	AREA (BLUEs)	2	610690533	1	-13229.7
JHI_Hv50k_2016_113600	WAL (BLUEs)	2	610692412	1	-2.46804
JHI_Hv50k_2016_113750	WAL 2017	2	610950713	1	7.63961
JHI_Hv50k_2016_113855	DIA (BLUEs)	2	611175209	1	-9.98177
JHI_Hv50k_2016_113855	AREA 2017	2	611175209	1	-20522.1
JHI_Hv50k_2016_114052	WAL (BLUEs)	2	611519825	1	-2.53184
JHI_Hv50k_2016_114083	WAL (BLUEs)	2	611554840	1	-1.9553
JHI_Hv50k_2016_114085	WAL (BLUEs)	2	611554916	1	-2.1451
JHI_Hv50k_2016_114240	WAL (BLUEs)	2	611801221	1	-2.10883
JHI_Hv50k_2016_114240	WAL 2018	2	611801221	2	-3.08197
JHI_Hv50k_2016_114244	WAL 2018	2	611802306	1	-7.69259
JHI_Hv50k_2016_114249	AREA 2018	2	611804360	11	-25380.5
JHI_Hv50k_2016_114249	WAL 2018	2	611804360	4	-3.99105
JHI_Hv50k_2016_114250	WAL 2018	2	611804816	5	-3.70277
JHI_Hv50k_2016_114250	AREA 2018	2	611804816	1	-18332.6
JHI_Hv50k_2016_114262	WAL 2018	2	612065436	1	-3.17361
JHI_Hv50k_2016_114263	WAL 2018	2	612064696	1	-3.70149
JHI_Hv50k_2016_114347	WAL 2018	2	612210360	4	-3.11027
JHI_Hv50k_2016_114368	WAL 2018	2	612232577	3	-2.77013
JHI_Hv50k_2016_114368	WAL (BLUEs)	2	612232577	1	-2.32071
JHI_Hv50k_2016_114491	WAL (BLUEs)	2	612666282	1	-2.44218
JHI_Hv50k_2016_114534	WAL 2018	2	614420777	1	-2.62167
JHI_Hv50k_2016_114542	AREA 2018	2	613280676	6	-15530.2
JHI_Hv50k_2016_114542	DIA 2018	2	613280676	1	-18.0014
JHI_Hv50k_2016_114596	AREA 2018	2	613304327	3	-19173.8
JHI_Hv50k_2016_114596	DIA 2018	2	613304327	1	-16.3461
JHI_Hv50k_2016_114607	AREA 2018	2	613327190	1	-20428.4
JHI_Hv50k_2016_114777	AREA (BLUEs)	2	613963144	1	43352.6
JHI_Hv50k_2016_114849	AREA 2018	2	613849451	3	-24915.3
JHI_Hv50k_2016_114922	DIA (BLUEs)	2	614257020	1	-17.0626
JHI_Hv50k_2016_114924	DIA 2018	2	614258198	1	-96.1525
JHI_Hv50k_2016_114948	DIA (BLUEs)	2	614287199	1	-10.6412
JHI_Hv50k_2016_114991	AREA 2018	2	614389937	1	-20884.6
JHI_Hv50k_2016_114991	DIA 2018	2	614389937	1	-21.1287
JHI_Hv50k_2016_115499	DIA (BLUEs)	2	615564082	2	-16.9522
JHI_Hv50k_2016_115591	DIA (BLUEs)	2	615656398	1	-14.5894
JHI_Hv50k_2016_115642	WAL (BLUEs)	2	615653082	1	-2.56551
JHI_Hv50k_2016_115719	DIA (BLUEs)	2	615810893	1	-13.212
JHI_Hv50k_2016_115719	DIA 2017	2	615810893	1	-13.2324
JHI_Hv50k_2016_115719	AREA 2017	2	615810893	1	-22978.1
JHI_Hv50k_2016_115771	AREA (BLUEs)	2	616072670	3	-15772.6
JHI_Hv50k_2016_115771	DIA (BLUEs)	2	616072670	1	-11.3311
JHI_Hv50k_2016_115811	DIA 2018	2	615954876	1	-26.3387
JHI_Hv50k_2016_115816	AREA (BLUEs)	2	615953748	1	-15542.5
JHI_Hv50k_2016_115819	AREA (BLUEs)	2	615953028	1	-25450.2
JHI_Hv50k_2016_115839	AREA (BLUEs)	2	615929407	1	-17847.4
JHI_Hv50k_2016_116120	AREA (BLUEs)	2	616680136	1	-25242.7
JHI_Hv50k_2016_116120	DIA (BLUEs)	2	616680136	1	-18.4022
JHI_Hv50k_2016_116120	AREA 2018	2	616680136	2	-28056.8
JHI_Hv50k_2016_116189	AREA 2017	2	616861691	1	-35608.1
JHI_Hv50k_2016_116198	WAL 2018	2	616862219	2	-6.09989
JHI_Hv50k_2016_116259	AREA 2018	2	616940555	1	-15338.8
JHI_Hv50k_2016_116259	DIA (BLUEs)	2	616940555	1	-12.6114
JHI_Hv50k_2016_116338	WAL (BLUEs)	2	616923781	1	-4.49144
JHI_Hv50k_2016_116338	AREA (BLUEs)	2	616923781	1	-17047.9
JHI_Hv50k_2016_116340	WAL 2018	2	616923139	1	-4.38584
JHI_Hv50k_2016_116368	WAL 2018	2	616920860	1	-4.35431
JHI_Hv50k_2016_116384	AREA 2018	2	616919193	1	-22763.9
JHI_Hv50k_2016_116440	AREA (BLUEs)	2	617190821	5	-15132.4
JHI_Hv50k_2016_116440	WAL 2018	2	617190821	1	-2.21753
JHI_Hv50k_2016_11646	WAL (BLUEs)	1	11942925	6	3.38246
JHI_Hv50k_2016_11646	AREA 2017	1	11942925	1	20536.7
JHI_Hv50k_2016_11646	WAL 2018	1	11942925	2	3.3393
JHI_Hv50k_2016_11646	AREA (BLUEs)	1	11942925	3	14090.4
JHI_Hv50k_2016_116466	DIA (BLUEs)	2	617412393	1	-10.7821
JHI_Hv50k_2016_116511	WAL 2018	2	617443813	1	-2.90499
JHI_Hv50k_2016_116511	AREA 2018	2	617443813	1	-17872.1
JHI_Hv50k_2016_116726	DIA 2017	2	617654601	1	-13.7679
JHI_Hv50k_2016_116742	AREA 2017	2	617651022	4	-18630.8
JHI_Hv50k_2016_116742	AREA (BLUEs)	2	617651022	1	-19020.3
JHI_Hv50k_2016_116817	WAL (BLUEs)	2	617813466	4	-2.64798
JHI_Hv50k_2016_116864	DIA 2017	2	617885247	1	-18.6069
JHI_Hv50k_2016_116864	DIA 2018	2	617885247	1	-20.8083
JHI_Hv50k_2016_116867	AREA (BLUEs)	2	617885592	3	-18274.6
JHI_Hv50k_2016_116867	AREA 2017	2	617885592	3	-26677
JHI_Hv50k_2016_116867	AREA 2018	2	617885592	1	-17162.3
JHI_Hv50k_2016_116867	WAL (BLUEs)	2	617885592	1	-2.90645
JHI_Hv50k_2016_116867	DIA (BLUEs)	2	617885592	1	-12.3921
JHI_Hv50k_2016_116918	WAL 2018	2	617892321	2	-3.77561
JHI_Hv50k_2016_117109	WAL 2018	2	618981629	1	-4.36483
JHI_Hv50k_2016_117115	AREA 2018	2	618982992	1	-18248
JHI_Hv50k_2016_117115	AREA (BLUEs)	2	618982992	4	-16016.6
JHI_Hv50k_2016_117115	WAL (BLUEs)	2	618982992	1	-2.79839
JHI_Hv50k_2016_117161	DIA 2018	2	618992477	1	-17.4229
JHI_Hv50k_2016_117161	AREA 2018	2	618992477	1	-16253.9
JHI_Hv50k_2016_117161	AREA (BLUEs)	2	618992477	1	-17816.2
JHI_Hv50k_2016_117191	AREA (BLUEs)	2	619091073	2	-12571.5
JHI_Hv50k_2016_117191	DIA (BLUEs)	2	619091073	1	-12.81
JHI_Hv50k_2016_117277	DIA (BLUEs)	2	619666992	1	-13.0747
JHI_Hv50k_2016_117277	AREA (BLUEs)	2	619666992	1	-15533.6
JHI_Hv50k_2016_117277	AREA 2018	2	619666992	1	-20034.8
JHI_Hv50k_2016_117277	DIA 2017	2	619666992	1	-16.6791
JHI_Hv50k_2016_117291	AREA (BLUEs)	2	619725752	2	-17882.2
JHI_Hv50k_2016_117291	DIA (BLUEs)	2	619725752	2	-18.7974
JHI_Hv50k_2016_117361	DIA 2017	2	619788632	1	-12.9388
JHI_Hv50k_2016_117560	WAL (BLUEs)	2	620439388	2	-2.19298
JHI_Hv50k_2016_117563	WAL (BLUEs)	2	620437289	5	-3.44352
JHI_Hv50k_2016_117563	WAL 2017	2	620437289	2	-4.07282
JHI_Hv50k_2016_117676	WAL (BLUEs)	2	620716633	15	-2.67626
JHI_Hv50k_2016_117676	WAL 2017	2	620716633	5	-3.68409
JHI_Hv50k_2016_117681	WAL (BLUEs)	2	620717789	1	-3.87454
JHI_Hv50k_2016_117731	AREA (BLUEs)	2	620794751	1	-33421
JHI_Hv50k_2016_117731	WAL 2017	2	620794751	1	-6.7528
JHI_Hv50k_2016_117731	AREA 2017	2	620794751	1	-47173.9
JHI_Hv50k_2016_117736	AREA 2017	2	620795016	9	-24093
JHI_Hv50k_2016_117736	WAL 2017	2	620795016	3	-4.16633
JHI_Hv50k_2016_117736	WAL (BLUEs)	2	620795016	1	-2.18114
JHI_Hv50k_2016_117916	WAL (BLUEs)	2	620888792	1	-3.96989
JHI_Hv50k_2016_118049	WAL (BLUEs)	2	621054710	1	-3.42218
JHI_Hv50k_2016_118049	AREA 2017	2	621054710	1	-25082.1
JHI_Hv50k_2016_118203	AREA 2018	2	621422714	1	-23883.6
JHI_Hv50k_2016_118219	DIA 2018	2	621416291	1	-31.6978
JHI_Hv50k_2016_118390	AREA 2017	2	622255407	1	-19554.8
JHI_Hv50k_2016_118405	AREA 2018	2	622275838	1	-28360.8
JHI_Hv50k_2016_118422	AREA 2017	2	622403695	1	-16342.8
JHI_Hv50k_2016_118737	AREA 2018			1	-22408.7
JHI_Hv50k_2016_119069	WAL 2017	2	624245930	1	-4.10578
JHI_Hv50k_2016_119072	DIA (BLUEs)	2	624246600	1	-15.0755
JHI_Hv50k_2016_119072	WAL (BLUEs)	2	624246600	1	-2.627
JHI_Hv50k_2016_119072	AREA (BLUEs)	2	624246600	2	-17679
JHI_Hv50k_2016_119072	AREA 2017	2	624246600	1	-22084.4
JHI_Hv50k_2016_119085	AREA 2017	2	624345568	1	-20586.2
JHI_Hv50k_2016_119091	WAL (BLUEs)	2	624346578	8	-3.42183
JHI_Hv50k_2016_119113	AREA 2018	2	624394451	17	-22278.8
JHI_Hv50k_2016_119113	AREA (BLUEs)	2	624394451	2	-21548.6
JHI_Hv50k_2016_119113	DIA 2018	2	624394451	4	-23.7628
JHI_Hv50k_2016_119113	DIA (BLUEs)	2	624394451	2	-16.568
JHI_Hv50k_2016_119116	AREA 2018	2	624396042	1	-40063.6
JHI_Hv50k_2016_119127	AREA 2018	2	624398794	1	21869.9
JHI_Hv50k_2016_119167	AREA (BLUEs)	2	624404202	4	-14748.7
JHI_Hv50k_2016_119167	AREA 2017	2	624404202	1	-14560.7
JHI_Hv50k_2016_119167	DIA (BLUEs)	2	624404202	1	-18.8667
JHI_Hv50k_2016_119167	DIA 2017	2	624404202	1	-16.6349
JHI_Hv50k_2016_119334	WAL (BLUEs)	2	624772753	1	-2.71502
JHI_Hv50k_2016_119334	AREA (BLUEs)	2	624772753	2	-15521.4
JHI_Hv50k_2016_119334	WAL 2017	2	624772753	1	-4.69278
JHI_Hv50k_2016_119340	AREA (BLUEs)	2	624772101	2	-19304.9
JHI_Hv50k_2016_119342	WAL (BLUEs)	2	624771971	2	-2.83224
JHI_Hv50k_2016_119478	AREA 2018	2	624862794	1	-39020.3
JHI_Hv50k_2016_119505	WAL (BLUEs)	2	625173060	1	-4.31687
JHI_Hv50k_2016_119505	WAL 2018	2	625173060	2	-3.94415
JHI_Hv50k_2016_119653	DIA (BLUEs)	2	625455198	2	-14.0198
JHI_Hv50k_2016_119653	AREA (BLUEs)	2	625455198	1	-17458.2
JHI_Hv50k_2016_119675	AREA 2017	2	625532898	1	-39274.7
JHI_Hv50k_2016_119679	AREA (BLUEs)	2	625533323	3	-19883.8
JHI_Hv50k_2016_119765	DIA (BLUEs)	2	625948863	30	-16.7723
JHI_Hv50k_2016_119765	AREA (BLUEs)	2	625948863	24	-19668.2
JHI_Hv50k_2016_119765	DIA 2018	2	625948863	5	-20.2886
JHI_Hv50k_2016_119765	AREA 2017	2	625948863	1	-25019.4
JHI_Hv50k_2016_119765	AREA 2018	2	625948863	1	-22282.4
JHI_Hv50k_2016_119806	AREA 2017	2	625953749	2	-29532.8
JHI_Hv50k_2016_119817	DIA (BLUEs)	2	625954876	3	-24.1921
JHI_Hv50k_2016_119817	DIA 2017	2	625954876	2	-21.3117
JHI_Hv50k_2016_119817	AREA 2017	2	625954876	1	-34064
JHI_Hv50k_2016_119891	AREA 2017	2	626075224	1	-23694.5
JHI_Hv50k_2016_120248	DIA 2017	2	626602201	1	-38.7839
JHI_Hv50k_2016_120253	DIA 2017	2	626601753	2	-47.6588
JHI_Hv50k_2016_120253	DIA (BLUEs)	2	626601753	1	-32.2515
JHI_Hv50k_2016_120601	WAL 2017	2	627357528	1	-5.08517
JHI_Hv50k_2016_120719	DIA (BLUEs)	2	627662050	2	-31.3536
JHI_Hv50k_2016_120719	DIA 2018	2	627662050	5	-34.6636
JHI_Hv50k_2016_12122	WAL (BLUEs)	1	12382457	1	-2.70026
JHI_Hv50k_2016_121286	DIA 2017	2	628597206	2	-23.8161
JHI_Hv50k_2016_121286	DIA (BLUEs)	2	628597206	1	-21.9755
JHI_Hv50k_2016_121308	DIA 2017	2	628565662	1	-34.9543
JHI_Hv50k_2016_121639	AREA 2018	2	629370399	6	-29541.9
JHI_Hv50k_2016_121639	DIA 2018	2	629370399	1	-40.6088
JHI_Hv50k_2016_122371	DIA 2018	2	630097650	48	-36.3714
JHI_Hv50k_2016_122371	AREA 2018	2	630097650	15	-32969.9
JHI_Hv50k_2016_122371	DIA (BLUEs)	2	630097650	4	-21.8261
JHI_Hv50k_2016_122477	WAL (BLUEs)	2	630376924	1	3.21098
JHI_Hv50k_2016_122831	DIA 2017	2	630974182	1	-18.8975
JHI_Hv50k_2016_122998	DIA 2017	2	631215550	1	-23.887
JHI_Hv50k_2016_12349	WAL 2017	1	12579661	1	-4.18872
JHI_Hv50k_2016_12372	AREA 2017	1	12506393	1	-25816.3
JHI_Hv50k_2016_124035	DIA 2018	2	631892480	1	-16.7852
JHI_Hv50k_2016_124110	AREA 2017	2	632025814	1	-36094.4
JHI_Hv50k_2016_124232	DIA 2017	2	632580457	1	-16.7878
JHI_Hv50k_2016_124234	DIA 2017	2	632581012	1	-15.5568
JHI_Hv50k_2016_124234	WAL 2017	2	632581012	1	-3.49284
JHI_Hv50k_2016_124239	AREA 2018	2	632581225	1	17371.7
JHI_Hv50k_2016_124240	AREA 2017	2	632581290	1	-29058.2
JHI_Hv50k_2016_124240	DIA 2017	2	632581290	1	-27.9688
JHI_Hv50k_2016_124427	DIA 2017	2	633281604	2	-16.6718
JHI_Hv50k_2016_124427	AREA 2017	2	633281604	1	-20578.9
JHI_Hv50k_2016_124562	DIA 2017	2	633537103	1	-14.283
JHI_Hv50k_2016_124562	WAL 2018	2	633537103	1	3.18143
JHI_Hv50k_2016_124640	AREA (BLUEs)	2	633776451	11	-18221.5
JHI_Hv50k_2016_124640	DIA 2017	2	633776451	47	-21.3445
JHI_Hv50k_2016_124640	AREA 2017	2	633776451	30	-27535.9
JHI_Hv50k_2016_124640	DIA (BLUEs)	2	633776451	11	-16.9803
JHI_Hv50k_2016_124640	WAL 2017	2	633776451	1	-3.23719
JHI_Hv50k_2016_124796	DIA 2017	2	633697185	2	-19.7691
JHI_Hv50k_2016_124917	DIA 2017	2	634060215	2	-19.122
JHI_Hv50k_2016_124917	AREA 2017	2	634060215	4	-24761.6
JHI_Hv50k_2016_124917	AREA (BLUEs)	2	634060215	1	-18239.6
JHI_Hv50k_2016_124917	DIA (BLUEs)	2	634060215	3	-19.5224
JHI_Hv50k_2016_124927	DIA 2017	2	634062591	11	-27.2675
JHI_Hv50k_2016_124927	AREA 2017	2	634062591	3	-29622.7
JHI_Hv50k_2016_125068	WAL (BLUEs)	2	634300738	1	-4.24689
JHI_Hv50k_2016_125328	WAL 2018	2	634988441	20	-3.97573
JHI_Hv50k_2016_125328	WAL (BLUEs)	2	634988441	2	-3.1611
JHI_Hv50k_2016_125366	WAL 2018	2	634991177	1	-5.61649
JHI_Hv50k_2016_125458	DIA 2018	2	635263496	1	40.449
JHI_Hv50k_2016_125733	WAL 2018	2	635418993	1	-5.71949
JHI_Hv50k_2016_125766	DIA (BLUEs)	2	635524983	1	-14.9866
JHI_Hv50k_2016_125905	WAL (BLUEs)	2	635684841	1	-2.89657
JHI_Hv50k_2016_126036	DIA (BLUEs)	2	636041671	1	-12.258
JHI_Hv50k_2016_126036	DIA 2018	2	636041671	1	-18.5526
JHI_Hv50k_2016_126466	WAL (BLUEs)	2	637038911	1	2.53891
JHI_Hv50k_2016_126495	DIA 2017	2	637118390	1	33.137
JHI_Hv50k_2016_126516	AREA 2018	2	637085803	1	-23893.5
JHI_Hv50k_2016_126790	WAL 2018	2	637241058	5	6.18173
JHI_Hv50k_2016_126795	DIA 2018	2	637240625	1	-16.0248
JHI_Hv50k_2016_12699	AREA 2017	1	12901338	1	-53992
JHI_Hv50k_2016_12700	AREA 2017	1	12901455	1	-25681.2
JHI_Hv50k_2016_12700	WAL 2017	1	12901455	1	-6.06858
JHI_Hv50k_2016_12703	AREA 2017	1	12901620	2	-29484.4
JHI_Hv50k_2016_127370	AREA 2017	2	638483590	4	29349.6
JHI_Hv50k_2016_127426	AREA 2017	2	638644150	1	20216.4
JHI_Hv50k_2016_127661	WAL 2017	2	639302673	1	-4.94297
JHI_Hv50k_2016_127673	AREA 2018	2	639601649	11	-21395.7
JHI_Hv50k_2016_127673	WAL (BLUEs)	2	639601649	1	-2.65342
JHI_Hv50k_2016_127816	DIA (BLUEs)	2	640289572	2	-13.9888
JHI_Hv50k_2016_127867	DIA (BLUEs)	2	640262358	1	-13.9965
JHI_Hv50k_2016_127867	AREA 2018	2	640262358	2	-19515
JHI_Hv50k_2016_127867	DIA 2018	2	640262358	1	-22.1401
JHI_Hv50k_2016_12802	AREA 2018	1	12912571	1	16387.5
JHI_Hv50k_2016_128643	DIA 2018	2	641548233	1	-21.0304
JHI_Hv50k_2016_128659	DIA (BLUEs)	2	641546908	1	-13.8285
JHI_Hv50k_2016_128659	AREA 2018	2	641546908	1	-18414
JHI_Hv50k_2016_128924	DIA (BLUEs)	2	641741121	1	-14.33
JHI_Hv50k_2016_128967	AREA (BLUEs)	2	641731708	1	-14614.5
JHI_Hv50k_2016_129807	WAL 2018	2	643472880	1	6.68502
JHI_Hv50k_2016_130123	AREA 2017	2	643785365	1	-19402.2
JHI_Hv50k_2016_130123	DIA 2017	2	643785365	1	-21.636
JHI_Hv50k_2016_130161	WAL (BLUEs)	2	643809215	1	33.7365
JHI_Hv50k_2016_130166	WAL (BLUEs)	2	643808861	1	-30.1029
JHI_Hv50k_2016_13033	AREA 2017	1	13298406	1	-22470
JHI_Hv50k_2016_130413	DIA (BLUEs)	2	644544848	6	-14.6648
JHI_Hv50k_2016_130413	AREA 2017	2	644544848	2	-19898.1
JHI_Hv50k_2016_130413	DIA 2017	2	644544848	4	-19.3468
JHI_Hv50k_2016_130413	AREA 2018	2	644544848	1	-20786.3
JHI_Hv50k_2016_130855	AREA 2017	2	645107019	1	58752.7
JHI_Hv50k_2016_131157	DIA (BLUEs)	2	646227754	2	-12.3384
JHI_Hv50k_2016_131251	DIA (BLUEs)	2	646358296	1	-10.7679
JHI_Hv50k_2016_131251	DIA 2017	2	646358296	1	-12.6729
JHI_Hv50k_2016_131274	AREA 2017	2	646408171	8	-21672.7
JHI_Hv50k_2016_131274	DIA 2017	2	646408171	4	-18.6449
JHI_Hv50k_2016_131327	DIA (BLUEs)	2	646476109	45	-15.4392
JHI_Hv50k_2016_131327	AREA (BLUEs)	2	646476109	13	-15138.4
JHI_Hv50k_2016_131327	DIA 2018	2	646476109	6	-18.3779
JHI_Hv50k_2016_131327	DIA 2017	2	646476109	6	-19.6532
JHI_Hv50k_2016_131327	AREA 2017	2	646476109	1	-20908.5
JHI_Hv50k_2016_131422	DIA 2018	2	647001192	1	-25.3012
JHI_Hv50k_2016_131434	DIA (BLUEs)	2	647002403	1	-15.4594
JHI_Hv50k_2016_131443	DIA (BLUEs)	2	647006957	1	-11.8227
JHI_Hv50k_2016_131502	AREA (BLUEs)	2	647374085	2	-24622.2
JHI_Hv50k_2016_131547	AREA 2018	2	647421358	2	-21440.4
JHI_Hv50k_2016_131588	DIA 2017	2	647349149	1	-16.5956
JHI_Hv50k_2016_131588	AREA 2017	2	647349149	5	-21956.6
JHI_Hv50k_2016_131588	DIA (BLUEs)	2	647349149	1	-11.7022
JHI_Hv50k_2016_131711	WAL (BLUEs)	2	647554972	1	2.7344
JHI_Hv50k_2016_131711	WAL 2018	2	647554972	1	3.42094
JHI_Hv50k_2016_132012	DIA 2017	2	648099945	1	-16.3706
JHI_Hv50k_2016_132173	WAL 2018	2	648219712	5	2.90534
JHI_Hv50k_2016_132251	WAL 2018	2	648298046	1	5.25745
JHI_Hv50k_2016_132415	DIA 2018	2	648473451	1	-14.6791
JHI_Hv50k_2016_132608	WAL 2018	2	648914799	1	2.00079
JHI_Hv50k_2016_13264	WAL 2017	1	13996083	2	-4.81581
JHI_Hv50k_2016_13264	AREA 2017	1	13996083	5	-25511.8
JHI_Hv50k_2016_13264	DIA 2017	1	13996083	3	-20.3267
JHI_Hv50k_2016_132737	AREA 2018			1	-29920.9
JHI_Hv50k_2016_13282	DIA 2017	1	14001124	1	-13.5579
JHI_Hv50k_2016_132853	WAL (BLUEs)	2	649065536	1	2.1965
JHI_Hv50k_2016_132986	DIA 2017	2	649317804	1	-22.9261
JHI_Hv50k_2016_132988	DIA 2017	2	649317605	5	-23.5987
JHI_Hv50k_2016_132988	AREA (BLUEs)	2	649317605	1	-14718.7
JHI_Hv50k_2016_132988	DIA (BLUEs)	2	649317605	1	-21.9855
JHI_Hv50k_2016_133049	WAL 2018	2	649327767	1	2.9712
JHI_Hv50k_2016_133105	AREA 2017	2	649385866	39	-32345
JHI_Hv50k_2016_133105	AREA (BLUEs)	2	649385866	18	-20420.3
JHI_Hv50k_2016_133105	DIA 2017	2	649385866	23	-26.4184
JHI_Hv50k_2016_133105	DIA (BLUEs)	2	649385866	5	-20.325
JHI_Hv50k_2016_133105	DIA 2018	2	649385866	2	-19.9648
JHI_Hv50k_2016_133105	AREA 2018	2	649385866	1	-19522.6
JHI_Hv50k_2016_133408	WAL (BLUEs)	2	650579298	1	4.57157
JHI_Hv50k_2016_13372	AREA 2017	1	14551899	1	-20037.1
JHI_Hv50k_2016_133812	DIA 2017	2	651117457	3	-20.8846
JHI_Hv50k_2016_133812	DIA (BLUEs)	2	651117457	2	-16.4994
JHI_Hv50k_2016_133815	AREA (BLUEs)	2	651117705	6	-16777.5
JHI_Hv50k_2016_133815	DIA (BLUEs)	2	651117705	1	-16.8274
JHI_Hv50k_2016_133815	DIA 2017	2	651117705	22	-19.684
JHI_Hv50k_2016_133815	AREA 2017	2	651117705	7	-23013.6
JHI_Hv50k_2016_133873	WAL 2018	2	651469081	26	4.85801
JHI_Hv50k_2016_133873	WAL (BLUEs)	2	651469081	7	3.924
JHI_Hv50k_2016_133873	AREA 2018	2	651469081	1	23394.1
JHI_Hv50k_2016_134314	DIA (BLUEs)	2	652043480	1	-20.4372
JHI_Hv50k_2016_134314	AREA (BLUEs)	2	652043480	1	-21794.1
JHI_Hv50k_2016_134323	DIA 2018	2	652042132	1	-33.8912
JHI_Hv50k_2016_134432	WAL (BLUEs)	2	652255140	1	2.36707
JHI_Hv50k_2016_134802	DIA 2017	2	652999963	1	-18.0226
JHI_Hv50k_2016_134802	AREA 2017	2	652999963	1	-27882.1
JHI_Hv50k_2016_134802	DIA (BLUEs)	2	652999963	2	-15.4793
JHI_Hv50k_2016_134859	AREA 2017			1	-26192.8
JHI_Hv50k_2016_134859	DIA 2017			1	-17.9352
JHI_Hv50k_2016_134874	DIA 2017	2	653102503	7	-18.4401
JHI_Hv50k_2016_134874	DIA (BLUEs)	2	653102503	2	-14.826
JHI_Hv50k_2016_135021	WAL 2017	2	653303751	1	-4.67289
JHI_Hv50k_2016_135041	AREA 2017	2	653336680	1	-20261.4
JHI_Hv50k_2016_13509	DIA 2018	1	14804153	8	57.7173
JHI_Hv50k_2016_135143	AREA 2018	2	653387254	2	-33957.8
JHI_Hv50k_2016_135143	DIA 2018	2	653387254	2	-41.668
JHI_Hv50k_2016_135438	WAL 2017	2	654134536	1	4.91561
JHI_Hv50k_2016_135438	WAL 2018	2	654134536	3	3.26565
JHI_Hv50k_2016_135453	DIA 2018	2	654128884	2	-17.2329
JHI_Hv50k_2016_135453	AREA 2018	2	654128884	1	-13775
JHI_Hv50k_2016_135458	DIA 2018	2	654128587	5	-15.7786
JHI_Hv50k_2016_135458	AREA 2017	2	654128587	2	-18383.3
JHI_Hv50k_2016_135458	AREA (BLUEs)	2	654128587	4	-14276.3
JHI_Hv50k_2016_135458	DIA 2017	2	654128587	4	-14.8776
JHI_Hv50k_2016_135458	DIA (BLUEs)	2	654128587	2	-13.8465
JHI_Hv50k_2016_135595	AREA (BLUEs)	2	654281220	1	-29685.8
JHI_Hv50k_2016_135641	AREA (BLUEs)	2	654275719	2	-18374
JHI_Hv50k_2016_135641	DIA (BLUEs)	2	654275719	1	-21.8286
JHI_Hv50k_2016_135641	AREA 2017	2	654275719	1	-18222.7
JHI_Hv50k_2016_135698	WAL 2017	2	654445805	1	5.28099
JHI_Hv50k_2016_135698	WAL 2018	2	654445805	2	4.23642
JHI_Hv50k_2016_135714	WAL 2018	2	654444375	1	3.79103
JHI_Hv50k_2016_136009	AREA 2017	2	654657042	1	-18872.3
JHI_Hv50k_2016_136221	AREA 2017	2	655038961	1	-25207.3
JHI_Hv50k_2016_136304	DIA (BLUEs)	2	655169634	2	-13.0511
JHI_Hv50k_2016_136531	AREA 2018	2	655052282	1	-32907.3
JHI_Hv50k_2016_136531	DIA (BLUEs)	2	655052282	5	-30.107
JHI_Hv50k_2016_136531	DIA 2017	2	655052282	5	-39.7551
JHI_Hv50k_2016_136531	AREA (BLUEs)	2	655052282	1	-31728.4
JHI_Hv50k_2016_136728	AREA (BLUEs)	2	655611790	4	-16533.3
JHI_Hv50k_2016_136728	AREA 2018	2	655611790	3	-19763.3
JHI_Hv50k_2016_136728	DIA (BLUEs)	2	655611790	3	-17.7151
JHI_Hv50k_2016_136728	DIA 2018	2	655611790	2	-19.2757
JHI_Hv50k_2016_136728	AREA 2017	2	655611790	1	-23140.6
JHI_Hv50k_2016_136731	AREA 2018	2	655612533	6	-21212.6
JHI_Hv50k_2016_136731	DIA 2018	2	655612533	1	-19.1793
JHI_Hv50k_2016_137061	AREA 2018	2	656301418	1	-31724.5
JHI_Hv50k_2016_137114	AREA 2018	2	656428778	3	-27412.4
JHI_Hv50k_2016_137114	DIA 2017	2	656428778	1	-23.9511
JHI_Hv50k_2016_137378	WAL 2017	2	656725573	1	-7.28279
JHI_Hv50k_2016_137378	WAL (BLUEs)	2	656725573	2	-4.7204
JHI_Hv50k_2016_137378	AREA (BLUEs)	2	656725573	1	-25414.3
JHI_Hv50k_2016_137432	AREA 2018	2	656711392	7	-18877.1
JHI_Hv50k_2016_137432	DIA 2018	2	656711392	11	-20.4152
JHI_Hv50k_2016_137432	AREA (BLUEs)	2	656711392	5	-18042.7
JHI_Hv50k_2016_137433	AREA 2018	2	656711315	1	-21709.7
JHI_Hv50k_2016_137670	DIA 2018	2	657689277	4	-26.1478
JHI_Hv50k_2016_137797	WAL 2018	2	657739288	1	7.47368
JHI_Hv50k_2016_137826	WAL 2017	2	657955017	1	-6.91966
JHI_Hv50k_2016_137909	AREA (BLUEs)	2	658238872	1	-33292.7
JHI_Hv50k_2016_137909	DIA (BLUEs)	2	658238872	1	-25.7206
JHI_Hv50k_2016_138367	AREA 2018	2	659082058	1	19404
JHI_Hv50k_2016_138479	AREA 2017	2	659397941	1	-41140.6
JHI_Hv50k_2016_138528	DIA 2018	2	659418403	3	-21.0289
JHI_Hv50k_2016_138528	WAL 2017	2	659418403	1	-4.77934
JHI_Hv50k_2016_138528	AREA (BLUEs)	2	659418403	4	-17575.5
JHI_Hv50k_2016_138528	AREA 2017	2	659418403	1	-21886.2
JHI_Hv50k_2016_139146	WAL 2017	2	661032053	1	5.26431
JHI_Hv50k_2016_139148	WAL 2017	2	661031446	3	5.10967
JHI_Hv50k_2016_139215	DIA 2018	2	660928083	1	-58.8954
JHI_Hv50k_2016_139215	AREA 2017	2	660928083	1	-54953.1
JHI_Hv50k_2016_139338	WAL 2018	2	661146583	1	6.27767
JHI_Hv50k_2016_139341	WAL 2017	2	661146102	1	-15.1727
JHI_Hv50k_2016_139631	WAL 2018	2	661957477	1	3.89012
JHI_Hv50k_2016_139739	WAL 2017	2	661927693	2	-9.95273
JHI_Hv50k_2016_139739	WAL (BLUEs)	2	661927693	1	-5.73966
JHI_Hv50k_2016_140235	WAL 2017	2	662286359	1	5.25377
JHI_Hv50k_2016_140235	AREA 2018	2	662286359	1	-34329.2
JHI_Hv50k_2016_140235	DIA 2018	2	662286359	1	-22.6017
JHI_Hv50k_2016_140239	WAL 2017	2	662286520	1	6.69573
JHI_Hv50k_2016_140239	AREA 2018	2	662286520	1	-29534.8
JHI_Hv50k_2016_140683	DIA (BLUEs)	2	663265076	1	-14.2387
JHI_Hv50k_2016_140683	DIA 2018	2	663265076	1	-18.1361
JHI_Hv50k_2016_140683	AREA (BLUEs)	2	663265076	1	-14450.9
JHI_Hv50k_2016_141266	WAL 2018	2	663934111	3	4.49607
JHI_Hv50k_2016_141266	WAL (BLUEs)	2	663934111	1	3.63005
JHI_Hv50k_2016_141337	DIA 2018	2	664324766	5	-37.4957
JHI_Hv50k_2016_141337	DIA (BLUEs)	2	664324766	1	-32.5133
JHI_Hv50k_2016_141337	AREA 2018	2	664324766	1	-41090.7
JHI_Hv50k_2016_141585	DIA 2018	2	664384136	1	-25.1714
JHI_Hv50k_2016_141698	WAL 2017	2	664597666	3	5.12279
JHI_Hv50k_2016_141948	DIA (BLUEs)	2	664719936	2	-32.2129
JHI_Hv50k_2016_142161	DIA 2017	2	665464433	1	-17.9482
JHI_Hv50k_2016_142298	WAL (BLUEs)	2	665590384	1	12.364
JHI_Hv50k_2016_142298	WAL 2018	2	665590384	5	10.4909
JHI_Hv50k_2016_143015	WAL (BLUEs)	2	667243656	1	4.57867
JHI_Hv50k_2016_143242	DIA (BLUEs)	2	667332672	2	-21.2196
JHI_Hv50k_2016_143242	DIA 2018	2	667332672	1	-24.8457
JHI_Hv50k_2016_14342	DIA 2017	1	16896680	1	-20.993
JHI_Hv50k_2016_143578	WAL (BLUEs)	2	667608801	1	46.8889
JHI_Hv50k_2016_143578	WAL 2017	2	667608801	1	7.19723
JHI_Hv50k_2016_143581	WAL (BLUEs)	2	667608657	1	-43.66
JHI_Hv50k_2016_143641	WAL 2017	2	667573960	1	5.19316
JHI_Hv50k_2016_143865	WAL (BLUEs)	2	667907053	1	5.70705
JHI_Hv50k_2016_143865	WAL 2018	2	667907053	4	6.10509
JHI_Hv50k_2016_143973	WAL 2017	2	668035192	1	10.9939
JHI_Hv50k_2016_143981	WAL 2018	2	668035645	1	3.91074
JHI_Hv50k_2016_144508	DIA (BLUEs)	2	668652878	1	64.7377
JHI_Hv50k_2016_144508	AREA 2017	2	668652878	1	78564.1
JHI_Hv50k_2016_144508	AREA 2018	2	668652878	1	50503.7
JHI_Hv50k_2016_144644	DIA (BLUEs)	2	668787284	1	-15.6392
JHI_Hv50k_2016_144644	AREA (BLUEs)	2	668787284	3	-13621.7
JHI_Hv50k_2016_144644	WAL 2017	2	668787284	1	-3.47001
JHI_Hv50k_2016_14476	WAL (BLUEs)	1	17174187	4	-11.6346
JHI_Hv50k_2016_14477	DIA 2018	1	17174096	2	26.0319
JHI_Hv50k_2016_14482	DIA (BLUEs)	1	17173241	1	17.3632
JHI_Hv50k_2016_14482	AREA 2018	1	17173241	3	23345.5
JHI_Hv50k_2016_14482	AREA (BLUEs)	1	17173241	1	19785.2
JHI_Hv50k_2016_14482	DIA 2018	1	17173241	4	28.4355
JHI_Hv50k_2016_144828	DIA 2018	2	669088937	1	-15.1096
JHI_Hv50k_2016_144957	DIA (BLUEs)	2	669385051	1	-29.3928
JHI_Hv50k_2016_145128	DIA 2018	2	669449978	1	-14.7145
JHI_Hv50k_2016_145601	DIA 2017	2	669693701	1	-27.5969
JHI_Hv50k_2016_146031	WAL 2018	2	670925992	1	2.89712
JHI_Hv50k_2016_146123	DIA 2018			5	-16.7284
JHI_Hv50k_2016_14617	DIA 2017	1	17440810	1	66.7736
JHI_Hv50k_2016_146810	WAL 2018	2	671872950	1	3.97876
JHI_Hv50k_2016_146810	DIA 2017	2	671872950	1	-22.5429
JHI_Hv50k_2016_146995	WAL 2018	2	672143781	1	1.98274
JHI_Hv50k_2016_147080	DIA (BLUEs)	2	672210556	1	-11.1695
JHI_Hv50k_2016_147165	AREA 2017	2	674705254	1	-68035.7
JHI_Hv50k_2016_147198	AREA 2018	2	674376310	2	-13957.6
JHI_Hv50k_2016_147198	DIA 2018	2	674376310	3	-15.9543
JHI_Hv50k_2016_147217	AREA 2017	2	674365578	1	-45208.3
JHI_Hv50k_2016_147445	DIA 2017	2	674150034	1	45.9471
JHI_Hv50k_2016_147694	AREA 2017	2	674033307	1	-15641.7
JHI_Hv50k_2016_147792	AREA (BLUEs)	2	673829537	1	-17077
JHI_Hv50k_2016_147792	DIA (BLUEs)	2	673829537	1	-16.4723
JHI_Hv50k_2016_147792	DIA 2018	2	673829537	1	-15.4504
JHI_Hv50k_2016_147896	AREA (BLUEs)	2	673252804	1	-56023.1
JHI_Hv50k_2016_147896	DIA (BLUEs)	2	673252804	1	-47.6427
JHI_Hv50k_2016_148082	WAL 2017	2	673071799	1	6.45056
JHI_Hv50k_2016_148133	DIA (BLUEs)	2	672980071	5	-16.3379
JHI_Hv50k_2016_148133	AREA (BLUEs)	2	672980071	1	-21296.3
JHI_Hv50k_2016_148189	WAL 2018	2	672833874	1	2.59788
JHI_Hv50k_2016_148211	WAL (BLUEs)	2	672767798	1	2.09252
JHI_Hv50k_2016_148211	WAL 2018	2	672767798	1	2.26688
JHI_Hv50k_2016_148233	DIA 2017	2	672518656	1	-33.2
JHI_Hv50k_2016_148248	DIA (BLUEs)	2	672534775	1	22.8053
JHI_Hv50k_2016_148278	WAL 2018	2	672517229	1	5.58424
JHI_Hv50k_2016_148279	WAL (BLUEs)	2	672516928	1	8.2142
JHI_Hv50k_2016_148279	WAL 2018	2	672516928	3	11.9562
JHI_Hv50k_2016_148473	DIA (BLUEs)	3	75083	1	-16.4186
JHI_Hv50k_2016_148473	DIA 2018	3	75083	2	-17.9104
JHI_Hv50k_2016_148480	AREA (BLUEs)	3	65452	1	-20538.4
JHI_Hv50k_2016_148480	WAL (BLUEs)	3	65452	1	-2.07385
JHI_Hv50k_2016_148499	DIA 2018	3	62793	1	-22.2039
JHI_Hv50k_2016_148512	DIA (BLUEs)	3	30213	4	-14.4449
JHI_Hv50k_2016_148514	DIA 2018	3	30013	1	-21.4071
JHI_Hv50k_2016_148641	DIA (BLUEs)	3	296973	4	-19.0636
JHI_Hv50k_2016_148781	DIA (BLUEs)	3	414367	5	-27.1773
JHI_Hv50k_2016_148781	DIA 2017	3	414367	2	-30.1264
JHI_Hv50k_2016_148781	AREA 2017	3	414367	1	-39069.1
JHI_Hv50k_2016_148781	AREA 2018	3	414367	1	-33005.9
JHI_Hv50k_2016_148781	AREA (BLUEs)	3	414367	1	-28926.7
JHI_Hv50k_2016_148946	DIA 2018	3	974337	1	-28.7242
JHI_Hv50k_2016_148946	DIA (BLUEs)	3	974337	1	-18.7287
JHI_Hv50k_2016_149014	DIA 2018	3	982373	1	-14.4381
JHI_Hv50k_2016_149028	DIA 2018	3	985811	15	-23.4101
JHI_Hv50k_2016_149028	DIA (BLUEs)	3	985811	1	-12.4489
JHI_Hv50k_2016_149028	AREA 2018	3	985811	1	-20653.1
JHI_Hv50k_2016_149044	DIA 2018	3	989979	1	-25.1115
JHI_Hv50k_2016_149044	AREA 2018	3	989979	3	-22924.9
JHI_Hv50k_2016_149067	DIA (BLUEs)	3	996652	1	-12.9936
JHI_Hv50k_2016_149085	DIA 2018	3	1005377	1	-27.0814
JHI_Hv50k_2016_149466	WAL 2018	3	2821183	1	-5.12922
JHI_Hv50k_2016_149538	DIA 2018	3	2770656	2	-30.9077
JHI_Hv50k_2016_149538	DIA (BLUEs)	3	2770656	1	-27.9693
JHI_Hv50k_2016_149647	WAL 2017	3	2895655	6	-102.919
JHI_Hv50k_2016_149655	DIA (BLUEs)	3	2896544	4	-14.9529
JHI_Hv50k_2016_149666	WAL (BLUEs)	3	2781465	1	-4.68224
JHI_Hv50k_2016_149666	DIA 2018	3	2781465	1	-34.7909
JHI_Hv50k_2016_149672	DIA 2017	3	2782199	3	-48.3038
JHI_Hv50k_2016_149672	AREA (BLUEs)	3	2782199	2	-42309.2
JHI_Hv50k_2016_149672	AREA 2017	3	2782199	1	-51737.6
JHI_Hv50k_2016_149689	DIA (BLUEs)	3	3011734	1	-18.4779
JHI_Hv50k_2016_149767	AREA 2018	3	3000164	1	-30849.9
JHI_Hv50k_2016_149767	DIA 2018	3	3000164	1	-39.8814
JHI_Hv50k_2016_149854	WAL 2017	3	2947673	6	108.501
JHI_Hv50k_2016_149905	AREA 2018	3	2912346	1	-14505.4
JHI_Hv50k_2016_149951	AREA 2017	3	3155667	10	23503.3
JHI_Hv50k_2016_149951	DIA 2017	3	3155667	9	20.3567
JHI_Hv50k_2016_149951	DIA (BLUEs)	3	3155667	15	25.21
JHI_Hv50k_2016_149951	AREA (BLUEs)	3	3155667	3	14865.4
JHI_Hv50k_2016_149951	AREA 2018	3	3155667	1	32692.7
JHI_Hv50k_2016_149951	DIA 2018	3	3155667	2	20.8615
JHI_Hv50k_2016_150182	DIA (BLUEs)	3	3370622	2	-25.4206
JHI_Hv50k_2016_150521	DIA 2018	3	3673297	1	-26.8424
JHI_Hv50k_2016_150521	AREA (BLUEs)	3	3673297	1	-21137.5
JHI_Hv50k_2016_150543	AREA (BLUEs)	3	3680073	1	-22698.7
JHI_Hv50k_2016_150650	AREA 2017	3	3578631	1	51288.4
JHI_Hv50k_2016_150650	DIA 2017	3	3578631	5	38.0687
JHI_Hv50k_2016_150650	AREA (BLUEs)	3	3578631	1	29434.9
JHI_Hv50k_2016_151001	AREA 2018	3	4363624	1	-17668.8
JHI_Hv50k_2016_151001	DIA 2018	3	4363624	2	-19.7814
JHI_Hv50k_2016_151167	DIA 2017	3	4317842	1	47.5314
JHI_Hv50k_2016_151334	AREA 2018	3	4597335	1	-45113.6
JHI_Hv50k_2016_151334	DIA (BLUEs)	3	4597335	8	-31.2578
JHI_Hv50k_2016_151334	DIA 2017	3	4597335	2	-40.6136
JHI_Hv50k_2016_151334	DIA 2018	3	4597335	2	-40.6706
JHI_Hv50k_2016_151334	AREA (BLUEs)	3	4597335	4	-29506.1
JHI_Hv50k_2016_151756	WAL 2017	3	4854568	1	3.61806
JHI_Hv50k_2016_151774	AREA (BLUEs)	3	4842038	1	31632.3
JHI_Hv50k_2016_151774	DIA 2017	3	4842038	1	24.7498
JHI_Hv50k_2016_151820	AREA 2018	3	5233783	1	17495.1
JHI_Hv50k_2016_151820	AREA (BLUEs)	3	5233783	1	15681.2
JHI_Hv50k_2016_151933	DIA (BLUEs)	3	1834412	1	17.3796
JHI_Hv50k_2016_152109	DIA 2017	3	5316654	1	-28.8561
JHI_Hv50k_2016_152205	DIA (BLUEs)	3	5602822	4	52.951
JHI_Hv50k_2016_152205	DIA 2018	3	5602822	1	76.3127
JHI_Hv50k_2016_152421	WAL (BLUEs)	3	5659583	1	-3.23823
JHI_Hv50k_2016_152556	DIA (BLUEs)	3	6065831	1	-24.698
JHI_Hv50k_2016_15256	DIA 2018	1	18103945	1	-28.2687
JHI_Hv50k_2016_152730	AREA 2017	3	6286119	1	23953.7
JHI_Hv50k_2016_152794	DIA 2017	3	6393011	1	22.1279
JHI_Hv50k_2016_152990	AREA 2018	3	6332201	1	-80745.4
JHI_Hv50k_2016_152990	DIA 2018	3	6332201	1	-69.2318
JHI_Hv50k_2016_15319	AREA 2017	1	18564561	1	-68612.1
JHI_Hv50k_2016_153317	AREA 2018	3	7175494	1	-15387.7
JHI_Hv50k_2016_153524	DIA (BLUEs)	3	7626742	1	22.8726
JHI_Hv50k_2016_153558	AREA 2018	3	7697415	1	-22839.1
JHI_Hv50k_2016_153986	AREA 2017	3	9315081	1	47053.8
JHI_Hv50k_2016_153986	DIA 2017	3	9315081	1	39.1674
JHI_Hv50k_2016_154250	AREA 2017	3	10108688	1	24241.6
JHI_Hv50k_2016_154311	DIA 2017	3	10118370	1	14.4356
JHI_Hv50k_2016_154752	AREA 2017	3	11234752	1	-67291.7
JHI_Hv50k_2016_154877	AREA (BLUEs)	3	11304983	1	28359.6
JHI_Hv50k_2016_154888	DIA 2017	3	11306628	1	20.1607
JHI_Hv50k_2016_155109	WAL 2017	3	11623238	1	7.0234
JHI_Hv50k_2016_155109	AREA 2017	3	11623238	1	44907.1
JHI_Hv50k_2016_155160	AREA (BLUEs)	3	11718182	1	22209
JHI_Hv50k_2016_155202	DIA (BLUEs)	3	11926060	1	15.4352
JHI_Hv50k_2016_155245	WAL (BLUEs)	3	12128534	1	3.56592
JHI_Hv50k_2016_155251	AREA 2018	3	12128237	1	26559.7
JHI_Hv50k_2016_155309	DIA 2017	3	12069739	1	12.2727
JHI_Hv50k_2016_155343	DIA 2017	3	12209149	1	44.1243
JHI_Hv50k_2016_155355	AREA 2017	3	12209981	1	23388
JHI_Hv50k_2016_155355	DIA 2017	3	12209981	1	18.9162
JHI_Hv50k_2016_155805	WAL (BLUEs)	3	12623761	1	7.18775
JHI_Hv50k_2016_155805	WAL 2018	3	12623761	2	9.90489
JHI_Hv50k_2016_155905	WAL (BLUEs)	3	12559518	1	-6.70381
JHI_Hv50k_2016_155911	AREA (BLUEs)	3	12558515	32	26019
JHI_Hv50k_2016_155911	WAL (BLUEs)	3	12558515	16	4.3051
JHI_Hv50k_2016_155911	DIA (BLUEs)	3	12558515	3	23.9635
JHI_Hv50k_2016_155911	AREA 2017	3	12558515	29	37614.2
JHI_Hv50k_2016_155911	WAL 2017	3	12558515	9	6.5406
JHI_Hv50k_2016_155911	DIA 2017	3	12558515	3	26.5141
JHI_Hv50k_2016_155911	AREA 2018	3	12558515	2	26737.1
JHI_Hv50k_2016_155911	WAL 2018	3	12558515	1	4.14557
JHI_Hv50k_2016_155917	WAL 2018	3	12557131	1	2.62415
JHI_Hv50k_2016_155917	DIA 2017	3	12557131	1	16.4425
JHI_Hv50k_2016_156344	DIA (BLUEs)	3	13270019	3	20.6845
JHI_Hv50k_2016_156344	AREA (BLUEs)	3	13270019	1	17497
JHI_Hv50k_2016_156344	DIA 2017	3	13270019	1	24.5138
JHI_Hv50k_2016_156364	WAL 2018	3	13269039	3	3.2349
JHI_Hv50k_2016_156364	AREA 2017	3	13269039	3	23210.4
JHI_Hv50k_2016_156364	WAL (BLUEs)	3	13269039	5	3.07117
JHI_Hv50k_2016_156364	WAL 2017	3	13269039	1	3.35471
JHI_Hv50k_2016_156369	WAL 2018	3	13268445	2	6.73844
JHI_Hv50k_2016_156381	WAL 2018	3	13238279	11	-3.92186
JHI_Hv50k_2016_156460	AREA (BLUEs)	3	13341234	1	29668.2
JHI_Hv50k_2016_156502	WAL (BLUEs)	3	13296161	2	3.80856
JHI_Hv50k_2016_156502	WAL 2017	3	13296161	2	5.08096
JHI_Hv50k_2016_156502	AREA 2017	3	13296161	1	27285.9
JHI_Hv50k_2016_156549	WAL 2018	3	13607226	1	-6.03648
JHI_Hv50k_2016_156573	DIA 2017	3	13887509	1	18.2953
JHI_Hv50k_2016_156578	WAL 2018	3	13877196	3	8.41384
JHI_Hv50k_2016_156632	AREA 2018	3	14056930	1	-12689
JHI_Hv50k_2016_156635	DIA 2017	3	14055177	1	14.1082
JHI_Hv50k_2016_156635	AREA 2017	3	14055177	1	19549
JHI_Hv50k_2016_156681	AREA 2017	3	14006476	1	60363.9
JHI_Hv50k_2016_156681	WAL 2017	3	14006476	1	9.7649
JHI_Hv50k_2016_156795	DIA 2017	3	14111718	3	15.131
JHI_Hv50k_2016_156833	DIA 2017	3	14114059	1	20.5877
JHI_Hv50k_2016_157	DIA 2017	1	182791	2	117.052
JHI_Hv50k_2016_15711	WAL 2018	1	19384033	1	9.8127
JHI_Hv50k_2016_157160	AREA 2017	3	14465446	1	20863
JHI_Hv50k_2016_157182	AREA 2018	3	14466381	1	-44337.8
JHI_Hv50k_2016_157259	DIA 2017	3	14477533	1	32.4554
JHI_Hv50k_2016_15732	WAL 2018	1	19925080	1	-10.1445
JHI_Hv50k_2016_15789	AREA 2018	1	19884630	3	25344
JHI_Hv50k_2016_15789	DIA 2018	1	19884630	9	28.601
JHI_Hv50k_2016_157945	DIA 2017	3	15249934	1	21.4555
JHI_Hv50k_2016_158157	DIA 2018	3	15398653	1	79.6145
JHI_Hv50k_2016_158157	AREA (BLUEs)	3	15398653	1	44180.4
JHI_Hv50k_2016_158230	DIA 2017	3	15678687	1	13.4288
JHI_Hv50k_2016_158407	WAL (BLUEs)	3	16234143	3	2.65048
JHI_Hv50k_2016_158466	DIA 2017	3	16628600	1	14.8448
JHI_Hv50k_2016_158478	DIA 2017	3	16716594	1	29.1691
JHI_Hv50k_2016_158501	WAL 2017	3	16909287	1	4.3206
JHI_Hv50k_2016_158986	DIA 2017	3	18315037	1	19.4101
JHI_Hv50k_2016_159033	DIA 2018	3	18308078	1	-22.4515
JHI_Hv50k_2016_159049	AREA 2017	3	18304718	3	32429.3
JHI_Hv50k_2016_159084	DIA 2017	3	18485303	2	14.4333
JHI_Hv50k_2016_159219	AREA 2017	3	18393642	1	20579.1
JHI_Hv50k_2016_159441	AREA (BLUEs)	3	18887837	1	12555
JHI_Hv50k_2016_159441	DIA (BLUEs)	3	18887837	1	18.4395
JHI_Hv50k_2016_159444	DIA (BLUEs)	3	18887741	3	16.3397
JHI_Hv50k_2016_159467	WAL (BLUEs)	3	18849950	2	2.89347
JHI_Hv50k_2016_159544	WAL (BLUEs)	3	19311869	1	6.53315
JHI_Hv50k_2016_159609	WAL (BLUEs)	3	19435739	1	7.92862
JHI_Hv50k_2016_159642	AREA 2017	3	19490607	1	-63111.7
JHI_Hv50k_2016_159668	AREA 2017	3	19559306	2	-90102.8
JHI_Hv50k_2016_159793	AREA 2017	3	19978985	2	19014.4
JHI_Hv50k_2016_159845	DIA 2017	3	20037132	2	16.8872
JHI_Hv50k_2016_159855	AREA (BLUEs)	3	20037521	2	53825.2
JHI_Hv50k_2016_159855	DIA 2017	3	20037521	1	40.6155
JHI_Hv50k_2016_159922	AREA 2017	3	20064427	1	22542.3
JHI_Hv50k_2016_159922	DIA 2017	3	20064427	1	23.2618
JHI_Hv50k_2016_160066	WAL 2017	3	20368523	1	3.75968
JHI_Hv50k_2016_160232	WAL 2018	3	21019036	1	12.4947
JHI_Hv50k_2016_16025	WAL 2018	1	20840060	2	3.78184
JHI_Hv50k_2016_160250	DIA 2017	3	21015274	3	31.179
JHI_Hv50k_2016_160250	AREA 2017	3	21015274	3	48509.2
JHI_Hv50k_2016_160250	WAL 2017	3	21015274	1	7.07342
JHI_Hv50k_2016_160251	WAL 2017	3	21015174	1	3.71419
JHI_Hv50k_2016_160255	DIA (BLUEs)	3	21013817	1	27.5239
JHI_Hv50k_2016_160309	AREA 2017	3	21098602	1	16619.3
JHI_Hv50k_2016_160309	DIA 2017	3	21098602	2	15.8749
JHI_Hv50k_2016_160329	WAL 2018	3	21071325	1	3.23743
JHI_Hv50k_2016_160331	AREA 2017	3	21071125	1	-31028.4
JHI_Hv50k_2016_160331	DIA 2017	3	21071125	1	-29.7784
JHI_Hv50k_2016_160469	AREA (BLUEs)	3	21438306	1	13081.2
JHI_Hv50k_2016_160618	DIA 2017	3	22108478	1	18.2665
JHI_Hv50k_2016_16064	AREA (BLUEs)	1	21015330	1	-20318.9
JHI_Hv50k_2016_16064	DIA (BLUEs)	1	21015330	1	-13.7876
JHI_Hv50k_2016_160664	DIA 2017	3	22121808	1	-19.9231
JHI_Hv50k_2016_160682	DIA 2017	3	22160070	1	17.631
JHI_Hv50k_2016_160682	DIA (BLUEs)	3	22160070	1	12.0516
JHI_Hv50k_2016_160700	DIA 2017	3	22167951	1	16.5913
JHI_Hv50k_2016_160770	WAL (BLUEs)	3	22261658	1	6.54385
JHI_Hv50k_2016_160939	AREA 2017	3	22467478	1	27172.9
JHI_Hv50k_2016_160939	DIA 2017	3	22467478	1	25.0462
JHI_Hv50k_2016_160987	AREA (BLUEs)	3	22485539	4	13643
JHI_Hv50k_2016_160987	DIA 2017	3	22485539	1	28.0661
JHI_Hv50k_2016_160987	DIA (BLUEs)	3	22485539	1	15.0845
JHI_Hv50k_2016_161024	DIA 2018	3	22502452	2	16.0673
JHI_Hv50k_2016_161039	DIA 2017	3	22513994	1	18.8823
JHI_Hv50k_2016_161039	DIA (BLUEs)	3	22513994	2	12.8214
JHI_Hv50k_2016_161154	WAL 2018	3	25150313	1	4.60771
JHI_Hv50k_2016_161175	AREA 2018	3	24996439	1	22130.3
JHI_Hv50k_2016_161216	WAL 2018	3	24935280	1	3.03339
JHI_Hv50k_2016_161228	AREA 2018	3	25258640	2	20566.4
JHI_Hv50k_2016_161232	DIA (BLUEs)	3	25265575	1	13.0046
JHI_Hv50k_2016_16125	AREA 2017	1	21467865	1	41519.4
JHI_Hv50k_2016_161331	AREA (BLUEs)	3	25852781	5	20444
JHI_Hv50k_2016_161331	DIA 2018	3	25852781	2	22.2409
JHI_Hv50k_2016_161331	DIA (BLUEs)	3	25852781	4	17.186
JHI_Hv50k_2016_161336	WAL 2018	3	25856490	3	5.08316
JHI_Hv50k_2016_161339	WAL (BLUEs)	3	26096066	4	3.86455
JHI_Hv50k_2016_161339	WAL 2018	3	26096066	16	4.57731
JHI_Hv50k_2016_161342	WAL 2018	3	26096119	5	4.0323
JHI_Hv50k_2016_161342	AREA 2018	3	26096119	1	22044.2
JHI_Hv50k_2016_161479	WAL 2018	3	26614573	25	5.88275
JHI_Hv50k_2016_161479	AREA 2018	3	26614573	10	35253
JHI_Hv50k_2016_161479	DIA 2018	3	26614573	4	35.8378
JHI_Hv50k_2016_161480	DIA 2018	3	26614635	1	15.3262
JHI_Hv50k_2016_161480	WAL 2018	3	26614635	2	3.26393
JHI_Hv50k_2016_161480	AREA 2018	3	26614635	1	23645.7
JHI_Hv50k_2016_161480	DIA (BLUEs)	3	26614635	1	12.2062
JHI_Hv50k_2016_161490	AREA 2017	3	26633806	1	-32170.2
JHI_Hv50k_2016_161490	WAL 2018	3	26633806	1	3.76649
JHI_Hv50k_2016_161529	DIA (BLUEs)	3	26643667	1	49.0278
JHI_Hv50k_2016_161542	DIA (BLUEs)	3	26645041	1	31.9211
JHI_Hv50k_2016_161542	AREA 2018	3	26645041	2	37511.9
JHI_Hv50k_2016_161542	DIA 2018	3	26645041	4	32.4541
JHI_Hv50k_2016_161560	AREA 2018	3	26668117	1	30649.2
JHI_Hv50k_2016_161560	DIA (BLUEs)	3	26668117	1	21.2513
JHI_Hv50k_2016_161560	AREA (BLUEs)	3	26668117	1	25104.8
JHI_Hv50k_2016_161570	DIA 2018	3	26670420	9	50.2785
JHI_Hv50k_2016_161570	AREA 2018	3	26670420	5	47011
JHI_Hv50k_2016_161570	WAL 2018	3	26670420	1	6.06941
JHI_Hv50k_2016_161570	DIA (BLUEs)	3	26670420	1	31.1188
JHI_Hv50k_2016_161633	DIA (BLUEs)	3	26697070	1	-20.5267
JHI_Hv50k_2016_161666	AREA 2018	3	26792100	4	37216.1
JHI_Hv50k_2016_161666	DIA 2018	3	26792100	2	18.4299
JHI_Hv50k_2016_161685	AREA 2018	3	26788792	1	-45924.5
JHI_Hv50k_2016_161727	WAL 2018	3	26754309	5	3.91561
JHI_Hv50k_2016_161773	AREA (BLUEs)	3	26796727	1	17391
JHI_Hv50k_2016_161823	AREA 2018	3	26965040	1	18551.4
JHI_Hv50k_2016_161823	WAL 2018	3	26965040	2	3.14381
JHI_Hv50k_2016_162011	DIA 2018	3	27226935	1	18.6039
JHI_Hv50k_2016_16203	DIA 2018	1	21791825	2	-19.4298
JHI_Hv50k_2016_162060	WAL (BLUEs)	3	27446703	1	2.24516
JHI_Hv50k_2016_162060	DIA (BLUEs)	3	27446703	1	14.7991
JHI_Hv50k_2016_162083	DIA (BLUEs)	3	27448305	2	14.0343
JHI_Hv50k_2016_162107	AREA (BLUEs)	3	27496852	3	18587.8
JHI_Hv50k_2016_162107	DIA (BLUEs)	3	27496852	1	17.1731
JHI_Hv50k_2016_162107	DIA 2018	3	27496852	4	20.6575
JHI_Hv50k_2016_162107	AREA 2018	3	27496852	7	19690.9
JHI_Hv50k_2016_162107	WAL 2018	3	27496852	1	2.90362
JHI_Hv50k_2016_162147	DIA (BLUEs)	3	27765352	1	13.2442
JHI_Hv50k_2016_162147	AREA 2018	3	27765352	1	20332.6
JHI_Hv50k_2016_162161	AREA (BLUEs)	3	27742635	1	17060.4
JHI_Hv50k_2016_162210	DIA (BLUEs)	3	27925663	2	18.5912
JHI_Hv50k_2016_162210	WAL 2018	3	27925663	3	3.30533
JHI_Hv50k_2016_162210	AREA (BLUEs)	3	27925663	2	20049.3
JHI_Hv50k_2016_162210	DIA 2018	3	27925663	1	16.3173
JHI_Hv50k_2016_16232	WAL (BLUEs)	1	21661789	1	-2.1358
JHI_Hv50k_2016_162510	AREA 2018	3	28872919	2	-31636.3
JHI_Hv50k_2016_162510	AREA (BLUEs)	3	28872919	1	-24035.7
JHI_Hv50k_2016_16256	AREA 2017	1	21938040	1	36250.4
JHI_Hv50k_2016_162677	AREA 2018	3	29901685	1	-34676.5
JHI_Hv50k_2016_162683	AREA 2017	3	29904720	1	-112827
JHI_Hv50k_2016_162684	DIA 2018	3	29905143	1	-104.002
JHI_Hv50k_2016_162721	DIA (BLUEs)	3	30147539	7	17.5665
JHI_Hv50k_2016_162721	AREA (BLUEs)	3	30147539	4	23356.1
JHI_Hv50k_2016_162723	AREA (BLUEs)	3	30147190	1	19269.9
JHI_Hv50k_2016_162863	DIA (BLUEs)	3	30994589	2	16.6315
JHI_Hv50k_2016_162874	AREA (BLUEs)	3	31202565	2	14251.7
JHI_Hv50k_2016_162960	AREA (BLUEs)	3	31303265	1	16271
JHI_Hv50k_2016_162960	DIA (BLUEs)	3	31303265	1	17.1576
JHI_Hv50k_2016_163002	AREA (BLUEs)	3	31613102	3	-34771.6
JHI_Hv50k_2016_16331	AREA (BLUEs)	1	22426721	6	-34268.4
JHI_Hv50k_2016_16331	DIA (BLUEs)	1	22426721	4	-30.0404
JHI_Hv50k_2016_163546	DIA 2017	3	33497059	1	28.7591
JHI_Hv50k_2016_163568	AREA 2017	3	33500627	1	24597.2
JHI_Hv50k_2016_163619	DIA 2017	3	33796511	1	21.2906
JHI_Hv50k_2016_163691	AREA 2018	3	34368317	1	-23619.8
JHI_Hv50k_2016_163691	AREA 2017	3	34368317	1	27094.8
JHI_Hv50k_2016_163720	WAL 2017	3	34483416	1	3.45768
JHI_Hv50k_2016_163734	WAL 2017	3	34589585	1	-4.35622
JHI_Hv50k_2016_163775	WAL 2017	3	35200345	1	3.9178
JHI_Hv50k_2016_163796	WAL (BLUEs)	3	35301935	1	3.2937
JHI_Hv50k_2016_163968	WAL 2017	3	35983693	1	-4.26823
JHI_Hv50k_2016_164020	DIA 2017	3	36288307	1	29.5759
JHI_Hv50k_2016_164057	DIA (BLUEs)	3	36294556	1	33.2149
JHI_Hv50k_2016_164083	WAL 2018	3	36392395	2	2.9287
JHI_Hv50k_2016_164083	AREA (BLUEs)	3	36392395	1	17189.2
JHI_Hv50k_2016_164141	WAL 2017	3	36569512	4	-7.26649
JHI_Hv50k_2016_164141	AREA (BLUEs)	3	36569512	1	-22100.8
JHI_Hv50k_2016_164251	DIA 2017	3	37016775	1	15.0681
JHI_Hv50k_2016_164252	AREA (BLUEs)	3	37018068	2	-28029.2
JHI_Hv50k_2016_164292	WAL 2018	3	37351722	1	4.89581
JHI_Hv50k_2016_164416	WAL (BLUEs)	3	40045021	1	3.61293
JHI_Hv50k_2016_164435	DIA 2018	3	40056603	1	-29.028
JHI_Hv50k_2016_164478	AREA (BLUEs)	3	40285115	1	-48660.6
JHI_Hv50k_2016_164478	DIA (BLUEs)	3	40285115	1	-29.5266
JHI_Hv50k_2016_164499	AREA 2017	3	40899400	5	23137.8
JHI_Hv50k_2016_164516	AREA (BLUEs)	3	41568681	1	15848.2
JHI_Hv50k_2016_164525	AREA (BLUEs)	3	41567665	8	17104.8
JHI_Hv50k_2016_164525	AREA 2018	3	41567665	1	20242.2
JHI_Hv50k_2016_164525	AREA 2017	3	41567665	1	20737
JHI_Hv50k_2016_164525	DIA 2017	3	41567665	1	19.0872
JHI_Hv50k_2016_164528	WAL 2018	3	41567617	5	3.74479
JHI_Hv50k_2016_164528	AREA (BLUEs)	3	41567617	3	17826.9
JHI_Hv50k_2016_164528	WAL (BLUEs)	3	41567617	7	3.51785
JHI_Hv50k_2016_164528	AREA 2018	3	41567617	1	23678.5
JHI_Hv50k_2016_164528	WAL 2017	3	41567617	1	5.92295
JHI_Hv50k_2016_164528	DIA (BLUEs)	3	41567617	2	14.6546
JHI_Hv50k_2016_164652	WAL (BLUEs)	3	42086862	1	-4.34083
JHI_Hv50k_2016_164669	DIA (BLUEs)	3	42287761	1	19.524
JHI_Hv50k_2016_164669	AREA (BLUEs)	3	42287761	1	25417.8
JHI_Hv50k_2016_164674	WAL 2018	3	42283627	1	3.23879
JHI_Hv50k_2016_164706	WAL 2018	3	42953061	2	4.13548
JHI_Hv50k_2016_164728	AREA 2018	3	46434595	9	27002.7
JHI_Hv50k_2016_164728	WAL 2018	3	46434595	5	3.91476
JHI_Hv50k_2016_164728	DIA (BLUEs)	3	46434595	1	20.0808
JHI_Hv50k_2016_164728	DIA 2018	3	46434595	3	26.0838
JHI_Hv50k_2016_164728	AREA (BLUEs)	3	46434595	1	20343.8
JHI_Hv50k_2016_164734	WAL (BLUEs)	3	49094812	6	3.48487
JHI_Hv50k_2016_164734	AREA (BLUEs)	3	49094812	2	24740.6
JHI_Hv50k_2016_164734	WAL 2018	3	49094812	2	3.85286
JHI_Hv50k_2016_164834	WAL (BLUEs)	3	56791422	1	7.111
JHI_Hv50k_2016_164834	WAL 2018	3	56791422	7	7.44966
JHI_Hv50k_2016_164834	WAL 2017	3	56791422	1	11.5126
JHI_Hv50k_2016_16489	WAL 2018	1	22612884	1	-2.50824
JHI_Hv50k_2016_165152	WAL (BLUEs)	3	62081645	1	4.38792
JHI_Hv50k_2016_165272	DIA (BLUEs)			5	21.6677
JHI_Hv50k_2016_165272	AREA (BLUEs)			1	25690.4
JHI_Hv50k_2016_16559	DIA 2018	1	22676686	1	-15.3954
JHI_Hv50k_2016_16559	DIA (BLUEs)	1	22676686	1	-12.4868
JHI_Hv50k_2016_165798	WAL 2018	3	67384395	1	4.42062
JHI_Hv50k_2016_165900	AREA (BLUEs)	3	68927569	1	21427
JHI_Hv50k_2016_166018	WAL (BLUEs)	3	89772653	1	3.77552
JHI_Hv50k_2016_166034	DIA (BLUEs)	3	90220817	3	-62.5932
JHI_Hv50k_2016_166034	DIA 2017	3	90220817	3	-66.2822
JHI_Hv50k_2016_166034	AREA 2017	3	90220817	6	-87021.3
JHI_Hv50k_2016_166034	AREA (BLUEs)	3	90220817	3	-69718.6
JHI_Hv50k_2016_166034	WAL 2017	3	90220817	1	-16.3052
JHI_Hv50k_2016_166048	WAL 2018	3	90199732	1	3.93344
JHI_Hv50k_2016_166093	WAL (BLUEs)	3	90569603	1	3.70466
JHI_Hv50k_2016_166224	DIA (BLUEs)	3	92194986	11	-46.995
JHI_Hv50k_2016_166224	AREA 2017	3	92194986	10	-68201.1
JHI_Hv50k_2016_166224	DIA 2017	3	92194986	8	-47.9248
JHI_Hv50k_2016_166224	AREA (BLUEs)	3	92194986	7	-47385.3
JHI_Hv50k_2016_166224	DIA 2018	3	92194986	1	-47.2157
JHI_Hv50k_2016_166330	WAL 2018	3	93922701	7	5.97885
JHI_Hv50k_2016_166330	DIA 2018	3	93922701	1	21.3141
JHI_Hv50k_2016_166330	AREA 2018	3	93922701	2	33703.9
JHI_Hv50k_2016_166356	AREA (BLUEs)	3	103909277	1	31261.7
JHI_Hv50k_2016_166356	WAL (BLUEs)	3	103909277	2	7.02999
JHI_Hv50k_2016_166368	DIA (BLUEs)	3	106427009	1	15.5838
JHI_Hv50k_2016_166392	AREA (BLUEs)	3	114640140	1	32919.6
JHI_Hv50k_2016_16644	DIA (BLUEs)	1	23639083	1	-15.4454
JHI_Hv50k_2016_16650	WAL 2018	1	23919813	1	3.94898
JHI_Hv50k_2016_16655	DIA 2018	1	23924556	1	-20.6493
JHI_Hv50k_2016_166576	WAL 2018	3	122125466	8	6.52217
JHI_Hv50k_2016_166576	WAL (BLUEs)	3	122125466	1	7.0845
JHI_Hv50k_2016_166576	AREA 2018	3	122125466	2	42149.2
JHI_Hv50k_2016_166579	DIA 2018	3	122296210	9	34.7639
JHI_Hv50k_2016_166579	AREA 2018	3	122296210	4	31882.1
JHI_Hv50k_2016_166579	AREA (BLUEs)	3	122296210	5	27973.2
JHI_Hv50k_2016_166579	DIA (BLUEs)	3	122296210	4	28.7146
JHI_Hv50k_2016_166579	WAL (BLUEs)	3	122296210	2	7.80415
JHI_Hv50k_2016_166635	WAL 2017	3	123247671	2	6.97261
JHI_Hv50k_2016_166635	AREA (BLUEs)	3	123247671	1	40700.7
JHI_Hv50k_2016_166635	AREA 2018	3	123247671	1	39257.3
JHI_Hv50k_2016_166710	WAL (BLUEs)	3	123780377	1	4.99358
JHI_Hv50k_2016_166715	WAL 2018	3	123913134	1	3.42044
JHI_Hv50k_2016_16677	DIA 2018	1	26275242	1	-25.7534
JHI_Hv50k_2016_166776	WAL 2018	3	125195845	3	7.14141
JHI_Hv50k_2016_166776	WAL (BLUEs)	3	125195845	1	6.03406
JHI_Hv50k_2016_166854	WAL (BLUEs)	3	127289686	14	4.72531
JHI_Hv50k_2016_166854	WAL 2018	3	127289686	15	6.15235
JHI_Hv50k_2016_166854	WAL 2017	3	127289686	2	5.08845
JHI_Hv50k_2016_166916	WAL 2017	3	128830583	94	6.08002
JHI_Hv50k_2016_166916	WAL (BLUEs)	3	128830583	63	5.60591
JHI_Hv50k_2016_166916	WAL 2018	3	128830583	13	5.14296
JHI_Hv50k_2016_166916	AREA (BLUEs)	3	128830583	1	28805.4
JHI_Hv50k_2016_166916	AREA 2017	3	128830583	1	25315.2
JHI_Hv50k_2016_166955	WAL 2018	3	129702669	54	5.91736
JHI_Hv50k_2016_166955	WAL (BLUEs)	3	129702669	12	5.03738
JHI_Hv50k_2016_166955	AREA 2018	3	129702669	7	29325.7
JHI_Hv50k_2016_166955	DIA 2018	3	129702669	2	26.8117
JHI_Hv50k_2016_166955	AREA (BLUEs)	3	129702669	2	22812.3
JHI_Hv50k_2016_167018	DIA 2017	3	131547716	1	-25.4332
JHI_Hv50k_2016_167027	DIA (BLUEs)	3	131763745	1	-26.7677
JHI_Hv50k_2016_167092	DIA (BLUEs)	3	142990383	2	17.9909
JHI_Hv50k_2016_167178	AREA 2017	3	148349376	1	44345.9
JHI_Hv50k_2016_167198	DIA (BLUEs)	3	148741816	1	23.8814
JHI_Hv50k_2016_167204	AREA 2017	3	149405685	1	23255.3
JHI_Hv50k_2016_167234	DIA 2017	3	149607625	2	22.357
JHI_Hv50k_2016_167234	AREA (BLUEs)	3	149607625	2	25699.3
JHI_Hv50k_2016_167234	AREA 2018	3	149607625	1	26249.5
JHI_Hv50k_2016_167234	WAL (BLUEs)	3	149607625	1	3.48003
JHI_Hv50k_2016_167364	AREA 2017	3	153152210	42	37925.1
JHI_Hv50k_2016_167364	DIA 2017	3	153152210	4	32.126
JHI_Hv50k_2016_167364	DIA (BLUEs)	3	153152210	2	40.3762
JHI_Hv50k_2016_167370	DIA (BLUEs)	3	153150088	4	34.2217
JHI_Hv50k_2016_167370	AREA (BLUEs)	3	153150088	1	36466.4
JHI_Hv50k_2016_167370	DIA 2018	3	153150088	1	44.9715
JHI_Hv50k_2016_167418	DIA (BLUEs)	3	153323676	24	32.1585
JHI_Hv50k_2016_167418	AREA (BLUEs)	3	153323676	30	36386.8
JHI_Hv50k_2016_167418	DIA 2018	3	153323676	13	30.6858
JHI_Hv50k_2016_167418	AREA 2017	3	153323676	25	42974.6
JHI_Hv50k_2016_167418	DIA 2017	3	153323676	28	32.723
JHI_Hv50k_2016_167418	AREA 2018	3	153323676	2	30772.9
JHI_Hv50k_2016_167418	WAL 2017	3	153323676	1	4.87754
JHI_Hv50k_2016_167465	DIA 2017			26	39.9942
JHI_Hv50k_2016_167465	AREA (BLUEs)			20	38682.6
JHI_Hv50k_2016_167465	DIA 2018			2	35.2355
JHI_Hv50k_2016_167465	DIA (BLUEs)			27	35.8342
JHI_Hv50k_2016_167465	AREA 2017			32	53619.8
JHI_Hv50k_2016_167465	WAL 2017			5	7.50483
JHI_Hv50k_2016_167465	WAL 2018			1	4.62742
JHI_Hv50k_2016_167465	AREA 2018			1	30938.3
JHI_Hv50k_2016_167669	AREA 2017	3	156239013	7	35171.3
JHI_Hv50k_2016_167669	DIA 2017	3	156239013	3	28.7536
JHI_Hv50k_2016_167679	DIA 2018	3	156301472	2	44.5866
JHI_Hv50k_2016_167732	AREA (BLUEs)	3	157480377	1	-25875.4
JHI_Hv50k_2016_167755	DIA (BLUEs)	3	158821882	4	29.7963
JHI_Hv50k_2016_167755	DIA 2018	3	158821882	2	51.0035
JHI_Hv50k_2016_167763	DIA (BLUEs)	3	158913550	5	37.8052
JHI_Hv50k_2016_1679	DIA 2017	1	1950815	1	-14.2214
JHI_Hv50k_2016_167924	AREA 2017	3	164275744	1	26897.2
JHI_Hv50k_2016_168035	AREA 2017	3	165324874	4	36677.2
JHI_Hv50k_2016_168035	DIA 2017	3	165324874	3	36.1738
JHI_Hv50k_2016_168083	AREA (BLUEs)	3	166714448	15	-31132.3
JHI_Hv50k_2016_168083	DIA (BLUEs)	3	166714448	1	-22.1654
JHI_Hv50k_2016_168083	DIA 2017	3	166714448	2	-26.9719
JHI_Hv50k_2016_168083	AREA 2017	3	166714448	1	-27618.9
JHI_Hv50k_2016_168083	AREA 2018	3	166714448	3	-31028
JHI_Hv50k_2016_168240	AREA 2018	3	172016581	1	46473.5
JHI_Hv50k_2016_168241	AREA (BLUEs)	3	172017356	29	49185.3
JHI_Hv50k_2016_168241	AREA 2018	3	172017356	24	47232
JHI_Hv50k_2016_168241	DIA 2017	3	172017356	1	28.9709
JHI_Hv50k_2016_168241	WAL 2018	3	172017356	1	3.61875
JHI_Hv50k_2016_168241	AREA 2017	3	172017356	1	24130.1
JHI_Hv50k_2016_168260	AREA 2018	3	172640298	1	53070.6
JHI_Hv50k_2016_168278	DIA 2017	3	173043648	3	29.2884
JHI_Hv50k_2016_168278	AREA 2017	3	173043648	4	37062.4
JHI_Hv50k_2016_168488	AREA (BLUEs)	3	177917078	3	-37944
JHI_Hv50k_2016_168557	DIA (BLUEs)	3	178418800	5	20.0595
JHI_Hv50k_2016_168557	AREA (BLUEs)	3	178418800	1	25611.4
JHI_Hv50k_2016_168557	DIA 2018	3	178418800	1	29.3709
JHI_Hv50k_2016_16856	WAL 2018	1	27065093	2	-11.2923
JHI_Hv50k_2016_168594	DIA (BLUEs)	3	178841530	4	38.082
JHI_Hv50k_2016_168594	DIA 2018	3	178841530	10	44.4834
JHI_Hv50k_2016_168594	AREA (BLUEs)	3	178841530	10	36830.3
JHI_Hv50k_2016_168594	AREA 2018	3	178841530	7	33445.6
JHI_Hv50k_2016_168594	AREA 2017	3	178841530	1	28815.2
JHI_Hv50k_2016_168676	DIA 2017	3	179948985	1	-42.4471
JHI_Hv50k_2016_168718	AREA 2017	3	180411445	2	-28749.6
JHI_Hv50k_2016_168759	DIA 2017	3	180999779	1	-44.0916
JHI_Hv50k_2016_168759	AREA 2017	3	180999779	1	-47806.8
JHI_Hv50k_2016_168861	AREA 2018	3	182512064	1	-27081.8
JHI_Hv50k_2016_168861	DIA (BLUEs)	3	182512064	1	-24.0891
JHI_Hv50k_2016_168893	AREA 2018	3	184073050	6	43323.7
JHI_Hv50k_2016_168893	DIA 2018	3	184073050	1	42.1833
JHI_Hv50k_2016_168921	AREA 2018	3	185909840	1	57472.3
JHI_Hv50k_2016_168921	DIA 2017	3	185909840	8	36.1448
JHI_Hv50k_2016_168921	AREA 2017	3	185909840	2	29443.3
JHI_Hv50k_2016_168962	AREA 2018	3	187221387	9	44137.2
JHI_Hv50k_2016_168962	AREA (BLUEs)	3	187221387	23	37155
JHI_Hv50k_2016_168962	DIA 2018	3	187221387	3	47.8785
JHI_Hv50k_2016_168962	DIA 2017	3	187221387	2	28.0265
JHI_Hv50k_2016_168962	AREA 2017	3	187221387	1	48004.3
JHI_Hv50k_2016_168962	DIA (BLUEs)	3	187221387	2	33.7733
JHI_Hv50k_2016_168987	AREA (BLUEs)			1	-22129.6
JHI_Hv50k_2016_169059	DIA (BLUEs)	3	188120306	2	30.3618
JHI_Hv50k_2016_16907	WAL (BLUEs)	1	27456584	2	-3.55007
JHI_Hv50k_2016_169123	AREA 2018	3	190129519	4	29567.6
JHI_Hv50k_2016_169123	AREA (BLUEs)	3	190129519	1	25279.5
JHI_Hv50k_2016_169153	DIA (BLUEs)	3	190775394	1	-47.3153
JHI_Hv50k_2016_169244	DIA 2017	3	191804637	3	33.9926
JHI_Hv50k_2016_169244	AREA 2017	3	191804637	4	29148.9
JHI_Hv50k_2016_16929	WAL (BLUEs)	1	27452743	2	-2.77257
JHI_Hv50k_2016_16929	DIA 2018	1	27452743	1	-21.5221
JHI_Hv50k_2016_169338	AREA (BLUEs)	3	193045415	1	-66949.7
JHI_Hv50k_2016_169350	DIA 2018	3	193162195	2	-18.9188
JHI_Hv50k_2016_169350	AREA (BLUEs)	3	193162195	1	-24799.7
JHI_Hv50k_2016_169364	DIA 2017	3	193584407	27	30.3506
JHI_Hv50k_2016_169364	DIA (BLUEs)	3	193584407	70	31.3162
JHI_Hv50k_2016_169364	AREA 2017	3	193584407	5	36278.4
JHI_Hv50k_2016_169364	AREA (BLUEs)	3	193584407	1	44169.8
JHI_Hv50k_2016_169364	DIA 2018	3	193584407	1	43.1944
JHI_Hv50k_2016_16943	DIA 2017	1	27444395	1	30.5043
JHI_Hv50k_2016_16945	WAL (BLUEs)			1	-3.36572
JHI_Hv50k_2016_169537	DIA (BLUEs)	3	195415511	1	25.0357
JHI_Hv50k_2016_169537	WAL (BLUEs)	3	195415511	2	3.2475
JHI_Hv50k_2016_169589	DIA (BLUEs)	3	196918050	2	21.9882
JHI_Hv50k_2016_169589	DIA 2018	3	196918050	12	35.436
JHI_Hv50k_2016_169589	AREA (BLUEs)	3	196918050	1	21053.6
JHI_Hv50k_2016_169589	AREA 2018	3	196918050	8	34481
JHI_Hv50k_2016_169658	AREA 2018	3	198700613	5	32376.6
JHI_Hv50k_2016_169658	DIA 2018	3	198700613	5	37.9095
JHI_Hv50k_2016_169670	DIA 2017	3	198567708	1	-33.2126
JHI_Hv50k_2016_16976	AREA 2018	1	27806560	1	-20228.7
JHI_Hv50k_2016_17043	WAL 2018	1	28550730	1	-5.9374
JHI_Hv50k_2016_17142	DIA (BLUEs)	1	28954603	1	-21.691
JHI_Hv50k_2016_17142	WAL 2018	1	28954603	2	-4.86134
JHI_Hv50k_2016_17206	DIA 2018	1	29389117	1	-18.0445
JHI_Hv50k_2016_17219	AREA 2017	1	29394536	1	36528.7
JHI_Hv50k_2016_172364	AREA 2017	3	252086923	3	38355.6
JHI_Hv50k_2016_172364	DIA (BLUEs)	3	252086923	1	22.7496
JHI_Hv50k_2016_172364	AREA (BLUEs)	3	252086923	10	32552.6
JHI_Hv50k_2016_172364	DIA 2017	3	252086923	3	48.0156
JHI_Hv50k_2016_172364	AREA 2018	3	252086923	1	55666.9
JHI_Hv50k_2016_17273	WAL (BLUEs)	1	29561334	1	-2.85533
JHI_Hv50k_2016_172822	DIA 2018	3	259315386	5	30.9149
JHI_Hv50k_2016_172822	WAL (BLUEs)	3	259315386	1	2.94802
JHI_Hv50k_2016_172822	DIA 2017	3	259315386	4	30.0024
JHI_Hv50k_2016_172822	AREA 2018	3	259315386	1	31064.1
JHI_Hv50k_2016_172822	AREA (BLUEs)	3	259315386	1	32888
JHI_Hv50k_2016_174114	DIA 2017	3	300626101	1	-70.1399
JHI_Hv50k_2016_174114	DIA 2018	3	300626101	1	43.7872
JHI_Hv50k_2016_174303	AREA 2018	3	302856384	1	55173.4
JHI_Hv50k_2016_17533	DIA 2018	1	30227233	1	-76.8733
JHI_Hv50k_2016_1755	WAL 2018	1	1968189	26	5.84454
JHI_Hv50k_2016_1755	AREA 2018	1	1968189	1	29281.4
JHI_Hv50k_2016_178128	AREA (BLUEs)	3	376617629	1	18408.3
JHI_Hv50k_2016_178128	AREA 2018	3	376617629	1	33133.9
JHI_Hv50k_2016_178385	WAL 2017	3	378595896	1	8.10012
JHI_Hv50k_2016_178450	AREA 2018	3	379140789	1	29700.1
JHI_Hv50k_2016_178450	WAL 2018	3	379140789	2	3.91608
JHI_Hv50k_2016_178450	WAL (BLUEs)	3	379140789	1	2.82152
JHI_Hv50k_2016_17926	DIA 2017	1	33779122	1	20.1065
JHI_Hv50k_2016_17926	AREA 2017	1	33779122	1	18263.7
JHI_Hv50k_2016_179576	AREA 2017	3	394235081	5	33727.6
JHI_Hv50k_2016_179576	DIA 2017	3	394235081	7	31.2106
JHI_Hv50k_2016_179576	DIA (BLUEs)	3	394235081	2	22.3597
JHI_Hv50k_2016_179576	WAL (BLUEs)	3	394235081	1	4.26514
JHI_Hv50k_2016_179690	AREA (BLUEs)	3	393143451	1	37767.3
JHI_Hv50k_2016_179690	DIA (BLUEs)	3	393143451	3	28.5966
JHI_Hv50k_2016_179690	DIA 2018	3	393143451	1	52.4766
JHI_Hv50k_2016_179835	DIA 2017	3	395370458	4	25.2361
JHI_Hv50k_2016_179835	WAL 2018	3	395370458	1	4.1362
JHI_Hv50k_2016_179835	AREA 2017	3	395370458	1	26254.3
JHI_Hv50k_2016_179835	AREA (BLUEs)	3	395370458	1	24662.7
JHI_Hv50k_2016_179926	DIA 2018	3	397679576	3	38.2465
JHI_Hv50k_2016_179962	AREA 2018	3	398489673	7	32050.5
JHI_Hv50k_2016_179962	DIA (BLUEs)	3	398489673	1	20.744
JHI_Hv50k_2016_179962	DIA 2018	3	398489673	2	38.1711
JHI_Hv50k_2016_179995	DIA 2018	3	398928363	1	22.5239
JHI_Hv50k_2016_180029	AREA (BLUEs)	3	399604925	4	21011.7
JHI_Hv50k_2016_180029	WAL (BLUEs)	3	399604925	2	3.69862
JHI_Hv50k_2016_180029	DIA 2018	3	399604925	1	28.974
JHI_Hv50k_2016_180029	DIA (BLUEs)	3	399604925	4	23.0572
JHI_Hv50k_2016_180029	AREA 2018	3	399604925	1	23268.1
JHI_Hv50k_2016_180055	WAL (BLUEs)	3	400142227	11	4.19542
JHI_Hv50k_2016_180055	WAL 2018	3	400142227	4	4.17489
JHI_Hv50k_2016_180055	AREA (BLUEs)	3	400142227	1	19228
JHI_Hv50k_2016_180129	WAL (BLUEs)	3	401158547	21	4.09791
JHI_Hv50k_2016_180129	DIA (BLUEs)	3	401158547	1	19.4165
JHI_Hv50k_2016_180129	WAL 2018	3	401158547	3	3.79499
JHI_Hv50k_2016_180129	DIA 2017	3	401158547	1	21.1619
JHI_Hv50k_2016_180139	DIA (BLUEs)	3	401272601	4	23.3956
JHI_Hv50k_2016_180139	WAL (BLUEs)	3	401272601	2	3.64762
JHI_Hv50k_2016_180139	AREA (BLUEs)	3	401272601	11	28599.3
JHI_Hv50k_2016_180139	AREA 2017	3	401272601	2	38665.4
JHI_Hv50k_2016_180139	WAL 2018	3	401272601	1	3.21684
JHI_Hv50k_2016_180139	DIA 2018	3	401272601	1	22.3645
JHI_Hv50k_2016_180171	AREA (BLUEs)	3	402109027	4	27435.1
JHI_Hv50k_2016_180171	AREA 2018	3	402109027	1	40020
JHI_Hv50k_2016_180171	DIA 2018	3	402109027	1	34.4853
JHI_Hv50k_2016_180173	AREA (BLUEs)	3	402100020	2	30599.9
JHI_Hv50k_2016_180173	AREA 2018	3	402100020	11	33688.2
JHI_Hv50k_2016_180173	DIA 2018	3	402100020	2	31.4656
JHI_Hv50k_2016_18027	AREA (BLUEs)	1	34115367	1	-27596.1
JHI_Hv50k_2016_18043	DIA 2017	1	34122081	1	17.8612
JHI_Hv50k_2016_180473	AREA 2017	3	405096356	1	52079.6
JHI_Hv50k_2016_180473	DIA 2017	3	405096356	2	30.7485
JHI_Hv50k_2016_180473	WAL (BLUEs)	3	405096356	1	3.22711
JHI_Hv50k_2016_180711	WAL (BLUEs)	3	407645643	1	9.15229
JHI_Hv50k_2016_180822	WAL 2018	3	408148847	1	3.73859
JHI_Hv50k_2016_180857	AREA 2018	3	408276404	3	45585.7
JHI_Hv50k_2016_180857	DIA 2018	3	408276404	3	40.8511
JHI_Hv50k_2016_180857	AREA (BLUEs)	3	408276404	6	37314
JHI_Hv50k_2016_180857	DIA (BLUEs)	3	408276404	3	33.3173
JHI_Hv50k_2016_180857	DIA 2017	3	408276404	1	28.8024
JHI_Hv50k_2016_180968	DIA 2018	3	409101234	24	38.4689
JHI_Hv50k_2016_180968	AREA 2018	3	409101234	14	36622.2
JHI_Hv50k_2016_180968	DIA (BLUEs)	3	409101234	2	34.618
JHI_Hv50k_2016_180968	AREA (BLUEs)	3	409101234	1	23574.1
JHI_Hv50k_2016_181001	WAL (BLUEs)	3	409438278	1	3.71023
JHI_Hv50k_2016_18133	AREA 2017	1	34681438	1	25875.1
JHI_Hv50k_2016_18134	AREA (BLUEs)	1	34681426	3	21641.3
JHI_Hv50k_2016_18134	WAL 2018	1	34681426	1	3.10218
JHI_Hv50k_2016_18139	AREA (BLUEs)	1	34680769	1	20564.9
JHI_Hv50k_2016_181417	DIA 2018	3	417855645	1	21.2324
JHI_Hv50k_2016_181417	DIA (BLUEs)	3	417855645	1	14.535
JHI_Hv50k_2016_181417	AREA (BLUEs)	3	417855645	2	23858.1
JHI_Hv50k_2016_18149	AREA 2017	1	34679473	1	21577.9
JHI_Hv50k_2016_181558	DIA (BLUEs)	3	421309924	1	71.85
JHI_Hv50k_2016_181558	AREA 2017	3	421309924	2	98214.7
JHI_Hv50k_2016_181558	AREA (BLUEs)	3	421309924	3	60192
JHI_Hv50k_2016_181680	WAL 2018	3	421662603	1	3.32913
JHI_Hv50k_2016_181680	AREA 2018	3	421662603	1	28292.5
JHI_Hv50k_2016_181826	DIA 2018			1	33.6262
JHI_Hv50k_2016_181826	AREA 2018			1	39740
JHI_Hv50k_2016_18209	DIA (BLUEs)	1	34943311	1	20.9817
JHI_Hv50k_2016_182274	DIA (BLUEs)	3	429538035	1	-20.6847
JHI_Hv50k_2016_182361	DIA (BLUEs)	3	431246323	1	21.3729
JHI_Hv50k_2016_182511	DIA (BLUEs)	3	434170505	1	31.0286
JHI_Hv50k_2016_182511	DIA 2018	3	434170505	1	35.5061
JHI_Hv50k_2016_182511	AREA (BLUEs)	3	434170505	1	34954.2
JHI_Hv50k_2016_182669	AREA 2017	3	437678894	1	-36580
JHI_Hv50k_2016_182698	AREA 2018	3	438612704	1	51578.5
JHI_Hv50k_2016_182785	WAL 2018	3	439953129	1	3.57004
JHI_Hv50k_2016_182791	WAL (BLUEs)	3	440040875	1	-4.04961
JHI_Hv50k_2016_182807	WAL 2018	3	440611752	1	4.89495
JHI_Hv50k_2016_182990	DIA (BLUEs)	3	444165732	1	57.0506
JHI_Hv50k_2016_182990	AREA 2018	3	444165732	1	73007.4
JHI_Hv50k_2016_183445	AREA (BLUEs)	3	447929717	14	38520.7
JHI_Hv50k_2016_183445	DIA (BLUEs)	3	447929717	6	31.6757
JHI_Hv50k_2016_183445	WAL 2017	3	447929717	1	8.37351
JHI_Hv50k_2016_183445	WAL (BLUEs)	3	447929717	5	7.08886
JHI_Hv50k_2016_183445	AREA 2018	3	447929717	3	43329.1
JHI_Hv50k_2016_183478	WAL (BLUEs)	3	447862644	1	2.73037
JHI_Hv50k_2016_183507	DIA 2018	3	448182643	1	26.6281
JHI_Hv50k_2016_183507	AREA 2018	3	448182643	1	28774.6
JHI_Hv50k_2016_183664	AREA (BLUEs)	3	449893887	1	18299.4
JHI_Hv50k_2016_183664	WAL 2017	3	449893887	4	5.0719
JHI_Hv50k_2016_183693	AREA 2017	3	450151307	1	22590.7
JHI_Hv50k_2016_183825	WAL 2018	3	451308591	1	-9.34706
JHI_Hv50k_2016_183841	WAL 2018	3	451292984	2	-7.54267
JHI_Hv50k_2016_184064	AREA (BLUEs)	3	453535888	1	49057.3
JHI_Hv50k_2016_184089	DIA 2018	3	453537799	1	-23.4166
JHI_Hv50k_2016_184102	AREA 2017	3	453540228	1	35175.3
JHI_Hv50k_2016_184722	DIA (BLUEs)	3	456791536	1	-20.6124
JHI_Hv50k_2016_185241	DIA 2018	3	462135061	1	79.0825
JHI_Hv50k_2016_185371	AREA 2018	3	462910233	1	19443.4
JHI_Hv50k_2016_185371	WAL (BLUEs)	3	462910233	2	3.80817
JHI_Hv50k_2016_185812	WAL 2018	3	465530473	2	3.68435
JHI_Hv50k_2016_185840	WAL (BLUEs)	3	465647809	1	5.23871
JHI_Hv50k_2016_186225	WAL 2018	3	468157953	1	3.47849
JHI_Hv50k_2016_186689	DIA (BLUEs)	3	473303922	1	-16.4831
JHI_Hv50k_2016_186999	WAL (BLUEs)	3	477372092	1	3.27961
JHI_Hv50k_2016_187190	WAL (BLUEs)	3	478866467	1	4.10331
JHI_Hv50k_2016_187210	AREA 2018	3	479110267	1	-31319.3
JHI_Hv50k_2016_18745	DIA 2018	1	53862767	2	27.0293
JHI_Hv50k_2016_187505	AREA (BLUEs)	3	481555746	1	-24350.8
JHI_Hv50k_2016_187838	AREA 2018	3	483249304	4	-22805.2
JHI_Hv50k_2016_187846	AREA 2018	3	483247908	1	-35709.5
JHI_Hv50k_2016_187930	WAL 2018	3	483551196	1	-4.20938
JHI_Hv50k_2016_187930	AREA (BLUEs)	3	483551196	1	-19156.6
JHI_Hv50k_2016_18797	DIA (BLUEs)	1	54477984	2	36.6769
JHI_Hv50k_2016_188405	AREA 2018	3	486272233	3	23117.3
JHI_Hv50k_2016_188405	DIA 2018	3	486272233	2	24.9262
JHI_Hv50k_2016_188412	AREA 2017	3	486272999	1	45627.8
JHI_Hv50k_2016_188412	AREA (BLUEs)	3	486272999	1	24547.7
JHI_Hv50k_2016_188724	WAL (BLUEs)	3	487501518	1	3.35846
JHI_Hv50k_2016_188839	AREA (BLUEs)	3	488880738	2	48310.8
JHI_Hv50k_2016_188839	DIA 2018	3	488880738	6	61.3796
JHI_Hv50k_2016_188839	DIA (BLUEs)	3	488880738	4	49.8663
JHI_Hv50k_2016_188839	AREA 2018	3	488880738	2	48391
JHI_Hv50k_2016_18889	WAL (BLUEs)	1	55091376	1	-10.9114
JHI_Hv50k_2016_18889	DIA 2018	1	55091376	1	240.286
JHI_Hv50k_2016_18889	WAL 2018	1	55091376	1	-12.1247
JHI_Hv50k_2016_188942	AREA (BLUEs)	3	489465953	1	16758.9
JHI_Hv50k_2016_188942	DIA 2017	3	489465953	1	17.6572
JHI_Hv50k_2016_188967	DIA (BLUEs)	3	489487355	2	19.9488
JHI_Hv50k_2016_188967	AREA (BLUEs)	3	489487355	2	22504.3
JHI_Hv50k_2016_188967	DIA 2018	3	489487355	1	19.9478
JHI_Hv50k_2016_189114	WAL 2018	3	490585908	45	4.02333
JHI_Hv50k_2016_189114	WAL (BLUEs)	3	490585908	5	3.13407
JHI_Hv50k_2016_189118	WAL (BLUEs)	3	490586424	19	3.25497
JHI_Hv50k_2016_189118	WAL 2018	3	490586424	16	3.96958
JHI_Hv50k_2016_189118	AREA 2018	3	490586424	2	25008.9
JHI_Hv50k_2016_189118	AREA (BLUEs)	3	490586424	1	21578.3
JHI_Hv50k_2016_189162	WAL 2018	3	490754401	1	2.72435
JHI_Hv50k_2016_189488	WAL (BLUEs)	3	492255454	1	3.25391
JHI_Hv50k_2016_189488	WAL 2018	3	492255454	1	2.87884
JHI_Hv50k_2016_1895	WAL 2018	1	1591837	6	3.17016
JHI_Hv50k_2016_1895	WAL (BLUEs)	1	1591837	2	2.88731
JHI_Hv50k_2016_18950	DIA (BLUEs)	1	55162145	3	15.8446
JHI_Hv50k_2016_189715	AREA 2018	3	492967123	2	20522.6
JHI_Hv50k_2016_189729	AREA 2018	3	492949979	12	29250.9
JHI_Hv50k_2016_189729	DIA 2018	3	492949979	1	34.0234
JHI_Hv50k_2016_189939	WAL (BLUEs)	3	494112178	3	3.81096
JHI_Hv50k_2016_189939	WAL 2018	3	494112178	2	3.74662
JHI_Hv50k_2016_189939	WAL 2017	3	494112178	1	4.85412
JHI_Hv50k_2016_190035	AREA (BLUEs)	3	494484975	1	12247
JHI_Hv50k_2016_190035	AREA 2018	3	494484975	2	19502.9
JHI_Hv50k_2016_190063	WAL (BLUEs)	3	494493959	2	2.49391
JHI_Hv50k_2016_190063	AREA 2018	3	494493959	1	16190
JHI_Hv50k_2016_190086	WAL (BLUEs)	3	494499961	2	2.72443
JHI_Hv50k_2016_190151	WAL 2018	3	494885268	5	12.2491
JHI_Hv50k_2016_190152	AREA 2018	3	494885205	1	16384.9
JHI_Hv50k_2016_190152	AREA (BLUEs)	3	494885205	1	18190.9
JHI_Hv50k_2016_190183	DIA 2018	3	495219945	1	21.9466
JHI_Hv50k_2016_190183	AREA 2018	3	495219945	8	23207.4
JHI_Hv50k_2016_190183	WAL 2018	3	495219945	12	3.87285
JHI_Hv50k_2016_190217	WAL 2018	3	495917854	1	-4.64959
JHI_Hv50k_2016_190217	DIA 2017	3	495917854	1	-17.9043
JHI_Hv50k_2016_190349	AREA 2018	3	497457501	5	22352
JHI_Hv50k_2016_190349	AREA (BLUEs)	3	497457501	15	21648.8
JHI_Hv50k_2016_190349	DIA (BLUEs)	3	497457501	1	14.3895
JHI_Hv50k_2016_190349	DIA 2017	3	497457501	1	17.5558
JHI_Hv50k_2016_190426	DIA (BLUEs)	3	498199877	4	23.8718
JHI_Hv50k_2016_190426	AREA (BLUEs)	3	498199877	1	27440.7
JHI_Hv50k_2016_190426	DIA 2017	3	498199877	1	21.5494
JHI_Hv50k_2016_190592	AREA 2018	3	499391297	1	14537.7
JHI_Hv50k_2016_190668	AREA 2018	3	499897017	4	25359.6
JHI_Hv50k_2016_190668	AREA (BLUEs)	3	499897017	2	22136.4
JHI_Hv50k_2016_190668	DIA (BLUEs)	3	499897017	1	20.2874
JHI_Hv50k_2016_191098	AREA 2018	3	502718846	1	-32559.6
JHI_Hv50k_2016_191255	WAL 2018	3	503242201	1	12.1002
JHI_Hv50k_2016_191474	DIA (BLUEs)	3	504146263	1	-26.665
JHI_Hv50k_2016_191474	AREA (BLUEs)	3	504146263	1	-22276.4
JHI_Hv50k_2016_191535	WAL 2018	3	504692008	1	-3.16636
JHI_Hv50k_2016_191665	AREA 2018	3	505064984	1	29936.5
JHI_Hv50k_2016_191665	WAL (BLUEs)	3	505064984	3	4.64902
JHI_Hv50k_2016_191665	WAL 2018	3	505064984	4	5.83429
JHI_Hv50k_2016_191845	AREA 2018	3	505719056	1	28569.6
JHI_Hv50k_2016_191849	DIA 2017	3	505717896	1	16.8891
JHI_Hv50k_2016_191855	AREA 2017	3	505960733	2	21717.7
JHI_Hv50k_2016_191927	WAL 2017	3	506422288	1	8.59238
JHI_Hv50k_2016_192068	AREA 2017	3	507138873	2	30653.8
JHI_Hv50k_2016_192068	DIA 2017	3	507138873	1	21.4009
JHI_Hv50k_2016_192082	AREA (BLUEs)	3	507130545	1	40263
JHI_Hv50k_2016_192110	DIA 2017	3	507062146	1	-14.5401
JHI_Hv50k_2016_192205	WAL (BLUEs)	3	507904948	1	-3.33242
JHI_Hv50k_2016_19261	AREA 2018	1	59406586	1	29407.5
JHI_Hv50k_2016_192648	AREA 2017	3	510240942	1	27645.6
JHI_Hv50k_2016_192919	AREA (BLUEs)	3	513703069	2	12392.6
JHI_Hv50k_2016_193337	AREA 2017	3	515255099	1	-47236.6
JHI_Hv50k_2016_193337	WAL 2017	3	515255099	2	-9.76686
[truncated: 6,383 more rows]
