# Supplementary material for: Genomic Dissection of Peduncle Morphology in Barley through Nested Association Mapping
Source: Plants (Basel). 2020 Dec 23;10(1):10. doi: 10.3390/plants10010010 (PMC7823623; doi:10.3390/plants10010010)
Supplement: Supplementary file 1 [file plants-10-00010-s001.zip › Table S3.xlsx]

## Sheet: Table S3
listed genes found inside shared QTL intervals
taken from: http://floresta.eead.csic.es/barleymap
Cantalapiedra CP, Boudiar R, Casas AM, Igartua E, Contreras-Moreira B. BARLEYMAP: physical and genetic mapping of nucleotide sequences and annotation of surrounding loci in barley. Mol Breeding (2015) 35:13 DOI 10.1007/s11032-015-0253-1
Table S3. List of all predicted genes in respective QTL regions based on BARLEYMAP
shared QTL	Marker	chr	start	end	strand	other_alignments	Gene_class	Description	InterPro	GeneOntologies	PFAM
QPed.shared.4H-1	HORVU4Hr1G000040	chr4H	68967	70118	+	No	HC_G	Leucine-rich repeat receptor-like protein kinase family protein	IPR032675,IPR001611,IPR003591,IPR013210	GO:0005515	PF00560,PF08263,PF13855
QPed.shared.4H-1	HORVU4Hr1G000050	chr4H	325175	329315	-	No	HC_G	2-oxoglutarate (2OG) and Fe(II)-dependent oxygenase superfamily protein	IPR027443,IPR002283,IPR005123,IPR026992	GO:0005506,GO:0016491,GO:0055114	PF03171,PF14226
QPed.shared.4H-1	HORVU4Hr1G000060	chr4H	327817	328505	+	No	LC_u	undescribed protein	-	-	-
QPed.shared.4H-1	HORVU4Hr1G000070	chr4H	333624	337649	-	No	HC_G	Poly(A) RNA polymerase protein 1	-	-	-
QPed.shared.4H-1	HORVU4Hr1G000080	chr4H	346229	346852	-	No	LC_u	undescribed protein	-	-	-
QPed.shared.4H-1	HORVU4Hr1G000090	chr4H	369520	374029	-	No	HC_G	RING/U-box superfamily protein	IPR001841,IPR013083	GO:0005515,GO:0008270	PF13920
QPed.shared.4H-1	HORVU4Hr1G000100	chr4H	375888	414016	-	No	HC_G	phosphate transporter 4
QPed.shared.4H-1	HORVU4Hr1G000110	chr4H	385230	385919	+	No	LC_u	undescribed protein	-	-	-
QPed.shared.4H-1	HORVU4Hr1G000120	chr4H	388520	391533	+	No	HC_G	high mobility group B3	IPR009071	-	PF00505
QPed.shared.4H-1	HORVU4Hr1G000130	chr4H	388778	391523	-	No	LC_u	undescribed protein	-	-	-
QPed.shared.4H-1	HORVU4Hr1G000140	chr4H	396276	396663	-	No	LC_U	unknown function	-	-	-
QPed.shared.4H-1	HORVU4Hr1G000150	chr4H	397340	399892	+	No	HC_G	Methylobacterium aquaticum DNA, complete genome, strain: MA-22A	-	-	-
QPed.shared.4H-1	HORVU4Hr1G000160	chr4H	397698	398080	-	No	LC_u	undescribed protein	-	-	-
QPed.shared.4H-1	HORVU4Hr1G000170	chr4H	398432	398578	-	No	LC_u	undescribed protein	-	-	-
QPed.shared.4H-1	HORVU4Hr1G000180	chr4H	400231	400964	+	No	LC_u	undescribed protein	-	-	-
QPed.shared.4H-1	HORVU4Hr1G000190	chr4H	402452	403031	+	No	LC_u	undescribed protein	-	-	-
QPed.shared.4H-1	HORVU4Hr1G000200	chr4H	405021	405266	-	No	LC_TE	unknown function	IPR013103	-	PF07727
QPed.shared.4H-1	HORVU4Hr1G000210	chr4H	409761	411472	+	No	LC_u	undescribed protein	-	-	-
QPed.shared.4H-1	HORVU4Hr1G000220	chr4H	414772	418306	-	No	HC_TE?	C2H2-like zinc finger protein	IPR007087	GO:0046872	-
QPed.shared.4H-1	HORVU4Hr1G000230	chr4H	419978	422167	+	No	HC_G	PsbP-like protein 1	IPR002683,IPR016123	GO:0015979,GO:0019898,GO:0005509,GO:0009523,GO:0009654	PF01789
QPed.shared.4H-1	HORVU4Hr1G000240	chr4H	579890	581987	-	No	HC_G	PsbP-like protein 1	IPR002683,IPR006311,IPR016123	GO:0015979,GO:0019898,GO:0005509,GO:0009523,GO:0009654	PF01789
QPed.shared.4H-1	HORVU4Hr1G000250	chr4H	583661	586853	+	No	HC_TE?	C2H2-like zinc finger protein	IPR007087	GO:0046872	-
QPed.shared.4H-1	HORVU4Hr1G000260	chr4H	589764	590577	+	No	LC_u	undescribed protein	-	-	-
QPed.shared.4H-1	HORVU4Hr1G000270	chr4H	623311	623841	-	No	LC_u	undescribed protein	-	-	-
QPed.shared.4H-1	HORVU4Hr1G000280	chr4H	629733	642655	+	No	HC_G	Disease resistance protein (CC-NBS-LRR class) family	IPR027417,IPR032675,IPR002182,IPR003593,IPR008615	GO:0043531	PF00931,PF05725
QPed.shared.4H-1	HORVU4Hr1G000290	chr4H	643618	648074	-	No	HC_G	alpha/beta-Hydrolases superfamily protein	IPR002921,IPR005592,IPR029058	GO:0006629,GO:0016042	PF01764,PF03893
QPed.shared.4H-1	HORVU4Hr1G000300	chr4H	651668	652070	-	No	LC_u	undescribed protein	-	-	-
QPed.shared.4H-1	HORVU4Hr1G000310	chr4H	658500	665188	-	No	HC_G	Disease resistance protein (CC-NBS-LRR class) family	IPR002182,IPR027417,IPR032675	GO:0043531	PF00931
QPed.shared.4H-1	HORVU4Hr1G000320	chr4H	671021	673324	+	No	LC_u	undescribed protein	-	-	-
QPed.shared.4H-1	HORVU4Hr1G000330	chr4H	671653	672325	-	No	LC_u	undescribed protein	-	-	-
QPed.shared.4H-1	HORVU4Hr1G000340	chr4H	672939	675405	-	No	LC_u	undescribed protein	-	-	-
QPed.shared.4H-1	HORVU4Hr1G000350	chr4H	675526	718067	-	No	HC_G	Disease resistance protein	IPR002182,IPR027417,IPR032675	GO:0043531	PF00931
QPed.shared.4H-1	HORVU4Hr1G000360	chr4H	683483	685346	+	No	LC_TE	Retrotransposon protein, putative, unclassified	IPR029472	-	PF14244
QPed.shared.4H-1	HORVU4Hr1G000370	chr4H	685487	690671	+	No	LC_u	undescribed protein	-	-	-
QPed.shared.4H-1	HORVU4Hr1G000380	chr4H	691216	691411	.	No	-	-	-	-	-
QPed.shared.4H-1	HORVU4Hr1G000390	chr4H	691577	692173	-	No	LC_u	undescribed protein	-	-	-
QPed.shared.4H-1	HORVU4Hr1G000400	chr4H	692274	694656	+	No	LC_u	undescribed protein	-	-	-
QPed.shared.4H-1	HORVU4Hr1G000410	chr4H	694311	696601	-	No	HC_G	Protein TIME FOR COFFEE	-	-	-
QPed.shared.4H-1	HORVU4Hr1G000420	chr4H	697239	718222	+	No	HC_G	Receptor-like protein kinase	IPR008271,IPR011009,IPR013320,IPR017441,IPR024788,IPR000719,IPR001245,IPR002290	GO:0004672,GO:0005524,GO:0006468	PF07714,PF12819
QPed.shared.4H-1	HORVU4Hr1G000430	chr4H	698842	699515	-	No	LC_u	undescribed protein	-	-	-
QPed.shared.4H-1	HORVU4Hr1G000440	chr4H	703896	708069	-	No	LC_u	undescribed protein	-	-	-
QPed.shared.4H-1	HORVU4Hr1G000450	chr4H	708554	708761	+	No	LC_u	undescribed protein	-	-	-
QPed.shared.4H-1	HORVU4Hr1G000460	chr4H	711555	713618	+	No	LC_TE	unknown function	IPR026960	-	PF13966
QPed.shared.4H-1	HORVU4Hr1G000470	chr4H	713919	714775	-	No	LC_u	undescribed protein	-	-	-
QPed.shared.4H-1	HORVU4Hr1G000480	chr4H	714940	715462	-	No	LC_u	undescribed protein	-	-	-
QPed.shared.4H-1	HORVU4Hr1G000490	chr4H	721750	723458	-	No	HC_G	2-oxoglutarate (2OG) and Fe(II)-dependent oxygenase superfamily protein	IPR005123,IPR026992,IPR027443	GO:0016491,GO:0055114	PF03171,PF14226
QPed.shared.4H-1	HORVU4Hr1G000500	chr4H	732474	733044	-	No	LC_u	undescribed protein	-	-	-
QPed.shared.4H-1	HORVU4Hr1G000510	chr4H	735998	738078	+	No	HC_G	haloacid dehalogenase-like hydrolase family protein	IPR006439,IPR023214	GO:0008152,GO:0016787	PF13419
QPed.shared.4H-1	HORVU4Hr1G000520	chr4H	739843	743253	+	No	HC_G	beta-amylase 2	IPR017853,IPR018238,IPR001371,IPR001554,IPR013781	GO:0000272,GO:0005975,GO:0016161	PF01373
QPed.shared.4H-1	HORVU4Hr1G000530	chr4H	808296	808858	-	No	LC_u	undescribed protein	-	-	-
QPed.shared.4H-1	HORVU4Hr1G000540	chr4H	856951	857338	-	No	HC_G	beta-amylase 7	IPR008540	-	PF05687
QPed.shared.4H-1	HORVU4Hr1G000550	chr4H	860015	860392	+	No	HC_G	undescribed protein	IPR008540	-	PF05687
QPed.shared.4H-1	HORVU4Hr1G000560	chr4H	1039390	1053290	+	No	HC_G	Pollen allergen Phl p 5a	IPR002914	GO:0016068	PF01620
QPed.shared.4H-1	HORVU4Hr1G000570	chr4H	1084559	1085494	-	No	LC_U	Chromosome 3B, genomic scaffold, cultivar Chinese Spring	-	-	-
QPed.shared.4H-1	HORVU4Hr1G000580	chr4H	1086114	1089591	+	No	HC_G	Stomatin-1	IPR001107,IPR001972,IPR032435	GO:0016020	PF01145,PF16200
QPed.shared.4H-1	HORVU4Hr1G000590	chr4H	1086126	1093269	-	No	HC_G	Protein kinase superfamily protein	IPR011009,IPR013320,IPR000719,IPR001245,IPR008271	GO:0004672,GO:0005524,GO:0006468	PF07714
QPed.shared.4H-1	HORVU4Hr1G000600	chr4H	1087734	1087947	+	No	LC_u	undescribed protein	-	-	-
QPed.shared.4H-1	HORVU4Hr1G000610	chr4H	1094178	1096628	-	No	HC_G	cellulose synthase-like A3	IPR029044	-	PF13641
QPed.shared.4H-1	HORVU4Hr1G000620	chr4H	1100187	1104779	+	No	HC_G	ATP binding cassette subfamily B1	IPR027417,IPR032781,IPR003439,IPR003593,IPR017871	GO:0005524,GO:0016887	PF00005,PF12848
QPed.shared.4H-1	HORVU4Hr1G000630	chr4H	1116900	1118172	-	No	HC_u	undescribed protein	-	-	-
QPed.shared.4H-1	HORVU4Hr1G000640	chr4H	1118767	1122596	+	No	HC_TE?	ATP-dependent RNA helicase has1	IPR014001,IPR014014,IPR025313,IPR027417,IPR000629,IPR001650,IPR011545	GO:0003676,GO:0005524	PF00270,PF00271,PF13959
QPed.shared.4H-1	HORVU4Hr1G000650	chr4H	1128893	1132912	-	No	HC_G	P-loop NTPase domain-containing protein LPA1 homolog	IPR027417	-	PF13207
QPed.shared.4H-1	HORVU4Hr1G000660	chr4H	1139723	1146439	+	No	HC_G	Protein kinase superfamily protein	IPR011009	-	-
QPed.shared.4H-1	HORVU4Hr1G000670	chr4H	1139723	1146539	-	No	HC_TE?	Zinc finger CCHC domain-containing protein 8	IPR001878,IPR006568	GO:0003676,GO:0008270	PF04046
QPed.shared.4H-1	HORVU4Hr1G000680	chr4H	1155048	1155364	-	No	LC_u	undescribed protein	-	-	-
QPed.shared.4H-1	HORVU4Hr1G000690	chr4H	1155723	1156880	-	No	LC_u	undescribed protein	-	-	-
QPed.shared.4H-1	HORVU4Hr1G000700	chr4H	1206549	1208197	+	No	HC_G	Ethylene-responsive transcription factor 1B	IPR001471,IPR016177	GO:0003677,GO:0003700,GO:0006355	PF00847
QPed.shared.4H-1	HORVU4Hr1G000710	chr4H	1219096	1247021	-	No	HC_G	Transcription repressor OFP12	IPR006458	-	PF04844
QPed.shared.4H-1	HORVU4Hr1G000720	chr4H	1224668	1224924	-	No	LC_u	undescribed protein	-	-	-
QPed.shared.4H-1	HORVU4Hr1G000730	chr4H	1226596	1229831	-	No	HC_G	protein kinase family protein	IPR008271,IPR011009,IPR013320,IPR017441,IPR024788,IPR000719,IPR001245,IPR002290	GO:0004672,GO:0005524,GO:0006468	PF07714,PF12819
QPed.shared.4H-1	HORVU4Hr1G000740	chr4H	1247671	1249165	-	No	HC_G	HXXXD-type acyl-transferase family protein	IPR003480,IPR023213	GO:0016747	PF02458
QPed.shared.4H-1	HORVU4Hr1G000750	chr4H	1257195	1258183	-	No	HC_G	Histone H2B	IPR000558,IPR007125,IPR009072	GO:0000786,GO:0003677,GO:0046982	PF00125
QPed.shared.4H-1	HORVU4Hr1G000760	chr4H	1258322	1258598	-	No	LC_u	undescribed protein	-	-	-
QPed.shared.4H-1	HORVU4Hr1G000770	chr4H	1261512	1264915	-	No	HC_G	ACT domain-containing protein	-	-	-
QPed.shared.4H-1	HORVU4Hr1G000780	chr4H	1273093	1275994	-	No	HC_U	Domain of unknown function (DUF966)	IPR010369,IPR021182	-	PF06136
QPed.shared.4H-1	HORVU4Hr1G000790	chr4H	1279932	1280769	+	No	LC_u	undescribed protein	-	-	-
QPed.shared.4H-1	HORVU4Hr1G000800	chr4H	1282121	1282858	+	No	LC_u	undescribed protein	-	-	-
QPed.shared.4H-1	HORVU4Hr1G000810	chr4H	1285274	1287619	-	No	HC_u	undescribed protein	-	-	-
QPed.shared.4H-1	HORVU4Hr1G000820	chr4H	1286352	1287484	+	No	LC_u	undescribed protein	-	-	-
QPed.shared.4H-1	HORVU4Hr1G000830	chr4H	1290078	1292388	-	No	HC_G	GSK1 transcription factor 1	-	-	-
QPed.shared.4H-1	HORVU4Hr1G000840	chr4H	1295553	1296068	+	No	HC_U	unknown function	-	-	-
QPed.shared.4H-1	HORVU4Hr1G000850	chr4H	1301221	1303023	-	No	HC_G	Calcium-dependent lipid-binding (CaLB domain) family protein	IPR000008	GO:0005515	PF00168
QPed.shared.4H-1	HORVU4Hr1G000860	chr4H	1303373	1304863	-	No	LC_u	undescribed protein	-	-	-
QPed.shared.4H-1	HORVU4Hr1G000870	chr4H	1309315	1311258	-	No	HC_G	AT-hook motif nuclear-localized protein 20	IPR005175,IPR014476	-	PF03479
QPed.shared.4H-1	HORVU4Hr1G000880	chr4H	1331647	1333389	-	No	HC_G	LOB domain-containing protein 20	IPR004883	-	PF03195
QPed.shared.4H-1	HORVU4Hr1G000890	chr4H	1333506	1333873	+	No	LC_u	undescribed protein	-	-	-
QPed.shared.4H-1	HORVU4Hr1G000900	chr4H	1334127	1334961	-	No	LC_u	undescribed protein	-	-	-
QPed.shared.4H-1	HORVU4Hr1G000910	chr4H	1335607	1337029	+	No	HC_G	Peptidyl-prolyl cis-trans isomerase	IPR029000,IPR002130,IPR020892,IPR024936	GO:0000413,GO:0003755,GO:0006457	PF00160
QPed.shared.4H-1	HORVU4Hr1G000920	chr4H	1337583	1339332	-	No	HC_G	ATP synthase mitochondrial F1 complex assembly factor 1	IPR010591	GO:0005739,GO:0006461	PF06644
QPed.shared.4H-1	HORVU4Hr1G000930	chr4H	1339813	1341744	-	No	HC_G	HXXXD-type acyl-transferase family protein	IPR003480,IPR023213	GO:0016747	PF02458
QPed.shared.4H-1	HORVU4Hr1G000940	chr4H	1343772	1346934	-	No	HC_G	Sn1-specific diacylglycerol lipase alpha	IPR002921,IPR029058	GO:0006629	PF01764
QPed.shared.4H-1	HORVU4Hr1G000950	chr4H	1351880	1353927	+	No	HC_G	HXXXD-type acyl-transferase family protein	IPR003480,IPR023213	GO:0016747	PF02458
QPed.shared.4H-1	HORVU4Hr1G000960	chr4H	1356682	1357123	-	No	HC_G	Ethylene-responsive transcription factor 14	IPR001471,IPR016177	GO:0003677,GO:0003700,GO:0006355	PF00847
QPed.shared.4H-1	HORVU4Hr1G000970	chr4H	1364412	1365008	+	No	LC_u	undescribed protein	-	-	-
QPed.shared.4H-1	HORVU4Hr1G000980	chr4H	1616933	1617055	-	No	HC_G	D111/G-patch domain-containing protein	-	-	-
QPed.shared.4H-1	HORVU4Hr1G000990	chr4H	1643928	1648642	+	No	HC_G	BTB/POZ/Kelch-associated protein	IPR000210,IPR011333,IPR011705	GO:0005515	PF00651,PF07707
QPed.shared.4H-1	HORVU4Hr1G001000	chr4H	1663890	1665416	-	No	LC_TE	General transcription factor 2-related zinc finger protein	IPR012337,IPR025398	GO:0003676	PF14291
QPed.shared.4H-1	HORVU4Hr1G001010	chr4H	1665658	1666151	-	No	LC_TE	TTF-type zinc finger protein with HAT dimerisation domain	IPR025398	-	PF14291
QPed.shared.4H-1	HORVU4Hr1G001020	chr4H	1667644	1668367	-	No	LC_u	undescribed protein	-	-	-
QPed.shared.4H-1	HORVU4Hr1G001030	chr4H	1736132	1739539	-	No	LC_u	undescribed protein	-	-	-
QPed.shared.4H-1	HORVU4Hr1G001040	chr4H	1740102	1754339	-	No	HC_G	Leucine-rich repeat receptor-like protein kinase family protein	IPR001611,IPR032675	GO:0005515	PF00560
QPed.shared.4H-1	HORVU4Hr1G001050	chr4H	1751652	1752846	-	No	LC_u	undescribed protein	-	-	-
QPed.shared.4H-1	HORVU4Hr1G001060	chr4H	1754658	1758219	-	No	HC_G	Leucine-rich repeat receptor-like protein kinase family protein	IPR032675,IPR001611,IPR003591,IPR013210	GO:0005515	PF00560,PF08263,PF13855
QPed.shared.4H-1	HORVU4Hr1G001070	chr4H	1764013	1784829	-	No	HC_G	Leucine-rich repeat receptor-like protein kinase family protein	IPR013210,IPR032675	-	PF08263
QPed.shared.4H-1	HORVU4Hr1G001080	chr4H	1768869	1770068	-	No	HC_G	Leucine-rich repeat receptor-like protein kinase family protein	IPR032675	-	-
QPed.shared.4H-1	HORVU4Hr1G001090	chr4H	1770155	1770944	-	No	HC_G	Leucine-rich repeat receptor-like protein kinase family protein	IPR001611,IPR032675	GO:0005515	PF00560,PF13855
QPed.shared.4H-1	HORVU4Hr1G001100	chr4H	1773252	1773560	-	No	LC_TE	unknown function	IPR026960	-	PF13966
QPed.shared.4H-1	HORVU4Hr1G001110	chr4H	1773627	1773908	-	No	LC_TE	Retrotransposon protein, putative, unclassified	-	-	-
QPed.shared.4H-1	HORVU4Hr1G001120	chr4H	1779388	1780215	-	No	LC_TE	Retrotransposon protein, putative, unclassified, expressed	IPR025558	-	PF14111
QPed.shared.4H-1	HORVU4Hr1G001130	chr4H	1783175	1785027	+	No	HC_u	undescribed protein	-	-	-
QPed.shared.4H-1	HORVU4Hr1G001140	chr4H	1785675	1788100	-	No	HC_G	DNA polymerase epsilon subunit 3	IPR003958,IPR009072	GO:0046982	PF00808
QPed.shared.4H-1	HORVU4Hr1G001150	chr4H	1785707	1787407	+	No	LC_u	undescribed protein	-	-	-
QPed.shared.4H-1	HORVU4Hr1G001160	chr4H	1790879	1793744	-	No	LC_u	undescribed protein	-	-	-
QPed.shared.4H-1	HORVU4Hr1G001170	chr4H	1791488	1792119	+	No	HC_G	ubiquitin 4	IPR019956,IPR029071,IPR000626,IPR001975,IPR019954	GO:0006412,GO:0003735,GO:0005515,GO:0005840	PF00240,PF01020
QPed.shared.4H-1	HORVU4Hr1G001180	chr4H	1792888	1794021	+	No	LC_u	undescribed protein	-	-	-
QPed.shared.4H-1	HORVU4Hr1G001190	chr4H	1797033	1797846	-	No	HC_G	Germin-like protein 9-1	IPR014710,IPR001929,IPR006045,IPR011051	GO:0030145,GO:0045735	PF00190
QPed.shared.4H-1	HORVU4Hr1G001200	chr4H	1798966	1799616	+	No	HC_G	germin-like protein 5	IPR014710,IPR001929,IPR006045,IPR011051	GO:0030145,GO:0045735	PF00190
QPed.shared.4H-1	HORVU4Hr1G001210	chr4H	1802792	1803421	-	No	HC_G	Germin-like protein 9-3	IPR014710,IPR001929,IPR006045,IPR011051	GO:0030145,GO:0045735	PF00190
QPed.shared.4H-1	HORVU4Hr1G001220	chr4H	1807975	1814801	-	No	HC_G	40S ribosomal protein S25-4	IPR004977,IPR011991	-	PF03297
QPed.shared.4H-1	HORVU4Hr1G001230	chr4H	1811180	1812079	+	No	LC_u	undescribed protein	-	-	-
QPed.shared.4H-1	HORVU4Hr1G001240	chr4H	1811232	1812115	-	No	LC_u	undescribed protein	-	-	-
QPed.shared.4H-1	HORVU4Hr1G001250	chr4H	1927451	1928793	-	No	HC_G	Caffeic acid 3-O-methyltransferase	IPR016461,IPR029063,IPR001077,IPR011991,IPR012967	GO:0008168,GO:0008171,GO:0046983	PF00891,PF08100
QPed.shared.4H-1	HORVU4Hr1G001260	chr4H	1938320	1939311	+	No	LC_u	undescribed protein	-	-	-
QPed.shared.4H-1	HORVU4Hr1G001270	chr4H	1940225	1940764	+	No	LC_u	undescribed protein	-	-	-
QPed.shared.4H-1	HORVU4Hr1G001280	chr4H	1940833	1941452	-	No	LC_u	undescribed protein	-	-	-
QPed.shared.4H-1	HORVU4Hr1G001290	chr4H	1945020	1945400	+	No	LC_U	unknown function	-	-	-
QPed.shared.4H-1	HORVU4Hr1G001300	chr4H	1945712	1946344	-	No	LC_u	undescribed protein	-	-	-
QPed.shared.4H-1	HORVU4Hr1G001310	chr4H	1946774	1948296	-	No	LC_u	undescribed protein	-	-	-
QPed.shared.4H-1	HORVU4Hr1G001320	chr4H	1950313	1951176	+	No	LC_u	undescribed protein	-	-	-
QPed.shared.4H-1	HORVU4Hr1G001330	chr4H	1951230	1952246	+	No	LC_u	undescribed protein	-	-	-
QPed.shared.4H-1	HORVU4Hr1G001340	chr4H	1952799	1954054	+	No	HC_G	Kinesin-like protein	-	-	-
QPed.shared.4H-1	HORVU4Hr1G001350	chr4H	2022695	2031852	-	No	HC_G	60S ribosomal protein L1-A	IPR023674,IPR028364,IPR016094,IPR016095,IPR023673	GO:0003723	PF00687
QPed.shared.4H-1	HORVU4Hr1G001360	chr4H	2027252	2027974	+	No	LC_u	undescribed protein	-	-	-
QPed.shared.4H-1	HORVU4Hr1G001370	chr4H	2062633	2063502	+	No	LC_u	undescribed protein	-	-	-
QPed.shared.4H-1	HORVU4Hr1G001380	chr4H	2063566	2066437	-	No	HC_G	Leucine-rich repeat receptor-like protein kinase family protein	IPR001611,IPR032675	GO:0005515	PF00560
QPed.shared.4H-1	HORVU4Hr1G001390	chr4H	2187288	2187734	-	No	LC_U	unknown function	-	-	-
QPed.shared.4H-1	HORVU4Hr1G001400	chr4H	2187885	2188325	-	No	HC_U	unknown function	-	-	-
QPed.shared.4H-1	HORVU4Hr1G001410	chr4H	2207770	2209208	+	No	HC_G	Lysosomal Pro-X carboxypeptidase	IPR008758,IPR029058	GO:0006508,GO:0008236	PF05577
QPed.shared.4H-1	HORVU4Hr1G001420	chr4H	2254784	2259841	+	No	HC_G	GDSL esterase/lipase	IPR001087,IPR013830	GO:0016788	PF00657
QPed.shared.4H-1	HORVU4Hr1G001430	chr4H	2254894	2264900	-	No	HC_G	Protein HIRA	IPR017986,IPR001680,IPR011494,IPR015943	GO:0005515,GO:0005634,GO:0006355	PF00400,PF07569
QPed.shared.4H-1	HORVU4Hr1G001440	chr4H	2265099	2266130	+	No	LC_u	undescribed protein	-	-	-
QPed.shared.4H-1	HORVU4Hr1G001450	chr4H	2271467	2275680	-	No	HC_G	Fatty acyl-CoA reductase 3	IPR013120,IPR016040,IPR026055	GO:0080019	PF03015,PF07993
QPed.shared.4H-1	HORVU4Hr1G001460	chr4H	2292965	2294291	+	No	LC_u	undescribed protein	-	-	-
QPed.shared.4H-1	HORVU4Hr1G001470	chr4H	2313548	2316423	+	No	HC_G	Triacylglycerol lipase SDP1	-	-	-
QPed.shared.4H-1	HORVU4Hr1G001480	chr4H	2438344	2440227	+	No	HC_G	strictosidine synthase-like 3	IPR011042,IPR018119	GO:0009058,GO:0016844	PF03088
QPed.shared.4H-1	HORVU4Hr1G001490	chr4H	2456544	2458151	-	No	HC_G	3-ketoacyl-CoA synthase 6	IPR016039,IPR012392,IPR013601,IPR013747	GO:0008610,GO:0016020,GO:0016747,GO:0003824,GO:0006633,GO:0008152	PF08392,PF08541
QPed.shared.4H-1	HORVU4Hr1G001500	chr4H	2483967	2485502	-	No	HC_G	Cytochrome P450 superfamily protein	IPR001128,IPR002401,IPR017972	GO:0055114,GO:0005506,GO:0016705,GO:0020037	PF00067
QPed.shared.4H-1	HORVU4Hr1G001510	chr4H	2521211	2526348	+	No	HC_G	Fatty acid hydroxylase superfamily	IPR006694	GO:0055114,GO:0005506,GO:0006633,GO:0016491	PF04116
QPed.shared.4H-1	HORVU4Hr1G001520	chr4H	2528366	2528888	-	No	LC_TE	Retrotransposon protein, putative, unclassified	IPR005135	-	-
QPed.shared.4H-1	HORVU4Hr1G001530	chr4H	2547185	2547744	-	No	LC_u	undescribed protein	-	-	-
QPed.shared.4H-1	HORVU4Hr1G001540	chr4H	2563517	2565773	-	No	HC_U	Protein of unknown function (DUF604)	IPR006740	-	PF04646
QPed.shared.3H-2	HORVU3Hr1G077010	chr3H	571148748	571152012	+	No	HC_G	5' exonuclease Apollo	IPR001279,IPR011084	-	PF07522
QPed.shared.3H-3	HORVU3Hr1G089970	chr3H	630481802	630484533	+	No	HC_G	15 kDa selenoprotein	IPR012336,IPR014912	-	PF08806
QPed.shared.3H-3	HORVU3Hr1G089980	chr3H	630544689	630548197	-	No	HC_G	gibberellin 20 oxidase 2	IPR027443,IPR002283,IPR005123,IPR026992	GO:0005506,GO:0016491,GO:0055114	PF03171,PF14226
QPed.shared.3H-3	HORVU3Hr1G089990	chr3H	630555909	630558734	-	No	HC_TE?	RING/FYVE/PHD zinc finger superfamily protein	IPR011016,IPR013083,IPR022143	GO:0008270	PF12428,PF12906
QPed.shared.3H-3	HORVU3Hr1G090000	chr3H	630627225	630633720	-	No	HC_G	BTB/POZ and TAZ domain-containing protein 4	IPR000197,IPR000210,IPR011333	GO:0005634,GO:0006355,GO:0008270,GO:0003712,GO:0004402,GO:0005515	PF00651,PF02135
QPed.shared.3H-3	HORVU3Hr1G090010	chr3H	630629537	630631174	+	No	LC_U	Chromosome 3B, genomic scaffold, cultivar Chinese Spring	-	-	-
QPed.shared.3H-3	HORVU3Hr1G090020	chr3H	630636771	630637532	-	No	LC_u	undescribed protein	-	-	-
QPed.shared.3H-3	HORVU3Hr1G090030	chr3H	630642811	630646198	-	No	HC_G	protein kinase family protein	IPR002290,IPR008271,IPR011009,IPR020683,IPR000719,IPR001245,IPR002110	GO:0006468,GO:0004672,GO:0005515,GO:0005524	PF07714,PF12796
QPed.shared.3H-3	HORVU3Hr1G090040	chr3H	630677524	630678276	-	No	HC_G	Leucine-rich repeat receptor-like protein kinase family protein	IPR001611,IPR032675	GO:0005515	PF00560
QPed.shared.3H-3	HORVU3Hr1G090050	chr3H	630678526	630687752	-	No	HC_G	Zinc-binding dehydrogenase family protein	IPR020843,IPR011032,IPR013149,IPR016040	GO:0016491,GO:0055114	PF00107,PF16884
QPed.shared.3H-3	HORVU3Hr1G090060	chr3H	630681894	630682710	+	No	LC_u	undescribed protein	-	-	-
QPed.shared.3H-3	HORVU3Hr1G090070	chr3H	630719887	630724316	+	No	LC_u	undescribed protein	-	-	-
QPed.shared.3H-3	HORVU3Hr1G090080	chr3H	630738144	630741486	-	No	HC_G	RAN GTPase activating protein 1	IPR003590,IPR025265,IPR032675	-	PF13943
QPed.shared.3H-3	HORVU3Hr1G090090	chr3H	630742281	630746150	-	No	HC_G	Calcineurin-like metallo-phosphoesterase superfamily protein	IPR004843,IPR029052	GO:0016787	PF00149
QPed.shared.3H-3	HORVU3Hr1G090100	chr3H	630764377	630764584	+	No	LC_u	undescribed protein	-	-	-
QPed.shared.3H-3	HORVU3Hr1G090110	chr3H	630773974	630775385	+	No	HC_G	Pectin lyase-like superfamily protein	IPR012334,IPR000743,IPR006626,IPR011050	GO:0004650,GO:0005975	PF00295
QPed.shared.3H-3	HORVU3Hr1G090120	chr3H	630795215	630796708	+	No	HC_G	Zinc-binding dehydrogenase family protein	IPR011032,IPR013149,IPR016040	GO:0055114	PF00107,PF16884
QPed.shared.3H-3	HORVU3Hr1G090130	chr3H	630832339	630832541	+	No	LC_TE	Reverse transcriptase	IPR013103	-	PF07727
QPed.shared.3H-3	HORVU3Hr1G090140	chr3H	630853811	630854155	+	No	LC_TE	Retrotransposon protein, putative, unclassified, expressed	IPR012337	GO:0003676	PF13456
QPed.shared.3H-3	HORVU3Hr1G090150	chr3H	630856538	630869218	-	No	HC_G	TPR repeat-containing protein ZIP4	-	-	-
QPed.shared.3H-3	HORVU3Hr1G090160	chr3H	630856652	630866489	+	No	HC_G	beta-hexosaminidase 3	IPR013781	GO:0005975	-
QPed.shared.3H-3	HORVU3Hr1G090170	chr3H	630875867	630879130	-	No	HC_G	tropinone reductase	IPR020904,IPR002198,IPR002347,IPR016040	GO:0008152,GO:0016491	PF00106
QPed.shared.3H-3	HORVU3Hr1G090180	chr3H	630880156	630883691	+	No	HC_G	Serine/threonine-protein kinase	IPR002290,IPR003609,IPR008271,IPR011009,IPR013320,IPR017441,IPR024171,IPR000719,IPR000858,IPR001480	GO:0006468,GO:0048544,GO:0004672,GO:0004674,GO:0005524	PF08276,PF00069,PF00954,PF01453
QPed.shared.3H-3	HORVU3Hr1G090190	chr3H	630892700	630894156	-	No	HC_G	Thiamine thiazole synthase	IPR002922,IPR023753	GO:0016491,GO:0055114	PF01946
QPed.shared.3H-3	HORVU3Hr1G090200	chr3H	630923111	630923773	+	No	LC_u	undescribed protein	-	-	-
QPed.shared.3H-3	HORVU3Hr1G090210	chr3H	630927588	630929881	-	No	LC_u	undescribed protein	-	-	-
QPed.shared.3H-3	HORVU3Hr1G090220	chr3H	630929934	630933754	-	No	HC_G	Protein kinase superfamily protein	IPR003609,IPR008271,IPR011009,IPR013320,IPR017441,IPR000719,IPR000858,IPR002290	GO:0048544,GO:0004672,GO:0005524,GO:0006468	PF00069,PF00954,PF08276
QPed.shared.3H-3	HORVU3Hr1G090230	chr3H	630954287	630955024	+	No	HC_G	FAR1-related sequence 4	IPR004330	-	PF03101
QPed.shared.3H-3	HORVU3Hr1G090240	chr3H	631021974	631024918	-	No	HC_G	LOB domain-containing protein 6	IPR004883	-	PF03195
QPed.shared.3H-3	HORVU3Hr1G090250	chr3H	631065854	631068914	+	No	HC_G	LOB domain-containing protein 6	IPR004883	-	PF03195
QPed.shared.3H-3	HORVU3Hr1G090260	chr3H	631086437	631086833	+	No	LC_TE	Retrotransposon protein, putative, Ty1-copia subclass	-	-	PF14223
QPed.shared.3H-3	HORVU3Hr1G090270	chr3H	631106359	631111083	-	No	HC_G	thylakoid rhodanese-like	IPR001763	-	-
QPed.shared.3H-3	HORVU3Hr1G090280	chr3H	631110803	631111089	+	No	LC_u	undescribed protein	-	-	-
QPed.shared.3H-3	HORVU3Hr1G090290	chr3H	631116478	631116841	-	No	LC_u	undescribed protein	-	-	-
QPed.shared.3H-3	HORVU3Hr1G090300	chr3H	631134540	631134659	+	No	LC_u	undescribed protein	-	-	-
QPed.shared.3H-3	HORVU3Hr1G090310	chr3H	631138472	631138808	-	No	HC_G	Protein FAR1-RELATED SEQUENCE 5	-	-	-
QPed.shared.3H-3	HORVU3Hr1G090320	chr3H	631271883	631272285	+	No	HC_G	Sensor protein rcsC	-	-	-
QPed.shared.3H-3	HORVU3Hr1G090330	chr3H	631273435	631273709	+	No	HC_G	histidine kinase 5	IPR003661	GO:0000155,GO:0007165	PF00512
QPed.shared.3H-3	HORVU3Hr1G090340	chr3H	631348605	631349685	-	No	LC_TE	Transposon protein, putative, Pong sub-class	IPR006912	GO:0016788	PF04827
QPed.shared.3H-3	HORVU3Hr1G090350	chr3H	631484895	631488034	+	No	HC_G	DNA-directed RNA polymerase III subunit RPC4	IPR007811	GO:0006383,GO:0003677,GO:0003899,GO:0005666	PF05132
QPed.shared.3H-3	HORVU3Hr1G090360	chr3H	631488574	631495632	-	No	HC_G	Signal recognition particle subunit SRP72	IPR031545,IPR011990,IPR013699,IPR026270	GO:0048500,GO:0005515,GO:0006614,GO:0008312	PF08492,PF17004
QPed.shared.3H-3	HORVU3Hr1G090370	chr3H	631681028	631681578	+	No	HC_U	Chromosome 3B, genomic scaffold, cultivar Chinese Spring	-	-	-
QPed.shared.3H-3	HORVU3Hr1G090380	chr3H	631682578	631682909	+	No	LC_u	undescribed protein	-	-	-
QPed.shared.3H-3	HORVU3Hr1G090390	chr3H	631690935	631691322	+	No	LC_u	undescribed protein	-	-	-
QPed.shared.3H-3	HORVU3Hr1G090400	chr3H	631691186	631691605	-	No	LC_u	undescribed protein	-	-	-
QPed.shared.3H-3	HORVU3Hr1G090410	chr3H	631698012	631698880	+	No	HC_U	Chromosome 3B, genomic scaffold, cultivar Chinese Spring	-	-	-
QPed.shared.3H-3	HORVU3Hr1G090420	chr3H	631701579	631701733	+	No	LC_u	undescribed protein	-	-	-
QPed.shared.3H-3	HORVU3Hr1G090430	chr3H	631701900	631702970	+	No	HC_u	undescribed protein	-	-	-
QPed.shared.3H-3	HORVU3Hr1G090440	chr3H	631804086	631808069	+	No	HC_G	NAC domain containing protein 35	IPR003441	GO:0003677,GO:0006355	PF02365
QPed.shared.3H-3	CBZ39282.1	chr3H	631804480	631806360	+	No	ncbi|NAC012	NAC transcription factor	-	-	-
QPed.shared.3H-3	HORVU3Hr1G090450	chr3H	631822471	631826803	+	No	HC_G	MLO-like protein 1	IPR004326	GO:0006952,GO:0016021	PF03094
QPed.shared.3H-3	HORVU3Hr1G090460	chr3H	631825218	631830515	-	No	HC_G	Serine/threonine-protein kinase rio2	IPR015285,IPR000687,IPR011009,IPR011991	GO:0004674,GO:0005524,GO:0006468	PF01163,PF09202
QPed.shared.3H-3	HORVU3Hr1G090470	chr3H	631852571	631853026	+	No	HC_U	unknown function	-	-	-
QPed.shared.3H-3	HORVU3Hr1G090480	chr3H	631853402	631854124	+	No	LC_TE	Polynucleotidyl transferase, ribonuclease H-like superfamily protein	IPR012337	GO:0003676	PF13456
QPed.shared.3H-3	HORVU3Hr1G090490	chr3H	631854560	631856156	-	No	LC_u	undescribed protein	-	-	-
QPed.shared.3H-3	HORVU3Hr1G090500	chr3H	631998916	632009334	+	No	LC_TE?	DOF zinc finger protein 1	IPR003851,IPR012416	GO:0006950,GO:0003677,GO:0005516,GO:0006355	PF02701,PF07887
QPed.shared.3H-3	HORVU3Hr1G090510	chr3H	632000512	632000875	-	No	LC_u	undescribed protein	-	-	-
QPed.shared.3H-3	HORVU3Hr1G090520	chr3H	632002804	632003358	-	No	LC_u	undescribed protein	-	-	-
QPed.shared.3H-3	HORVU3Hr1G090530	chr3H	632241618	632252806	+	No	HC_G	Peptide chain release factor 2	IPR000352,IPR014720	GO:0003747,GO:0006415	PF00472
QPed.shared.3H-3	HORVU3Hr1G090540	chr3H	632242327	632247481	+	No	HC_G	PHD finger protein ALFIN-LIKE 6	IPR019786,IPR019787,IPR021998,IPR001965,IPR011011,IPR013083	GO:0042393,GO:0005515,GO:0006355,GO:0008270	PF00628,PF12165
QPed.shared.3H-3	HORVU3Hr1G090550	chr3H	632242885	632243139	+	No	LC_u	undescribed protein	-	-	-
QPed.shared.3H-3	HORVU3Hr1G090560	chr3H	632250577	632254319	-	No	HC_G	2-C-methyl-D-erythritol 4-phosphate cytidylyltransferase	IPR001228,IPR018294,IPR029044	GO:0003824,GO:0008299,GO:0050518	PF01128
QPed.shared.3H-3	HORVU3Hr1G090570	chr3H	632316903	632317135	-	No	LC_u	undescribed protein	-	-	-
QPed.shared.3H-3	HORVU3Hr1G090580	chr3H	632316922	632321810	+	No	HC_G	Protein root UVB sensitive 6	IPR006968	-	PF04884
QPed.shared.3H-3	HORVU3Hr1G090590	chr3H	632320953	632321753	-	No	LC_u	undescribed protein	-	-	-
QPed.shared.3H-3	HORVU3Hr1G090600	chr3H	632327995	632329238	-	No	HC_G	Cellulose synthase-like protein E2	IPR005150	GO:0016020,GO:0016760,GO:0030244	PF03552
QPed.shared.3H-3	HORVU3Hr1G090610	chr3H	632411157	632411671	+	No	HC_U	unknown function	-	-	-
QPed.shared.3H-3	HORVU3Hr1G090620	chr3H	632444559	632445065	-	No	HC_u	undescribed protein	-	-	-
QPed.shared.3H-3	HORVU3Hr1G090630	chr3H	632547080	632547342	-	No	LC_TE	undescribed protein	IPR001969	GO:0004190,GO:0006508	PF13975
QPed.shared.3H-3	HORVU3Hr1G090640	chr3H	632559951	632560384	-	No	LC_u	undescribed protein	-	-	-
QPed.shared.3H-3	HORVU3Hr1G090650	chr3H	632570545	632570754	-	No	HC_G	Indole-3-glycerol phosphate lyase, chloroplastic	-	-	-
QPed.shared.3H-3	HORVU3Hr1G090660	chr3H	632889255	632889637	+	No	LC_u	undescribed protein	-	-	-
QPed.shared.3H-3	HORVU3Hr1G090670	chr3H	632901689	632906941	+	No	HC_G	RNA-binding KH domain-containing protein	IPR004087,IPR004088,IPR032377	GO:0003676,GO:0003723	PF16544
QPed.shared.3H-3	HORVU3Hr1G090680	chr3H	632908532	632911420	+	No	LC_u	undescribed protein	-	-	-
QPed.shared.3H-3	HORVU3Hr1G090690	chr3H	632908563	632911499	-	No	HC_U	unknown function	-	-	-
QPed.shared.3H-3	HORVU3Hr1G090700	chr3H	632911823	632913274	+	No	LC_u	undescribed protein	-	-	-
QPed.shared.3H-3	HORVU3Hr1G090710	chr3H	632911851	632917632	-	No	HC_G	ATP-dependent Clp protease ATP-binding subunit ClpX	IPR019489,IPR027417,IPR003593,IPR003959,IPR004487	GO:0005524,GO:0006457,GO:0051082	PF07724,PF10431
QPed.shared.3H-3	HORVU3Hr1G090720	chr3H	633018519	633018842	+	No	LC_u	undescribed protein	-	-	-
QPed.shared.3H-3	HORVU3Hr1G090730	chr3H	633066505	633069310	+	No	HC_U	Chromosome 3B, genomic scaffold, cultivar Chinese Spring	IPR003774	-	PF02622
QPed.shared.3H-3	HORVU3Hr1G090740	chr3H	633080549	633081437	-	No	HC_G	Ethylene-responsive transcription factor 13	IPR001471,IPR016177	GO:0003677,GO:0003700,GO:0006355	PF00847
QPed.shared.3H-3	HORVU3Hr1G090750	chr3H	633082124	633082426	-	No	LC_u	undescribed protein	-	-	-
QPed.shared.3H-3	HORVU3Hr1G090760	chr3H	633085518	633090153	-	No	HC_G	Alpha/beta hydrolase domain-containing protein 11	IPR000073,IPR029058	-	PF12697
QPed.shared.3H-3	HORVU3Hr1G090770	chr3H	633096360	633097799	+	No	HC_U	Coffea canephora DH200=94 genomic scaffold, scaffold_4	IPR007750	-	PF05056
QPed.shared.3H-3	HORVU3Hr1G090780	chr3H	633105247	633105843	-	No	LC_u	undescribed protein	-	-	-
QPed.shared.3H-3	HORVU3Hr1G090790	chr3H	633176207	633185551	-	No	LC_U	Chromosome 3B, genomic scaffold, cultivar Chinese Spring	-	-	-
QPed.shared.3H-3	HORVU3Hr1G090800	chr3H	633180401	633180564	-	No	LC_u	undescribed protein	-	-	-
QPed.shared.3H-3	HORVU3Hr1G090810	chr3H	633299649	633301121	-	No	LC_u	undescribed protein	-	-	-
QPed.shared.3H-3	HORVU3Hr1G090820	chr3H	633302276	633304934	+	No	HC_G	Transmembrane protein, putative	-	-	-
QPed.shared.3H-3	HORVU3Hr1G090830	chr3H	633307644	633308736	+	No	LC_u	undescribed protein	-	-	-
QPed.shared.3H-3	HORVU3Hr1G090840	chr3H	633387926	633390516	+	No	HC_G	cytochrome c-2	IPR002327,IPR009056	GO:0009055,GO:0020037	PF00034
QPed.shared.3H-3	HORVU3Hr1G090850	chr3H	633391165	633393182	+	No	HC_G	B3 domain-containing protein	IPR003340,IPR015300	GO:0003677	PF02362
QPed.shared.3H-3	HORVU3Hr1G090860	chr3H	633414834	633419985	+	No	HC_G	Pentatricopeptide repeat-containing protein	IPR002885,IPR011990,IPR032867	GO:0005515,GO:0008270	PF01535,PF13041,PF14432
QPed.shared.3H-3	HORVU3Hr1G090870	chr3H	633416187	633419951	-	No	HC_G	SNARE associated Golgi protein family	IPR032816	-	PF09335
QPed.shared.3H-3	HORVU3Hr1G090880	chr3H	633448643	633449393	-	No	-	-	-	-	-
QPed.shared.3H-3	HORVU3Hr1G090890	chr3H	633490712	633496002	-	No	HC_G	DNA replication complex GINS protein SLD5	IPR031633	-	PF16922
QPed.shared.3H-3	HORVU3Hr1G090900	chr3H	633500165	633500480	-	No	HC_U	Chromosome 3B, genomic scaffold, cultivar Chinese Spring	-	-	-
QPed.shared.3H-3	HORVU3Hr1G090910	chr3H	633528960	633653319	+	No	HC_TE?	zinc ion binding
QPed.shared.3H-3	HORVU3Hr1G090920	chr3H	633599412	633601814	+	No	HC_G	NAC domain protein,	IPR003441	GO:0003677,GO:0006355	PF02365
QPed.shared.3H-3	HORVU3Hr1G090930	chr3H	633641458	633644062	-	No	LC_U	Chromosome 3B, genomic scaffold, cultivar Chinese Spring	-	-	-
QPed.shared.3H-3	HORVU3Hr1G090940	chr3H	633646934	633648272	+	No	LC_u	undescribed protein	-	-	-
QPed.shared.3H-3	HORVU3Hr1G090950	chr3H	633776793	633776900	+	No	LC_TE	undescribed protein	IPR009027,IPR011320	-	PF01693
QPed.shared.3H-3	HORVU3Hr1G090960	chr3H	634016926	634017623	+	No	LC_u	undescribed protein	-	-	-
QPed.shared.3H-3	HORVU3Hr1G090970	chr3H	634071757	634080040	+	No	HC_G	S-adenosyl-L-methionine-dependent methyltransferases superfamily protein	IPR004159,IPR029063	GO:0008168	PF03141
QPed.shared.3H-3	HORVU3Hr1G090980	chr3H	634077598	634081600	-	No	HC_G	gibberellin 20-oxidase 3	IPR027443,IPR002283,IPR005123,IPR026992	GO:0005506,GO:0016491,GO:0055114	PF03171,PF14226
QPed.shared.3H-3	ASW22642.1	chr3H	634080836	634081229	-	No	ncbi|GA20ox2	gibberellin-20 oxidase-2	-	-	-
QPed.shared.3H-3	HORVU3Hr1G090990	chr3H	634186395	634191607	+	No	HC_G	receptor kinase 2	IPR011009,IPR013320,IPR017441,IPR000719,IPR002290,IPR008271	GO:0004672,GO:0005524,GO:0006468	PF00069
QPed.shared.3H-3	HORVU3Hr1G091000	chr3H	634188746	634191653	-	No	HC_G	MADS-box transcription factor 2	IPR002100,IPR002487	GO:0006355,GO:0046983,GO:0003677,GO:0003700,GO:0005634	PF00319,PF01486
QPed.shared.3H-3	HORVU3Hr1G091010	chr3H	634198050	634207168	+	No	HC_G	Wound-responsive family protein, putative isoform 1	-	-	-
QPed.shared.3H-3	HORVU3Hr1G091020	chr3H	634362243	634365212	-	No	HC_G	amino acid permease 2	IPR013057	-	PF01490
QPed.shared.3H-3	HORVU3Hr1G091030	chr3H	634374186	634374810	-	No	HC_TE?	Chromosome 3B, genomic scaffold, cultivar Chinese Spring	IPR001810	GO:0005515	-
QPed.shared.3H-3	HORVU3Hr1G091040	chr3H	634383184	634384232	+	No	LC_u	undescribed protein	-	-	-
QPed.shared.3H-3	HORVU3Hr1G091050	chr3H	634426349	634426558	+	No	LC_U	unknown function	-	-	-
QPed.shared.3H-3	HORVU3Hr1G091060	chr3H	634427452	634431982	+	No	LC_TE?	ATP-dependent DNA helicase pif1	IPR010285,IPR027417	GO:0000723,GO:0003678,GO:0006281	PF05970
QPed.shared.3H-3	HORVU3Hr1G091070	chr3H	634458403	634460003	+	No	HC_G	amino acid permease 3	IPR013057	-	PF01490
QPed.shared.3H-3	CCJ47118.1	chr3H	634459339	634459998	+	No	ncbi|HvAAP13	putative general amino acid pe	-	-	-
QPed.shared.3H-3	HORVU3Hr1G091080	chr3H	634530327	634537069	-	No	LC_u	undescribed protein	-	-	-
QPed.shared.3H-3	HORVU3Hr1G091090	chr3H	634531316	634532291	+	No	LC_u	undescribed protein	-	-	-
QPed.shared.3H-3	HORVU3Hr1G091100	chr3H	634534063	634534705	-	No	LC_u	undescribed protein	-	-	-
QPed.shared.3H-3	HORVU3Hr1G091110	chr3H	634564743	634565098	+	No	HC_G	amino acid permease 3	IPR013057	-	PF01490
QPed.shared.3H-3	HORVU3Hr1G091120	chr3H	634579615	634581775	-	No	HC_G	amino acid permease 3	IPR013057	-	PF01490
QPed.shared.3H-3	HORVU3Hr1G091130	chr3H	634613517	634614050	+	No	HC_G	Disease resistance protein RGA2	-	-	-
QPed.shared.3H-3	HORVU3Hr1G091140	chr3H	634620704	634621807	+	No	HC_G	NAD(P)H-quinone oxidoreductase subunit N	IPR020874	GO:0016020,GO:0016655,GO:0055114	PF11909
QPed.shared.3H-3	HORVU3Hr1G091150	chr3H	634620704	634626826	-	No	HC_G	Protein of unknown function (DUF803)	IPR008521	GO:0015095,GO:0015693,GO:0016021	PF05653
QPed.shared.3H-3	HORVU3Hr1G091160	chr3H	634663595	634663744	-	No	LC_u	undescribed protein	-	-	-
QPed.shared.3H-3	HORVU3Hr1G091170	chr3H	634799742	634804670	+	No	HC_G	receptor kinase 2	IPR013320,IPR014729,IPR017441,IPR020635,IPR000719,IPR008266,IPR011009	GO:0006468,GO:0004672,GO:0004713,GO:0005524	PF00069
QPed.shared.3H-3	HORVU3Hr1G091180	chr3H	634805865	634808326	-	No	LC_u	undescribed protein	-	-	-
QPed.shared.3H-3	HORVU3Hr1G091190	chr3H	634851660	634852417	-	No	LC_u	undescribed protein	-	-	-
QPed.shared.3H-3	HORVU3Hr1G091200	chr3H	634851660	634856701	+	No	HC_G	F-box family protein	IPR001611,IPR006553,IPR032675	GO:0005515	PF13516
QPed.shared.3H-3	HORVU3Hr1G091210	chr3H	634860468	634862728	-	No	HC_G	2-oxoglutarate (2OG) and Fe(II)-dependent oxygenase superfamily protein	IPR005123,IPR026992,IPR027443	GO:0016491,GO:0055114	PF03171,PF14226
QPed.shared.3H-3	HORVU3Hr1G091220	chr3H	634864853	634865493	-	No	HC_U	unknown protein
QPed.shared.3H-3	HORVU3Hr1G091230	chr3H	634920942	634924075	+	No	HC_G	Bidirectional sugar transporter N3	IPR004316	GO:0016021	PF03083
QPed.shared.3H-3	HORVU3Hr1G091240	chr3H	634926523	634933951	+	No	HC_G	DNA cross-link repair 1 protein	IPR001279,IPR011084	-	PF07522
QPed.shared.3H-3	HORVU3Hr1G091250	chr3H	634926824	634933952	-	No	HC_G	SCARECROW-like 1	IPR005202	-	PF03514
QPed.shared.3H-3	HORVU3Hr1G091260	chr3H	634954080	634954411	+	No	LC_u	undescribed protein	-	-	-
QPed.shared.3H-3	HORVU3Hr1G091270	chr3H	634968714	634972887	+	No	HC_G	Phage shock protein A homolog	IPR007157	-	PF04012
QPed.shared.3H-3	HORVU3Hr1G091280	chr3H	635062765	635064085	+	No	HC_G	Aldose 1-epimerase	IPR015443,IPR008183,IPR011013,IPR014718	GO:0019318,GO:0030246,GO:0003824,GO:0005975,GO:0016853	PF01263
QPed.shared.3H-3	HORVU3Hr1G091290	chr3H	635070878	635083943	+	No	LC_TE?	Chromodomain-helicase-DNA-binding protein 4	IPR014001,IPR027417,IPR000330,IPR001650,IPR002464	GO:0003676,GO:0005524,GO:0008026	PF00176,PF00271
QPed.shared.3H-3	HORVU3Hr1G091300	chr3H	635080066	635080267	-	No	LC_u	undescribed protein	-	-	-
QPed.shared.3H-3	HORVU3Hr1G091310	chr3H	635113137	635115171	+	No	HC_G	Pentatricopeptide repeat-containing protein	IPR002885,IPR011990	GO:0005515	PF01535,PF12854,PF13041
QPed.shared.3H-3	HORVU3Hr1G091320	chr3H	635115354	635117317	-	No	HC_G	Acyl-[acyl-carrier-protein] 6-desaturase	IPR005067,IPR009078,IPR012348	GO:0055114,GO:0006631,GO:0016491,GO:0045300	PF03405
QPed.shared.3H-3	HORVU3Hr1G091330	chr3H	635116784	635117551	+	No	LC_u	undescribed protein	-	-	-
QPed.shared.3H-3	HORVU3Hr1G091340	chr3H	635121078	635123763	-	No	LC_TE	BED zinc finger family protein, expressed	IPR012337	GO:0003676	-
QPed.shared.3H-3	HORVU3Hr1G091350	chr3H	635159432	635164176	+	No	HC_G	TRICHOME BIREFRINGENCE-LIKE 7	IPR026057	-	PF13839
QPed.shared.3H-3	HORVU3Hr1G091360	chr3H	635265806	635274030	+	No	HC_G	pectinesterase family protein	IPR012334,IPR018040,IPR000070,IPR006501,IPR011050	GO:0042545,GO:0004857,GO:0005618,GO:0030599	PF01095
QPed.shared.3H-3	HORVU3Hr1G091370	chr3H	635318944	635319626	+	No	LC_u	undescribed protein	-	-	-
QPed.shared.3H-3	HORVU3Hr1G091380	chr3H	635395785	635396914	+	No	LC_u	undescribed protein	-	-	-
QPed.shared.3H-3	HORVU3Hr1G091390	chr3H	635397462	635398423	-	No	LC_u	undescribed protein	-	-	-
QPed.shared.3H-1	HORVU3Hr1G030440	chr3H	146614887	146615048	+	No	HC_G	Dual specificity protein phosphatase 19	-	-	-
QPed.shared.3H-1	HORVU3Hr1G030450	chr3H	146796550	146796960	+	No	LC_u	undescribed protein	-	-	-
QPed.shared.3H-1	HORVU3Hr1G030460	chr3H	146797804	146800665	+	No	HC_G	Mitochondrial substrate carrier family protein	IPR002067,IPR018108,IPR023395	GO:0055085	PF00153
QPed.shared.3H-1	HORVU3Hr1G030470	chr3H	146862215	146872122	+	No	HC_G	ABC transporter A family member 7	IPR003439,IPR027417	GO:0005524,GO:0016887	PF00005
QPed.shared.3H-1	HORVU3Hr1G030480	chr3H	146956148	146956752	-	No	LC_TE?	unknown function	-	-	PF13650
QPed.shared.3H-1	HORVU3Hr1G030490	chr3H	146964221	146968279	-	No	HC_G	SNF7 family protein	-	-	-
QPed.shared.3H-1	HORVU3Hr1G030500	chr3H	146966412	146966769	+	No	LC_u	undescribed protein	-	-	-
QPed.shared.3H-1	HORVU3Hr1G030510	chr3H	146968547	146969244	+	No	LC_u	undescribed protein	-	-	-
QPed.shared.3H-1	HORVU3Hr1G030520	chr3H	147160715	147173855	+	No	HC_G	Sodium/bile acid cotransporter 7	IPR016833	-	PF13593
QPed.shared.3H-1	HORVU3Hr1G030530	chr3H	147172462	147173691	-	No	LC_u	undescribed protein	-	-	-
QPed.shared.3H-1	HORVU3Hr1G030540	chr3H	147497345	147499024	+	No	HC_G	Replication protein A 32 kDa subunit B	IPR004365,IPR012340	GO:0003676	PF01336
QPed.shared.3H-1	HORVU3Hr1G030550	chr3H	147577105	147578881	+	No	HC_U	Chromosome 3B, genomic scaffold, cultivar Chinese Spring	-	-	-
QPed.shared.3H-1	HORVU3Hr1G030560	chr3H	147584885	147613936	-	No	HC_G	heavy metal atpase 5	IPR023299	GO:0000166	-
QPed.shared.3H-1	HORVU3Hr1G030570	chr3H	147589418	147589843	+	No	HC_G	Far-red impaired response protein-like protein	-	-	-
QPed.shared.3H-1	HORVU3Hr1G030580	chr3H	147599909	147613052	-	No	HC_G	Replication protein A 32 kDa subunit B	IPR012340	-	-
QPed.shared.3H-1	HORVU3Hr1G030590	chr3H	147599943	147612752	+	No	LC_U	unknown function	-	-	-
QPed.shared.3H-1	HORVU3Hr1G030600	chr3H	148077699	148084950	-	No	HC_G	SMR domain-containing protein	IPR002625,IPR013899	-	PF01713,PF08590
QPed.shared.3H-1	HORVU3Hr1G030610	chr3H	148359348	148372715	-	No	HC_G	Tic22-like family protein	IPR007378	-	PF04278
QPed.shared.3H-1	HORVU3Hr1G030620	chr3H	148359369	148364867	+	No	HC_G	3-methyl-2-oxobutanoate hydroxymethyltransferase	IPR003700,IPR015813	GO:0003824,GO:0003864,GO:0015940	PF02548
QPed.shared.3H-1	HORVU3Hr1G030630	chr3H	148367710	148368716	-	No	LC_u	undescribed protein	-	-	-
QPed.shared.3H-1	HORVU3Hr1G030640	chr3H	148373082	148380743	-	No	HC_G	GTPase Der	IPR027417,IPR031166,IPR005225,IPR006073,IPR016484	GO:0005525	PF01926
QPed.shared.3H-1	HORVU3Hr1G030650	chr3H	148533608	148534786	+	No	HC_G	Late embryogenesis abundant protein	IPR004864,IPR013783,IPR013990	GO:0009269	PF03168
QPed.shared.3H-1	HORVU3Hr1G030660	chr3H	148928601	148928833	+	No	LC_u	undescribed protein	-	-	-
QPed.shared.3H-1	HORVU3Hr1G030670	chr3H	149183575	149185456	-	No	HC_U	unknown function	-	-	-
QPed.shared.3H-1	HORVU3Hr1G030680	chr3H	149256835	149257715	-	No	HC_G	RNA polymerase II transcription factor SIII (Elongin) subunit A	IPR010684	GO:0005634,GO:0006355,GO:0016021	PF06881
QPed.shared.3H-1	HORVU3Hr1G030690	chr3H	149258857	149259083	+	No	LC_u	undescribed protein	-	-	-
QPed.shared.3H-1	HORVU3Hr1G030700	chr3H	149271085	149272223	+	No	HC_TE?	undescribed protein	IPR007087	GO:0046872	PF13912
QPed.shared.3H-1	HORVU3Hr1G030710	chr3H	149350890	149351033	-	No	HC_G	auxin response factor 4	IPR015300	-	-
QPed.shared.3H-1	HORVU3Hr1G030720	chr3H	149466569	149470730	-	No	HC_G	Transcription factor bHLH62	IPR011598	GO:0046983	-
QPed.shared.3H-1	HORVU3Hr1G030730	chr3H	149467919	149468139	-	No	LC_u	undescribed protein	-	-	-
QPed.shared.3H-1	HORVU3Hr1G030740	chr3H	149596402	149596825	-	No	LC_u	undescribed protein	-	-	-
QPed.shared.3H-1	HORVU3Hr1G030750	chr3H	149605792	149612694	+	No	HC_G	Peptidyl-prolyl cis-trans isomerase B	IPR002130,IPR029000	GO:0000413,GO:0003755,GO:0006457	PF00160
QPed.shared.3H-1	HORVU3Hr1G030760	chr3H	149813140	149816033	+	No	HC_G	Reticulon family protein	IPR003388	-	PF02453
QPed.shared.3H-1	HORVU3Hr1G030770	chr3H	149813635	149823297	-	No	HC_G	ATPase family gene 2 protein	IPR027417,IPR003593,IPR003959,IPR003960	GO:0005524	PF00004
QPed.shared.3H-1	ADH94817.1	chr3H	149817781	149819115	+	No	ncbi|-	hypothetical protein	-	-	-
QPed.shared.3H-1	HORVU3Hr1G030780	chr3H	149982111	149982248	+	No	LC_TE?	AP-3 complex subunit mu-1	IPR009027,IPR011320	-	PF01693
QPed.shared.3H-1	HORVU3Hr1G030790	chr3H	150039329	150044041	+	No	HC_G	Programmed cell death protein 7 isoform 1	-	-	-
QPed.shared.3H-1	HORVU3Hr1G030800	chr3H	150121923	150122879	+	No	LC_u	undescribed protein	-	-	-
QPed.shared.3H-1	HORVU3Hr1G030810	chr3H	150186108	150188363	-	No	LC_U	Chromosome 3B, genomic scaffold, cultivar Chinese Spring	-	-	-
QPed.shared.3H-1	HORVU3Hr1G030820	chr3H	150186122	150188433	+	No	LC_u	undescribed protein	-	-	-
QPed.shared.3H-1	HORVU3Hr1G030830	chr3H	150247387	150247531	-	No	LC_u	undescribed protein	-	-	-
QPed.shared.3H-1	HORVU3Hr1G030840	chr3H	150527348	150531395	-	No	HC_G	S-type anion channel SLAH3	IPR004695	GO:0016021,GO:0055085	PF03595
QPed.shared.3H-1	HORVU3Hr1G030850	chr3H	150546235	150547691	+	No	HC_G	S-type anion channel SLAH3	IPR004695	GO:0016021,GO:0055085	PF03595
QPed.shared.3H-1	HORVU3Hr1G030860	chr3H	150608831	150609223	-	No	LC_TE?	Arginyl-tRNA--protein transferase 1	IPR026960	-	PF13966
QPed.shared.3H-1	HORVU3Hr1G030870	chr3H	150642793	150644743	-	No	HC_G	ovate family protein 7	IPR006458	-	PF04844
QPed.shared.3H-1	HORVU3Hr1G030880	chr3H	150860255	150860647	+	No	LC_TE?	Arginyl-tRNA--protein transferase 1	IPR026960	-	PF13966
QPed.shared.3H-1	HORVU3Hr1G030890	chr3H	151256533	151261590	+	No	HC_G	Dehydrogenase/reductase SDR family member 4	IPR002198,IPR002347,IPR016040	GO:0008152,GO:0016491	PF00106
QPed.shared.3H-1	HORVU3Hr1G030900	chr3H	151364973	151370130	-	No	HC_G	receptor kinase 2	IPR008271,IPR011009,IPR013320,IPR017441,IPR000719,IPR001245,IPR002290	GO:0004672,GO:0005524,GO:0006468	PF07714
QPed.shared.3H-1	HORVU3Hr1G030910	chr3H	151506685	151510106	+	No	HC_G	Ras-related protein Rab-7A	IPR005225,IPR020849,IPR027417,IPR001806,IPR003578,IPR003579	GO:0007264,GO:0015031,GO:0016020,GO:0005525,GO:0005622,GO:0007165	PF00071
QPed.shared.3H-1	HORVU3Hr1G030920	chr3H	151506795	151510106	-	No	LC_u	undescribed protein	-	-	-
QPed.shared.3H-1	HORVU3Hr1G030930	chr3H	151507658	151508807	-	No	LC_u	undescribed protein	-	-	-
QPed.shared.3H-1	HORVU3Hr1G030940	chr3H	151516067	151516255	-	No	LC_TE?	PH01B031C15.22 protein	IPR001969,IPR021109	GO:0004190,GO:0006508	PF13975
QPed.shared.3H-1	HORVU3Hr1G030950	chr3H	151567795	151570193	-	No	HC_G	Cytochrome P450 superfamily protein	IPR001128,IPR002401,IPR017972	GO:0055114,GO:0005506,GO:0016705,GO:0020037	PF00067
QPed.shared.3H-1	HORVU3Hr1G030960	chr3H	151723867	151724462	+	No	LC_u	undescribed protein	-	-	-
QPed.shared.3H-1	HORVU3Hr1G030970	chr3H	151865930	151866631	+	No	HC_U	Protein of unknown function, DUF538	IPR007493	-	PF04398
QPed.shared.3H-1	HORVU3Hr1G030980	chr3H	151933413	151936338	-	No	HC_G	Chaperone protein DnaK	IPR029047,IPR029048,IPR012725,IPR013126,IPR018181	GO:0005524,GO:0006457,GO:0051082	PF00012
QPed.shared.3H-1	HORVU3Hr1G030990	chr3H	151947212	151949120	-	No	-	-	-	-	-
QPed.shared.3H-1	HORVU3Hr1G031000	chr3H	152088923	152103703	-	No	HC_G	Cytochrome P450 71A23	-	-	-
QPed.shared.3H-1	HORVU3Hr1G031010	chr3H	152094103	152095269	+	No	LC_TE	Retrotransposon protein, putative, Ty1-copia subclass, expressed	IPR001584,IPR012337	GO:0003676,GO:0015074	PF00665
QPed.shared.3H-1	HORVU3Hr1G031020	chr3H	152427983	152430096	+	No	HC_G	Cytochrome P450 superfamily protein	IPR001128	GO:0055114,GO:0005506,GO:0016705,GO:0020037	PF00067
QPed.shared.3H-1	HORVU3Hr1G031030	chr3H	152511650	152515391	+	No	HC_G	Peroxisomal membrane 22 kDa (Mpv17/PMP22) family protein	IPR007248	GO:0016021	PF04117
QPed.shared.3H-1	HORVU3Hr1G031040	chr3H	152513051	152515319	-	No	LC_u	undescribed protein	-	-	-
QPed.shared.3H-1	HORVU3Hr1G031050	chr3H	152513455	152514533	-	No	LC_u	undescribed protein	-	-	-
QPed.shared.3H-1	HORVU3Hr1G031060	chr3H	152515411	152515943	+	No	HC_G	Pollen allergen Phl p 11	-	-	-
QPed.shared.3H-1	HORVU3Hr1G031070	chr3H	152601834	152605723	-	No	HC_u	undescribed protein	-	-	-
QPed.shared.3H-1	HORVU3Hr1G031080	chr3H	152814820	152819544	-	No	LC_TE	Retrotransposon protein, putative, Ty3-gypsy subclass	IPR005162,IPR012337,IPR013242,IPR021109,IPR000477,IPR001878,IPR001969	GO:0008270,GO:0003676,GO:0004190,GO:0006508	PF08284,PF00078,PF00098,PF03732
QPed.shared.3H-1	HORVU3Hr1G031090	chr3H	153051898	153057754	-	No	LC_U	unknown function	IPR007679	-	PF04601
QPed.shared.3H-1	HORVU3Hr1G031100	chr3H	153056186	153056494	+	No	HC_G	receptor-like serine/threonine kinase 2	-	-	-
QPed.shared.3H-1	HORVU3Hr1G031110	chr3H	153085353	153086024	-	No	LC_TE	Retrotransposon protein, putative, Ty1-copia subclass	IPR029472	-	PF14244
QPed.shared.3H-1	HORVU3Hr1G031120	chr3H	153111915	153112319	+	No	LC_TE	Retrotransposon protein, putative, unclassified, expressed	-	-	-
QPed.shared.3H-1	HORVU3Hr1G031130	chr3H	153313972	153317743	+	No	HC_G	Pentatricopeptide repeat-containing protein	IPR002885,IPR011990	GO:0005515	PF13041
QPed.shared.3H-1	HORVU3Hr1G031140	chr3H	153314029	153319296	-	No	HC_G	BEST Arabidopsis thaliana protein match is: Late embryogenesis abundant protein, group 2 .	IPR004864	-	PF03168
QPed.shared.3H-1	HORVU3Hr1G031150	chr3H	153320248	153320466	-	No	HC_G	(+)-delta-cadinene synthase	-	-	-
QPed.shared.3H-1	HORVU3Hr1G031160	chr3H	153320941	153321181	-	No	LC_TE	Retrotransposon protein, putative, unclassified	-	-	-
QPed.shared.3H-1	HORVU3Hr1G031170	chr3H	153321803	153322064	-	No	LC_TE	Retrotransposon protein, putative, unclassified	-	-	-
QPed.shared.3H-1	HORVU3Hr1G031180	chr3H	153363699	153364376	+	No	HC_G	Pectin lyase-like superfamily protein	IPR000743,IPR011050,IPR012334	GO:0004650,GO:0005975	PF00295
QPed.shared.3H-1	HORVU3Hr1G031190	chr3H	153382692	153382850	+	No	LC_u	undescribed protein	-	-	-
QPed.shared.3H-1	HORVU3Hr1G031200	chr3H	153471115	153475334	-	No	HC_G	Glyoxylate/hydroxypyruvate reductase B	IPR006139,IPR006140,IPR016040	GO:0055114,GO:0008152,GO:0016616,GO:0051287	PF00389,PF02826
QPed.shared.3H-1	HORVU3Hr1G031210	chr3H	153493302	153495501	+	No	LC_TE	Retroelement pol polyprotein-like	IPR012337	GO:0003676	-
QPed.shared.3H-1	HORVU3Hr1G031220	chr3H	153516528	153521469	+	No	HC_G	unknown protein
QPed.shared.3H-1	HORVU3Hr1G031230	chr3H	153819743	153822751	+	No	HC_G	Pyruvate dehydrogenase E1 component subunit beta	IPR005475,IPR009014,IPR029061	GO:0003824,GO:0008152	PF02779
QPed.shared.3H-1	HORVU3Hr1G031240	chr3H	153853148	153855004	+	No	HC_G	Protein of unknown function (DUF803)	IPR008521	GO:0015095,GO:0015693,GO:0016021	PF05653
QPed.shared.3H-1	HORVU3Hr1G031250	chr3H	154029041	154030486	+	No	LC_u	undescribed protein	-	-	-
QPed.shared.3H-1	HORVU3Hr1G031260	chr3H	154029242	154030063	-	No	HC_U	Chromosome 3B, genomic scaffold, cultivar Chinese Spring	-	-	-
QPed.shared.3H-1	HORVU3Hr1G031270	chr3H	154377750	154377954	+	No	LC_u	undescribed protein	-	-	-
QPed.shared.3H-1	HORVU3Hr1G031280	chr3H	154446461	154460632	-	No	LC_u	undescribed protein	-	-	-
QPed.shared.3H-1	HORVU3Hr1G031290	chr3H	154457111	154459485	+	No	LC_u	undescribed protein	-	-	-
QPed.shared.3H-1	HORVU3Hr1G031300	chr3H	154510911	154511087	-	No	LC_U	Chromosome 3B, genomic scaffold, cultivar Chinese Spring	-	-	-
QPed.shared.3H-1	HORVU3Hr1G031310	chr3H	154525707	154526279	-	No	LC_u	undescribed protein	-	-	-
QPed.shared.3H-1	HORVU3Hr1G031320	chr3H	154534315	154542943	-	No	HC_G	Myb-related protein 3R-1	IPR001005,IPR009057,IPR017930	GO:0003677	PF00249,PF13921
QPed.shared.3H-1	AAF78889.1	chr3H	154537934	154540024	+	No	ncbi|MYB3R-1	putative c-myb-like transcript	-	-	-
QPed.shared.3H-1	HORVU3Hr1G031330	chr3H	154631513	154635051	+	No	HC_G	Eukaryotic translation initiation factor 3 subunit L	IPR019382	GO:0003743,GO:0005737,GO:0005852	PF10255
QPed.shared.3H-1	HORVU3Hr1G031340	chr3H	154654548	154658126	+	No	HC_G	FAR1-related sequence 5	-	-	-
QPed.shared.3H-1	HORVU3Hr1G031350	chr3H	154658226	154659003	+	No	LC_U	unknown function	-	-	-
QPed.shared.3H-1	HORVU3Hr1G031360	chr3H	155122653	155131834	-	No	HC_G	Class E vacuolar protein-sorting machinery protein hse1	IPR018205,IPR002014,IPR004152,IPR008942	GO:0005622,GO:0006886	PF00790,PF03127
QPed.shared.3H-1	HORVU3Hr1G031370	chr3H	155347380	155347817	+	No	LC_u	undescribed protein	-	-	-
QPed.shared.3H-1	HORVU3Hr1G031380	chr3H	155428907	155429998	-	No	HC_G	Abscisic acid receptor PYR1	IPR019587,IPR023393	-	PF10604
QPed.shared.3H-1	HORVU3Hr1G031390	chr3H	155646856	155647497	-	No	HC_U	BnaC07g29970D protein	-	-	-
QPed.shared.3H-1	HORVU3Hr1G031400	chr3H	155871610	155883889	-	No	HC_G	Transcription factor bHLH68	IPR011598	GO:0046983	-
QPed.shared.3H-1	HORVU3Hr1G031410	chr3H	155872816	155873750	+	No	LC_TE	Retrotransposon protein, putative, unclassified	-	-	-
QPed.shared.3H-1	HORVU3Hr1G031420	chr3H	155877127	155877503	+	No	LC_u	undescribed protein	-	-	-
QPed.shared.3H-1	HORVU3Hr1G031430	chr3H	155878088	155878736	-	No	LC_u	undescribed protein	-	-	-
QPed.shared.3H-1	HORVU3Hr1G031440	chr3H	155959813	155960073	-	No	LC_TE	unknown function	IPR026960	-	PF13966
QPed.shared.3H-1	HORVU3Hr1G031450	chr3H	156140881	156141505	-	No	HC_G	40S ribosomal protein S15	-	-	-
QPed.shared.3H-1	HORVU3Hr1G031460	chr3H	156625725	156729521	-	No	HC_G	Auxin-responsive protein IAA17	IPR000270,IPR003311	GO:0005515,GO:0005634,GO:0006355	PF02309
QPed.shared.3H-1	HORVU3Hr1G031470	chr3H	156733080	156733268	+	No	HC_U	unknown function	-	-	-
QPed.shared.3H-1	HORVU3Hr1G031480	chr3H	156736185	156736676	-	No	LC_u	undescribed protein	-	-	-
QPed.shared.3H-1	HORVU3Hr1G031490	chr3H	156736686	156737069	+	No	LC_u	undescribed protein	-	-	-
QPed.shared.3H-1	HORVU3Hr1G031500	chr3H	156738440	156739511	-	No	LC_TE	Retrotransposon protein, putative, unclassified	IPR005135	-	-
QPed.shared.3H-1	HORVU3Hr1G031510	chr3H	157062675	157063391	+	No	LC_TE	Transposon protein, putative, CACTA, En/Spm sub-class	-	-	-
QPed.shared.3H-1	HORVU3Hr1G031520	chr3H	157063666	157065032	+	No	LC_TE	Transposon protein, putative, CACTA, En/Spm sub-class	IPR027806	-	PF13359
QPed.shared.3H-1	HORVU3Hr1G031530	chr3H	157142278	157143435	+	No	LC_u	undescribed protein	-	-	-
QPed.shared.3H-1	HORVU3Hr1G031540	chr3H	157224955	157226184	-	No	HC_U	Chromosome 3B, genomic scaffold, cultivar Chinese Spring	-	-	-
QPed.shared.3H-1	HORVU3Hr1G031550	chr3H	157387209	157388376	+	No	HC_G	Jacalin-like lectin domain containing protein	IPR001229	-	PF01419
QPed.shared.3H-1	HORVU3Hr1G031560	chr3H	157594003	157604608	-	No	HC_G	Protein kinase superfamily protein	IPR011009,IPR017441,IPR000719,IPR002290,IPR008271	GO:0004672,GO:0005524,GO:0006468	PF00069
QPed.shared.3H-1	HORVU3Hr1G031570	chr3H	157596552	157596782	-	No	LC_u	undescribed protein	-	-	-
QPed.shared.3H-1	HORVU3Hr1G031580	chr3H	157597092	157597322	-	No	LC_u	undescribed protein	-	-	-
QPed.shared.3H-1	HORVU3Hr1G031590	chr3H	157681471	157690334	+	No	HC_G	Activating signal cointegrator 1 complex subunit 1	IPR019510,IPR004087,IPR004088,IPR009097	GO:0003676,GO:0003723	PF00013,PF10469
QPed.shared.3H-1	HORVU3Hr1G031600	chr3H	157840306	157840702	+	No	LC_TE	Gag-Pol	IPR012337	GO:0003676	-
QPed.shared.3H-1	HORVU3Hr1G031610	chr3H	157931296	157932790	-	No	LC_TE?	ATP-dependent RNA helicase DeaD	IPR014001,IPR027417,IPR000629,IPR001650,IPR011545	GO:0003676,GO:0005524	PF00270,PF00271
QPed.shared.3H-1	HORVU3Hr1G031620	chr3H	158035126	158036745	-	No	HC_G	Aquaporin-like superfamily protein	IPR000425,IPR022357,IPR023271	GO:0005215,GO:0006810,GO:0016020	PF00230
QPed.shared.3H-1	HORVU3Hr1G031630	chr3H	158191034	158192816	-	No	LC_u	undescribed protein	-	-	-
QPed.shared.3H-1	HORVU3Hr1G031640	chr3H	158436709	158437135	-	No	HC_G	sterol carrier protein 2	-	-	-
QPed.shared.3H-1	HORVU3Hr1G031650	chr3H	158439743	158439927	-	No	LC_u	undescribed protein	-	-	-
QPed.shared.3H-1	HORVU3Hr1G031660	chr3H	158508837	158512453	-	No	LC_u	undescribed protein	-	-	-
QPed.shared.3H-1	HORVU3Hr1G031670	chr3H	158509512	158510187	+	No	LC_u	undescribed protein	-	-	-
QPed.shared.3H-1	HORVU3Hr1G031680	chr3H	158516891	158519111	-	No	HC_G	Aquaporin-like superfamily protein	IPR000425,IPR022357,IPR023271	GO:0005215,GO:0006810,GO:0016020	PF00230
QPed.shared.3H-1	HORVU3Hr1G031690	chr3H	158707233	158723648	-	No	HC_G	Ribonuclease Z 1	IPR001279,IPR013471,IPR027794	GO:0008033,GO:0016891,GO:0042779	PF12706,PF13691
QPed.shared.3H-1	HORVU3Hr1G031700	chr3H	158720596	158720795	.	No	-	-	-	-	-
QPed.shared.3H-1	HORVU3Hr1G031710	chr3H	158825809	158827655	+	No	HC_TE?	ATP-dependent RNA helicase DeaD	IPR014014,IPR027417,IPR000629,IPR011545,IPR014001	GO:0003676,GO:0005524	PF00270
QPed.shared.3H-1	HORVU3Hr1G031720	chr3H	158834877	158836698	+	No	HC_G	WD repeat-containing protein 86	IPR020472,IPR001680,IPR015943,IPR017986	GO:0005515	PF00400
QPed.shared.3H-1	HORVU3Hr1G031730	chr3H	158904973	158909912	+	No	HC_G	Ubiquitin-conjugating enzyme family protein	-	-	-
QPed.shared.3H-1	HORVU3Hr1G031740	chr3H	158916578	158918688	-	No	HC_G	Chromosome 3B, genomic scaffold, cultivar Chinese Spring	IPR015300	-	-
QPed.shared.3H-1	HORVU3Hr1G031750	chr3H	159050607	159051319	-	No	LC_TE	Retrotransposon protein, putative, unclassified	-	-	-
QPed.shared.3H-1	HORVU3Hr1G031760	chr3H	159051476	159052681	-	No	HC_u	undescribed protein	-	-	-
QPed.shared.3H-1	HORVU3Hr1G031770	chr3H	159084178	159084666	+	No	HC_G	stress enhanced protein 1	IPR023329	-	-
QPed.shared.3H-1	HORVU3Hr1G031780	chr3H	159394048	159397495	-	No	LC_TE	Retrotransposon protein, putative, Ty3-gypsy subclass	IPR012337,IPR013242,IPR021109,IPR023780,IPR000477,IPR001584,IPR001969	GO:0015074,GO:0003676,GO:0004190,GO:0006508	PF08284,PF00078,PF00385,PF00665
QPed.shared.3H-1	HORVU3Hr1G031790	chr3H	159462575	159463099	-	No	LC_TE	Retrotransposon protein, putative, unclassified	IPR013103	-	PF07727
QPed.shared.3H-1	HORVU3Hr1G031800	chr3H	159598290	159604026	-	No	HC_G	elongation defective 1 protein / ELD1 protein	IPR008166	-	PF01697
QPed.shared.3H-1	HORVU3Hr1G031810	chr3H	159736375	159740814	+	No	HC_TE?	ATP-dependent DNA helicase PIF1	IPR003840,IPR027417	GO:0004386,GO:0005524	PF02689
QPed.shared.3H-1	HORVU3Hr1G031820	chr3H	159749947	159750191	-	No	HC_G	DNA-directed RNA polymerase	-	-	-
QPed.shared.3H-1	HORVU3Hr1G031830	chr3H	159904030	159907250	-	No	LC_u	undescribed protein	-	-	-
QPed.shared.3H-1	HORVU3Hr1G031840	chr3H	159904030	159907250	+	No	LC_u	undescribed protein	-	-	-
QPed.shared.3H-1	HORVU3Hr1G031850	chr3H	160127577	160130104	-	No	HC_G	Salt stress root protein RS1	IPR008469	GO:0046658,GO:0051716	PF05558
QPed.shared.3H-1	HORVU3Hr1G031860	chr3H	160162106	160164719	+	No	LC_u	undescribed protein	-	-	-
QPed.shared.3H-1	HORVU3Hr1G031870	chr3H	160166211	160166927	-	No	LC_u	undescribed protein	-	-	-
QPed.shared.3H-1	HORVU3Hr1G031880	chr3H	160584976	160589598	-	No	HC_G	Cyclin A1
QPed.shared.3H-1	HORVU3Hr1G031890	chr3H	160751415	160757230	+	No	HC_G	Chromosome 3B, genomic scaffold, cultivar Chinese Spring	IPR001083	GO:0005634,GO:0006355,GO:0003677,GO:0003700,GO:0005507	-
QPed.shared.3H-1	HORVU3Hr1G031900	chr3H	160759519	160760457	+	No	HC_G	Anthocyanin 5-aromatic acyltransferase	IPR001878	GO:0003676,GO:0008270	-
QPed.shared.3H-1	HORVU3Hr1G031910	chr3H	160761595	160762042	+	No	LC_TE	Retrotransposon protein, putative, unclassified	IPR005135	-	PF14529
QPed.shared.3H-1	HORVU3Hr1G031920	chr3H	160764037	160764249	+	No	LC_U	unknown function	-	-	-
QPed.shared.3H-1	HORVU3Hr1G031930	chr3H	160765584	160769048	-	No	HC_G	D6 protein kinase like 2	IPR011009,IPR011993,IPR000719,IPR002290,IPR008271	GO:0004672,GO:0005524,GO:0006468	PF00069
QPed.shared.3H-1	HORVU3Hr1G031940	chr3H	160838506	160840790	+	No	HC_G	Mitochondrial inner membrane protease subunit 2	IPR028360,IPR000223,IPR015927,IPR019757	GO:0016021,GO:0006508,GO:0008236,GO:0016020	-
QPed.shared.3H-1	HORVU3Hr1G031950	chr3H	161080445	161088101	-	No	HC_G	ubiquitin-conjugating enzyme 25	IPR000608,IPR016135	-	PF00179
QPed.shared.3H-1	HORVU3Hr1G031960	chr3H	161082643	161084862	+	No	LC_U	unknown function	-	-	-
QPed.shared.3H-1	HORVU3Hr1G031970	chr3H	161298664	161299283	+	No	HC_U	Chromosome 3B, genomic scaffold, cultivar Chinese Spring	-	-	-
QPed.shared.3H-1	HORVU3Hr1G031980	chr3H	161717411	161751350	-	No	HC_u	undescribed protein	-	-	-
QPed.shared.3H-1	HORVU3Hr1G031990	chr3H	161734780	161738527	+	No	LC_u	undescribed protein	-	-	-
QPed.shared.3H-1	HORVU3Hr1G032000	chr3H	161740406	161740989	+	No	LC_u	undescribed protein	-	-	-
QPed.shared.3H-1	HORVU3Hr1G032010	chr3H	161746753	161747598	-	No	LC_u	undescribed protein	-	-	-
QPed.shared.3H-1	HORVU3Hr1G032020	chr3H	162097264	162097490	-	No	LC_u	undescribed protein	-	-	-
QPed.shared.3H-1	HORVU3Hr1G032030	chr3H	162291802	162292862	-	No	HC_u	undescribed protein	-	-	-
QPed.shared.3H-1	HORVU3Hr1G032040	chr3H	162292569	162292826	+	No	LC_u	undescribed protein	-	-	-
QPed.shared.3H-1	HORVU3Hr1G032050	chr3H	162293439	162299618	+	No	HC_G	Late embryogenesis abundant (LEA) hydroxyproline-rich glycoprotein family	IPR004864	-	PF03168
QPed.shared.3H-1	HORVU3Hr1G032060	chr3H	162294909	162299568	-	No	HC_G	25.3 kDa vesicle transport protein	IPR001388,IPR010908,IPR011012	GO:0006810,GO:0016021,GO:0016192	PF00957,PF13774
QPed.shared.3H-1	HORVU3Hr1G032070	chr3H	162380969	162381220	-	No	LC_TE	unknown function	IPR026960	-	PF13966
QPed.shared.3H-1	HORVU3Hr1G032080	chr3H	162570310	162570725	-	No	LC_u	undescribed protein	-	-	-
QPed.shared.3H-1	HORVU3Hr1G032090	chr3H	162570417	162576369	+	No	HC_G	Reticulon family protein	IPR003388	-	PF02453
QPed.shared.3H-1	HORVU3Hr1G032100	chr3H	162831816	162832041	-	No	LC_TE	Retrotransposon protein, putative, unclassified	IPR026960	-	PF13966
QPed.shared.3H-1	HORVU3Hr1G032110	chr3H	162893194	162896873	-	No	HC_G	E3 ubiquitin-protein ligase SINAT3	IPR013323,IPR018121,IPR008974,IPR013010,IPR013083	GO:0006511,GO:0007275,GO:0008270,GO:0016567,GO:0004842,GO:0005515,GO:0005634	PF03145
QPed.shared.3H-1	HORVU3Hr1G032120	chr3H	163291292	163298141	-	No	HC_U	Chromosome 3B, genomic scaffold, cultivar Chinese Spring	-	-	-
QPed.shared.3H-1	HORVU3Hr1G032130	chr3H	163294157	163294999	+	No	LC_u	undescribed protein	-	-	-
QPed.shared.3H-1	HORVU3Hr1G032140	chr3H	163295761	163296392	-	No	LC_u	undescribed protein	-	-	-
QPed.shared.3H-1	HORVU3Hr1G032150	chr3H	163297885	163298287	+	No	LC_u	undescribed protein	-	-	-
QPed.shared.3H-1	HORVU3Hr1G032160	chr3H	163379460	163399865	-	No	HC_G	beta-amylase 1	IPR017853,IPR001371,IPR001554,IPR013781	GO:0000272,GO:0005975,GO:0016161	PF01373
QPed.shared.3H-1	HORVU3Hr1G032170	chr3H	163381976	163386815	+	No	HC_G	Plant regulator RWP-RK family protein	IPR000270,IPR003035	GO:0005515	PF00564,PF02042
QPed.shared.3H-1	HORVU3Hr1G032180	chr3H	163392502	163393456	+	No	LC_U	unknown function	-	-	-
QPed.shared.3H-1	HORVU3Hr1G032190	chr3H	163397059	163398404	-	No	LC_u	undescribed protein	-	-	-
QPed.shared.3H-1	HORVU3Hr1G032200	chr3H	163427905	163431211	+	No	HC_G	ABL interactor-like protein 2	-	-	-
QPed.shared.3H-1	HORVU3Hr1G032210	chr3H	163719790	163719960	+	No	LC_TE	Mutator protein	-	-	-
QPed.shared.3H-1	HORVU3Hr1G032220	chr3H	163758758	163758988	-	No	LC_TE	unknown function	IPR006912	GO:0016788	PF04827
QPed.shared.3H-1	HORVU3Hr1G032230	chr3H	163938600	163943070	-	No	HC_G	Auxin response factor 1	IPR010525,IPR015300,IPR000270,IPR003311,IPR003340	GO:0006355,GO:0009725,GO:0003677,GO:0005515,GO:0005634	PF02309,PF02362,PF06507
QPed.shared.3H-1	HORVU3Hr1G032240	chr3H	164114353	164116382	+	No	LC_u	undescribed protein	-	-	-
QPed.shared.3H-1	HORVU3Hr1G032250	chr3H	164245053	164245301	-	No	LC_u	undescribed protein	-	-	-
QPed.shared.3H-1	HORVU3Hr1G032260	chr3H	164467825	164469100	-	No	HC_G	expansin 11	IPR007118,IPR009009,IPR002963,IPR007112,IPR007117	GO:0005576,GO:0009664	PF01357,PF03330
QPed.shared.3H-1	HORVU3Hr1G032270	chr3H	164560800	164562003	+	No	HC_G	expansin 11	IPR007118,IPR009009,IPR002963,IPR007112,IPR007117	GO:0005576,GO:0009664	PF01357,PF03330
QPed.shared.3H-1	HORVU3Hr1G032280	chr3H	164595577	164597700	-	No	HC_U	Coffea canephora DH200=94 genomic scaffold, scaffold_110	-	-	-
QPed.shared.3H-1	HORVU3Hr1G032290	chr3H	164619611	164620867	+	No	HC_G	expansin 11	IPR007118,IPR009009,IPR002963,IPR007112,IPR007117	GO:0005576,GO:0009664	PF01357,PF03330
QPed.shared.3H-1	HORVU3Hr1G032300	chr3H	164764206	164764395	-	No	HC_u	undescribed protein	-	-	-
QPed.shared.3H-1	HORVU3Hr1G032310	chr3H	164794956	164796979	+	No	LC_u	undescribed protein	-	-	-
QPed.shared.3H-1	HORVU3Hr1G032320	chr3H	164794957	164796903	-	No	LC_u	undescribed protein	-	-	-
QPed.shared.3H-1	HORVU3Hr1G032330	chr3H	164828903	164829055	-	No	LC_u	undescribed protein	-	-	-
QPed.shared.3H-1	HORVU3Hr1G032340	chr3H	165029931	165032336	+	No	HC_G	30S ribosomal protein S8	IPR000630	GO:0003735,GO:0005840,GO:0006412	PF00410
QPed.shared.3H-1	HORVU3Hr1G032350	chr3H	165032896	165033919	-	No	HC_G	CASP-like protein 1	IPR006459,IPR006702	-	PF04535
QPed.shared.3H-1	HORVU3Hr1G032360	chr3H	165170468	165172492	-	No	LC_U	Chromosome 3B, genomic scaffold, cultivar Chinese Spring	-	-	-
QPed.shared.3H-1	HORVU3Hr1G032370	chr3H	165485779	165508298	+	No	HC_G	Isoflavone reductase-like protein	IPR008030,IPR016040	-	PF05368
QPed.shared.3H-1	HORVU3Hr1G032380	chr3H	165707948	165709066	-	No	HC_G	Histone-lysine N-methyltransferase	-	-	-
QPed.shared.3H-1	HORVU3Hr1G032390	chr3H	165826646	165826934	-	No	HC_u	undescribed protein	-	-	-
QPed.shared.3H-1	HORVU3Hr1G032400	chr3H	165828836	165831000	+	No	HC_G	D-alanine aminotransferase	IPR001544	GO:0003824,GO:0008152	PF01063
QPed.shared.3H-1	HORVU3Hr1G032410	chr3H	166020337	166021707	+	No	HC_U	Chromosome 3B, genomic scaffold, cultivar Chinese Spring	-	-	-
QPed.shared.3H-1	HORVU3Hr1G032420	chr3H	166045157	166061504	+	No	HC_G	DDB1- and CUL4-associated factor 13	IPR019775,IPR001680,IPR015943,IPR017986	GO:0005515	PF00400
QPed.shared.3H-1	HORVU3Hr1G032430	chr3H	166050561	166052819	-	No	LC_u	undescribed protein	-	-	-
QPed.shared.3H-1	HORVU3Hr1G032440	chr3H	166062673	166068871	-	No	HC_G	Two-component response regulator-like APRR2	IPR017930,IPR001005,IPR006447,IPR009057	GO:0003677	PF00249
QPed.shared.3H-1	HORVU3Hr1G032450	chr3H	166489561	166489923	+	No	LC_TE	unknown function	IPR027806	-	PF13359
QPed.shared.3H-1	HORVU3Hr1G032460	chr3H	166729659	166729844	-	No	HC_G	Indole-3-glycerol phosphate lyase, chloroplastic	-	-	-
QPed.shared.3H-1	HORVU3Hr1G032470	chr3H	166781505	166781850	-	No	LC_u	undescribed protein	-	-	-
QPed.shared.3H-1	HORVU3Hr1G032480	chr3H	167098136	167101851	+	No	HC_G	Chaperone protein DnaJ	IPR018253,IPR001623,IPR002939,IPR008971	GO:0006457,GO:0051082	PF00226,PF01556
QPed.shared.3H-1	HORVU3Hr1G032490	chr3H	167103461	167107289	-	No	HC_G	Triose phosphate/phosphate translocator, chloroplastic	IPR004696,IPR004853	GO:0005215,GO:0006810,GO:0016021	PF03151
QPed.shared.3H-1	HORVU3Hr1G032500	chr3H	167919172	167919439	+	No	LC_u	undescribed protein	-	-	-
QPed.shared.3H-1	HORVU3Hr1G032510	chr3H	167949765	167950846	-	No	LC_TE	unknown function	IPR006912	GO:0016788	PF04827
QPed.shared.3H-1	HORVU3Hr1G032520	chr3H	167957500	167958966	+	No	LC_u	undescribed protein	-	-	-
QPed.shared.3H-1	HORVU3Hr1G032530	chr3H	168044923	168045184	-	No	HC_u	undescribed protein	-	-	-
QPed.shared.3H-1	HORVU3Hr1G032540	chr3H	168099546	168103434	-	No	HC_G	Leucine-rich receptor-like protein kinase family protein	IPR003591,IPR008271,IPR011009,IPR013320,IPR017441,IPR032675,IPR000719,IPR001611,IPR002290	GO:0006468,GO:0004672,GO:0005515,GO:0005524	PF00069,PF13855
QPed.shared.3H-1	HORVU3Hr1G032550	chr3H	168099584	168100157	+	No	LC_u	undescribed protein	-	-	-
QPed.shared.3H-1	HORVU3Hr1G032560	chr3H	168106640	168106858	-	No	LC_u	undescribed protein	-	-	-
QPed.shared.3H-1	HORVU3Hr1G032570	chr3H	168249837	168255870	-	No	HC_G	Pollen Ole e 1 allergen and extensin family protein	-	-	PF01190
QPed.shared.3H-1	HORVU3Hr1G032580	chr3H	168250688	168251118	-	No	LC_u	undescribed protein	-	-	-
QPed.shared.3H-1	HORVU3Hr1G032590	chr3H	168251840	168252177	+	No	LC_u	undescribed protein	-	-	-
QPed.shared.3H-1	HORVU3Hr1G032600	chr3H	168253078	168253272	-	No	LC_u	undescribed protein	-	-	-
QPed.shared.3H-1	HORVU3Hr1G032610	chr3H	168554782	168556228	+	No	LC_u	undescribed protein	-	-	-
QPed.shared.3H-1	HORVU3Hr1G032620	chr3H	168568204	168569135	+	No	LC_u	undescribed protein	-	-	-
QPed.shared.3H-1	HORVU3Hr1G032630	chr3H	168823661	168835090	+	No	LC_U	Chromosome 3B, genomic scaffold, cultivar Chinese Spring	IPR011676	-	PF07762
QPed.shared.3H-1	HORVU3Hr1G032640	chr3H	169227824	169227931	-	No	LC_u	undescribed protein	-	-	-
QPed.shared.3H-1	HORVU3Hr1G032650	chr3H	169345904	169350616	+	No	HC_U	Chromosome 3B, genomic scaffold, cultivar Chinese Spring	IPR011676	-	PF07762
QPed.shared.3H-1	HORVU3Hr1G032660	chr3H	169396709	169400141	+	No	HC_U	Chromosome 3B, genomic scaffold, cultivar Chinese Spring	IPR011676	-	PF07762
QPed.shared.3H-1	HORVU3Hr1G032670	chr3H	169456077	169456456	-	No	LC_u	undescribed protein	-	-	-
QPed.shared.3H-1	HORVU3Hr1G032680	chr3H	169456542	169457694	-	No	HC_G	NAC domain protein,	IPR003441	GO:0003677,GO:0006355	PF02365
QPed.shared.3H-1	HORVU3Hr1G032690	chr3H	169510356	169510556	-	No	HC_U	unknown function	-	-	-
QPed.shared.3H-1	HORVU3Hr1G032700	chr3H	169632492	169632614	-	No	HC_G	D111/G-patch domain-containing protein	-	-	-
QPed.shared.3H-1	HORVU3Hr1G032710	chr3H	169634243	169635009	-	No	HC_G	SNARE-like superfamily protein isoform 2	IPR011012	GO:0006810	-
QPed.shared.3H-1	HORVU3Hr1G032720	chr3H	169874593	169875418	-	No	LC_u	undescribed protein	-	-	-
QPed.shared.3H-1	HORVU3Hr1G032730	chr3H	169948045	169953829	+	No	HC_G	Leucine--tRNA ligase	IPR009008,IPR009080,IPR013155,IPR014729,IPR001412,IPR002300,IPR004493	GO:0004823,GO:0005524,GO:0005737,GO:0006418,GO:0006429,GO:0000166,GO:0002161,GO:0004812	PF00133,PF08264
QPed.shared.3H-1	HORVU3Hr1G032740	chr3H	169954307	169960858	-	No	HC_G	tRNA(His) guanylyltransferase 1	IPR024956,IPR025845	GO:0000287,GO:0006400,GO:0008193	PF04446,PF14413
QPed.shared.3H-1	HORVU3Hr1G032750	chr3H	169959707	169964744	+	No	HC_U	unknown function	-	-	-
QPed.shared.3H-1	HORVU3Hr1G032760	chr3H	169965770	169967689	-	No	HC_U	Chromosome 3B, genomic scaffold, cultivar Chinese Spring	-	-	-
QPed.shared.3H-1	HORVU3Hr1G032770	chr3H	169971061	169972275	-	No	LC_u	undescribed protein	-	-	-
QPed.shared.3H-1	HORVU3Hr1G032780	chr3H	170153449	170158120	+	No	LC_u	undescribed protein	-	-	-
QPed.shared.3H-1	HORVU3Hr1G032790	chr3H	170153506	170158156	-	No	HC_G	purple acid phosphatase 12	-	-	-
QPed.shared.3H-1	HORVU3Hr1G032800	chr3H	170362574	170363769	-	No	LC_u	undescribed protein	-	-	-
QPed.shared.3H-1	HORVU3Hr1G032810	chr3H	170402817	170403038	+	No	LC_TE	Retrotransposon protein, putative, unclassified	IPR026960	-	PF13966
QPed.shared.3H-1	HORVU3Hr1G032820	chr3H	170589134	170589795	-	No	HC_G	Glutaredoxin family protein	IPR002109,IPR012336	GO:0009055,GO:0015035,GO:0045454	-
QPed.shared.3H-1	HORVU3Hr1G032830	chr3H	170963097	170963257	+	No	LC_u	undescribed protein	-	-	-
QPed.shared.3H-1	HORVU3Hr1G032840	chr3H	170968804	170969376	+	No	LC_u	undescribed protein	-	-	-
QPed.shared.3H-1	HORVU3Hr1G032850	chr3H	170970355	170971628	-	No	LC_u	undescribed protein	-	-	-
QPed.shared.3H-1	HORVU3Hr1G032860	chr3H	170971860	171003213	+	No	LC_TE	unknown function	IPR000477	-	PF00078
QPed.shared.3H-1	HORVU3Hr1G032870	chr3H	170972069	171001434	-	No	LC_TE	Transposon Ty1-BR Gag-Pol polyprotein	IPR029472,IPR001584,IPR012337,IPR025724	GO:0003676,GO:0015074	PF00665,PF13976,PF14244
QPed.shared.3H-1	HORVU3Hr1G032880	chr3H	170976369	170983546	+	No	LC_u	undescribed protein	-	-	-
QPed.shared.3H-1	HORVU3Hr1G032890	chr3H	170977312	170978045	-	No	LC_u	undescribed protein	-	-	-
QPed.shared.3H-1	HORVU3Hr1G032900	chr3H	170979649	170982745	+	No	LC_TE	Transposon Ty1-BL Gag-Pol polyprotein	IPR029472,IPR001584,IPR012337,IPR025724	GO:0003676,GO:0015074	PF00665,PF13976,PF14244
QPed.shared.3H-1	HORVU3Hr1G032910	chr3H	170991010	170991744	+	No	LC_u	undescribed protein	-	-	-
QPed.shared.3H-1	HORVU3Hr1G032920	chr3H	171003940	171008254	-	No	HC_G	Myosin heavy chain-like protein	-	-	-
QPed.shared.3H-1	HORVU3Hr1G032930	chr3H	171285077	171290960	-	No	HC_G	ERI1 exoribonuclease 2	IPR012337,IPR013520	GO:0003676	PF00929
QPed.shared.3H-1	HORVU3Hr1G032940	chr3H	171285769	171290938	+	No	HC_G	Myosin heavy chain-like protein	-	-	-
QPed.shared.3H-1	HORVU3Hr1G032950	chr3H	171397992	171398517	+	No	LC_TE	Transposon protein, putative, Mutator sub-class	-	-	-
QPed.shared.3H-1	HORVU3Hr1G032960	chr3H	171635760	171637649	-	No	HC_G	Myosin heavy chain-like protein	-	-	-
QPed.shared.3H-1	HORVU3Hr1G032970	chr3H	171781033	171916991	-	No	LC_TE	unknown function	IPR005135	-	PF03372
QPed.shared.3H-1	HORVU3Hr1G032980	chr3H	171781246	171781890	+	No	HC_TE?	ERI1 exoribonuclease 2	IPR012337	GO:0003676	-
QPed.shared.3H-1	HORVU3Hr1G032990	chr3H	171801455	171801935	-	No	HC_TE?	ERI1 exoribonuclease 2	IPR012337	GO:0003676	-
QPed.shared.3H-1	HORVU3Hr1G033000	chr3H	171911048	171916920	+	No	HC_G	Myosin heavy chain-like protein	-	-	-
QPed.shared.3H-1	HORVU3Hr1G033010	chr3H	172224030	172224339	+	No	LC_u	undescribed protein	-	-	-
QPed.shared.3H-1	HORVU3Hr1G033020	chr3H	172224111	172224360	-	No	LC_u	undescribed protein	-	-	-
QPed.shared.3H-1	HORVU3Hr1G033030	chr3H	172224823	172225146	-	No	LC_TE	unknown function	IPR025312	-	PF13952
QPed.shared.3H-1	HORVU3Hr1G033040	chr3H	172226310	172226823	-	No	LC_TE	unknown function	IPR004242	-	PF02992
QPed.shared.3H-1	HORVU3Hr1G033050	chr3H	172228045	172228239	-	No	LC_TE	unknown function	IPR029480	-	PF13963
QPed.shared.3H-1	HORVU3Hr1G033060	chr3H	172235866	172236100	-	No	LC_u	undescribed protein	-	-	-
QPed.shared.3H-1	HORVU3Hr1G033070	chr3H	172454484	172455365	-	No	LC_u	undescribed protein	-	-	-
QPed.shared.3H-1	HORVU3Hr1G033080	chr3H	172508976	172511797	-	No	LC_u	undescribed protein	-	-	-
QPed.shared.3H-1	HORVU3Hr1G033090	chr3H	172560362	172561332	+	No	HC_u	undescribed protein	-	-	-
QPed.shared.3H-1	HORVU3Hr1G033100	chr3H	172587551	172588556	+	No	HC_u	undescribed protein	-	-	-
QPed.shared.3H-1	HORVU3Hr1G033110	chr3H	172913880	172914074	+	No	LC_TE	Transposon protein, putative, CACTA, En/Spm sub-class	-	-	-
QPed.shared.3H-1	HORVU3Hr1G033120	chr3H	172970987	172977547	+	No	HC_G	FRIGIDA-like protein	IPR012474	-	PF07899
QPed.shared.3H-1	HORVU3Hr1G033130	chr3H	172974016	172974273	-	No	LC_TE	Transposon protein, putative, CACTA, En/Spm sub-class	-	-	-
QPed.shared.3H-1	HORVU3Hr1G033140	chr3H	173079458	173084399	+	No	HC_G	Inositol-tetrakisphosphate 1-kinase 3	-	-	-
QPed.shared.3H-1	HORVU3Hr1G033150	chr3H	173079732	173080180	-	No	HC_u	undescribed protein	-	-	-
QPed.shared.3H-1	HORVU3Hr1G033160	chr3H	173086231	173089370	+	No	HC_G	pectinesterase family protein	IPR000070,IPR011050,IPR012334	GO:0005618,GO:0030599,GO:0042545	PF01095
QPed.shared.3H-1	HORVU3Hr1G033170	chr3H	173229248	173232258	+	No	LC_TE	Transposon protein, putative, CACTA, En/Spm sub-class	-	-	-
QPed.shared.3H-1	HORVU3Hr1G033180	chr3H	173231762	173232251	-	No	HC_G	Chromosome 3B, genomic scaffold, cultivar Chinese Spring	IPR012474	-	PF07899
QPed.shared.3H-1	HORVU3Hr1G033190	chr3H	173277631	173279233	-	No	HC_U	Chromosome 3B, genomic scaffold, cultivar Chinese Spring	-	-	-
QPed.shared.3H-1	HORVU3Hr1G033200	chr3H	173281889	173282083	-	No	LC_TE	Transposon protein, putative, CACTA, En/Spm sub-class	-	-	-
QPed.shared.3H-1	HORVU3Hr1G033210	chr3H	173373931	173374068	+	No	HC_U	unknown function	-	-	-
QPed.shared.3H-1	HORVU3Hr1G033220	chr3H	173435059	173437494	-	No	HC_G	laccase 11	IPR011707,IPR001117,IPR008972,IPR011706	GO:0005507,GO:0016491,GO:0055114	PF00394,PF07731,PF07732
QPed.shared.3H-1	HORVU3Hr1G033230	chr3H	173437553	173448809	-	No	HC_G	Centromere-associated protein E, putative isoform 1	-	-	-
QPed.shared.3H-1	HORVU3Hr1G033240	chr3H	173446134	173446409	-	No	HC_G	Lysine-specific demethylase 5B	-	-	-
QPed.shared.3H-1	HORVU3Hr1G033250	chr3H	173502141	173506309	+	No	HC_G	Ankyrin repeat family protein	IPR002110,IPR020683	GO:0005515	PF13857
QPed.shared.3H-1	HORVU3Hr1G033260	chr3H	173892848	173894241	-	No	LC_u	undescribed protein	-	-	-
QPed.shared.3H-1	HORVU3Hr1G033270	chr3H	173893593	173894251	+	No	LC_u	undescribed protein	-	-	-
QPed.shared.3H-1	HORVU3Hr1G033280	chr3H	174019082	174021240	-	No	LC_TE	Zinc finger protein 316	IPR007087,IPR013087,IPR015880	GO:0003676,GO:0046872	-
QPed.shared.3H-1	HORVU3Hr1G033290	chr3H	174315758	174315927	+	No	HC_G	NAD(P)H-quinone oxidoreductase subunit 2 A, chloroplastic	-	-	-
QPed.shared.3H-1	HORVU3Hr1G033300	chr3H	174317897	174318753	+	No	LC_u	undescribed protein	-	-	-
QPed.shared.3H-1	HORVU3Hr1G033310	chr3H	174395159	174399439	-	No	LC_u	undescribed protein	-	-	-
QPed.shared.3H-1	HORVU3Hr1G033320	chr3H	174396246	174399206	+	No	LC_u	undescribed protein	-	-	-
QPed.shared.3H-1	HORVU3Hr1G033330	chr3H	174412116	174412787	-	No	HC_u	undescribed protein	-	-	-
QPed.shared.3H-1	HORVU3Hr1G033340	chr3H	174511315	174511545	+	No	LC_U	unknown function	-	-	-
QPed.shared.3H-1	HORVU3Hr1G033350	chr3H	174823674	174829266	+	No	HC_G	Optic atrophy 3 protein (OPA3)	IPR010754	-	PF07047
QPed.shared.3H-1	HORVU3Hr1G033360	chr3H	174829790	174830461	+	No	HC_G	LOB domain-containing protein 2	IPR004883	-	PF03195
QPed.shared.3H-1	HORVU3Hr1G033370	chr3H	174830399	174840434	-	No	HC_G	C2 domain-containing protein	IPR000008,IPR031468	GO:0005515,GO:0008289	PF00168,PF17047
QPed.shared.3H-1	HORVU3Hr1G033380	chr3H	175068222	175068607	+	No	LC_u	undescribed protein	-	-	-
QPed.shared.3H-1	HORVU3Hr1G033390	chr3H	175141152	175147568	-	No	HC_G	Protein glycosylationmyb-like TTH transcriptional regulator	IPR002921,IPR029058	GO:0006629	PF01764
QPed.shared.3H-1	HORVU3Hr1G033400	chr3H	175141163	175144389	+	No	LC_U	Chromosome 3B, genomic scaffold, cultivar Chinese Spring	-	-	-
QPed.shared.3H-1	HORVU3Hr1G033410	chr3H	175224439	175232202	-	No	HC_G	dephospho-CoA kinase family	IPR001977,IPR027417	GO:0004140,GO:0005524,GO:0015937	PF01121
QPed.shared.3H-1	HORVU3Hr1G033420	chr3H	175225066	175232357	+	No	LC_TE	unknown function	IPR000477	-	PF00078
QPed.shared.3H-1	HORVU3Hr1G033430	chr3H	175380429	175384468	+	No	HC_G	ERI1 exoribonuclease 2	IPR012337,IPR013520	GO:0003676	PF00929
QPed.shared.3H-1	HORVU3Hr1G033440	chr3H	175384784	175388226	-	No	HC_U	Chromosome 3B, genomic scaffold, cultivar Chinese Spring	-	-	-
QPed.shared.3H-1	HORVU3Hr1G033450	chr3H	175389167	175397886	-	No	HC_G	kinesin 4	IPR001715,IPR001752,IPR027417	GO:0007018,GO:0008017,GO:0003777,GO:0005515,GO:0005524	PF00225,PF00307
QPed.shared.3H-1	HORVU3Hr1G033460	chr3H	175389231	175389739	+	No	LC_u	undescribed protein	-	-	-
QPed.shared.3H-1	HORVU3Hr1G033470	chr3H	175650225	175657792	-	No	LC_TE?	General transcription factor 2-related zinc finger protein	IPR025398	-	PF14291
QPed.shared.3H-1	HORVU3Hr1G033480	chr3H	175650470	175657713	+	No	HC_G	receptor kinase 2	IPR008271,IPR011009,IPR013320,IPR017441,IPR019825,IPR000719,IPR001220,IPR002290	GO:0030246,GO:0004672,GO:0005524,GO:0006468	PF00069,PF00139
QPed.shared.3H-1	HORVU3Hr1G033490	chr3H	175658271	175663669	-	No	HC_G	Folate-biopterin transporter	IPR004324,IPR020846	GO:0006810,GO:0016021	PF03092
QPed.shared.3H-1	HORVU3Hr1G033500	chr3H	175918563	175920138	-	No	HC_G	Transcription factor bHLH150	IPR011598	GO:0046983	-
QPed.shared.3H-1	HORVU3Hr1G033510	chr3H	176061814	176062502	-	No	HC_G	Transcription factor bHLH150	IPR011598	GO:0046983	-
QPed.shared.3H-1	HORVU3Hr1G033520	chr3H	176199138	176202389	+	No	HC_G	cAMP-regulated phosphoprotein 19-related protein	IPR006760	-	PF04667
QPed.shared.3H-1	HORVU3Hr1G033530	chr3H	176213640	176214524	-	No	LC_u	undescribed protein	-	-	-
QPed.shared.3H-1	HORVU3Hr1G033540	chr3H	176214836	176215590	+	No	LC_u	undescribed protein	-	-	-
QPed.shared.3H-1	HORVU3Hr1G033550	chr3H	176455178	176459061	-	No	HC_G	Carboxypeptidase Y homolog A	IPR001563,IPR018202,IPR029058	GO:0004185,GO:0006508	PF00450
QPed.shared.3H-1	HORVU3Hr1G033560	chr3H	176508407	176511046	-	No	HC_G	Carboxypeptidase Y homolog A	IPR001563,IPR018202,IPR029058	GO:0004185,GO:0006508	PF00450
QPed.shared.3H-1	HORVU3Hr1G033570	chr3H	176622956	176626858	+	No	HC_U	unknown protein
QPed.shared.3H-1	HORVU3Hr1G033580	chr3H	176629075	176630256	-	No	HC_G	Protein S-acyltransferase 21	IPR001594	GO:0008270	PF01529
QPed.shared.3H-1	HORVU3Hr1G033590	chr3H	176630296	176630442	-	No	LC_u	undescribed protein	-	-	-
QPed.shared.3H-1	HORVU3Hr1G033600	chr3H	176641391	176641917	+	No	HC_u	undescribed protein	-	-	-
QPed.shared.3H-1	HORVU3Hr1G033610	chr3H	176812292	176813305	+	No	HC_U	Chromosome 3B, genomic scaffold, cultivar Chinese Spring	-	-	-
QPed.shared.3H-1	HORVU3Hr1G033620	chr3H	177294351	177295945	-	No	HC_G	Carbohydrate-binding X8 domain superfamily protein	IPR012946	-	PF07983
QPed.shared.3H-1	HORVU3Hr1G033630	chr3H	177318900	177319094	-	No	HC_u	undescribed protein	-	-	-
QPed.shared.3H-1	HORVU3Hr1G033640	chr3H	177321057	177321434	-	No	LC_TE	Retrotransposon protein, putative, unclassified	-	-	-
QPed.shared.3H-1	HORVU3Hr1G033650	chr3H	177334619	177334906	-	No	LC_TE	Retrotransposon protein, putative, unclassified	IPR005135	-	-
QPed.shared.3H-1	HORVU3Hr1G033660	chr3H	177360343	177363076	+	No	HC_G	Mitochondrial transcription termination factor family protein	IPR003690	GO:0003690,GO:0005739,GO:0006355	PF02536
QPed.shared.3H-1	HORVU3Hr1G033670	chr3H	177363946	177365033	+	No	LC_u	undescribed protein	-	-	-
QPed.shared.3H-1	HORVU3Hr1G033680	chr3H	177363946	177375469	-	No	LC_U	Chromosome 3B, genomic scaffold, cultivar Chinese Spring	IPR011676	-	PF07762
QPed.shared.3H-1	HORVU3Hr1G033690	chr3H	177581146	177581531	+	No	HC_G	NAD(P)H-quinone oxidoreductase subunit 5, chloroplastic	IPR002128	-	PF01010
QPed.shared.3H-1	HORVU3Hr1G033700	chr3H	177845781	177854317	+	No	HC_G	RWP-RK domain-containing protein	IPR003035	-	PF02042
QPed.shared.3H-1	HORVU3Hr1G033710	chr3H	178068686	178069587	+	No	HC_G	AT-hook motif nuclear-localized protein 20	IPR005175	-	PF03479
QPed.shared.3H-1	HORVU3Hr1G033720	chr3H	178070319	178074398	-	No	HC_G	XH/XS domain-containing protein	IPR005379,IPR005380,IPR005381	GO:0031047	PF03468,PF03469,PF03470
QPed.shared.3H-1	HORVU3Hr1G033730	chr3H	178302957	178303992	+	No	LC_u	undescribed protein	-	-	-
QPed.shared.3H-1	HORVU3Hr1G033740	chr3H	178816679	178819972	-	No	HC_G	WRKY family transcription factor	IPR003657	GO:0003700,GO:0006355,GO:0043565	PF03106
QPed.shared.3H-1	HORVU3Hr1G033750	chr3H	179115189	179116135	-	No	LC_u	undescribed protein	-	-	-
QPed.shared.3H-1	HORVU3Hr1G033760	chr3H	179773347	179774543	+	No	HC_G	ERI1 exoribonuclease 2	IPR012337,IPR013520	GO:0003676	PF00929
QPed.shared.3H-1	HORVU3Hr1G033770	chr3H	179989670	179991713	+	No	LC_u	undescribed protein	-	-	-
QPed.shared.3H-1	HORVU3Hr1G033780	chr3H	179991773	179992634	-	No	HC_u	undescribed protein	-	-	-
QPed.shared.3H-1	HORVU3Hr1G033790	chr3H	180391531	180394015	+	No	HC_G	receptor-like protein kinase 1	IPR011009,IPR017441,IPR000719,IPR002290,IPR008271	GO:0004672,GO:0005524,GO:0006468	PF00069
QPed.shared.3H-1	HORVU3Hr1G033800	chr3H	180892999	180895186	-	No	HC_G	S-type anion channel SLAH1	IPR004695	GO:0016021,GO:0055085	PF03595
QPed.shared.3H-1	HORVU3Hr1G033810	chr3H	180953548	180953724	-	No	LC_u	undescribed protein	-	-	-
QPed.shared.3H-1	HORVU3Hr1G033820	chr3H	180960093	180960903	-	No	LC_u	undescribed protein	-	-	-
QPed.shared.3H-1	HORVU3Hr1G033830	chr3H	180961003	180961543	-	No	HC_G	FAR1-related sequence 5	-	-	-
QPed.shared.3H-1	HORVU3Hr1G033840	chr3H	180961933	180963530	-	No	HC_U	unknown function	-	-	-
QPed.shared.3H-1	HORVU3Hr1G033850	chr3H	181027140	181027521	-	No	LC_u	undescribed protein	-	-	-
QPed.shared.3H-1	HORVU3Hr1G033860	chr3H	181167829	181168092	+	No	HC_u	undescribed protein	-	-	-
QPed.shared.3H-1	HORVU3Hr1G033870	chr3H	181190815	181192833	+	No	HC_G	Cytochrome P450 superfamily protein	IPR001128,IPR002401,IPR017972	GO:0055114,GO:0005506,GO:0016705,GO:0020037	PF00067
QPed.shared.3H-1	HORVU3Hr1G033880	chr3H	181195687	181197299	+	No	HC_G	Origin of replication complex subunit 1	IPR019787,IPR001965,IPR011011,IPR013083	GO:0005515,GO:0008270	-
QPed.shared.3H-1	HORVU3Hr1G033890	chr3H	181212173	181227244	+	No	HC_G	Receptor-like serine/threonine-protein kinase SD1-8	IPR000858,IPR001480,IPR003609	GO:0048544	PF00954,PF01453,PF08276
QPed.shared.3H-1	HORVU3Hr1G033900	chr3H	181658297	181659469	+	No	HC_G	AWPM-19-like family protein	IPR008390	-	PF05512
QPed.shared.3H-1	HORVU3Hr1G033910	chr3H	181885613	181886505	-	No	HC_G	Stigma-specific Stig1 family protein	IPR006969	-	PF04885
QPed.shared.3H-1	HORVU3Hr1G033920	chr3H	182123991	182130284	+	No	HC_G	Isocitrate dehydrogenase [NADP]	IPR004790,IPR019818,IPR024084	GO:0016616,GO:0051287,GO:0055114,GO:0000287,GO:0004450,GO:0006102	PF00180
QPed.shared.3H-1	HORVU3Hr1G033930	chr3H	182129348	182135814	-	No	HC_G	Pathogen-related protein	IPR032710	-	-
QPed.shared.3H-1	HORVU3Hr1G033940	chr3H	182130763	182131034	+	No	LC_u	undescribed protein	-	-	-
QPed.shared.3H-1	HORVU3Hr1G033950	chr3H	182278276	182279474	+	No	HC_U	unknown function	-	-	-
QPed.shared.3H-1	HORVU3Hr1G033960	chr3H	182396964	182397980	-	No	LC_u	undescribed protein	-	-	-
QPed.shared.3H-1	HORVU3Hr1G033970	chr3H	182398647	182399079	-	No	LC_u	undescribed protein	-	-	-
QPed.shared.3H-1	HORVU3Hr1G033980	chr3H	182398793	182399082	+	No	HC_u	undescribed protein	-	-	-
QPed.shared.3H-1	HORVU3Hr1G033990	chr3H	182574765	182575129	+	No	HC_G	HV711N16.8	-	-	-
QPed.shared.3H-1	HORVU3Hr1G034000	chr3H	182722442	182722735	-	No	LC_TE	unknown function	IPR001584,IPR012337	GO:0003676,GO:0015074	PF00665
QPed.shared.3H-1	HORVU3Hr1G034010	chr3H	182741407	182752798	+	No	LC_u	undescribed protein	-	-	-
QPed.shared.3H-1	HORVU3Hr1G034020	chr3H	182741407	182752929	-	No	HC_U	unknown protein
QPed.shared.3H-1	HORVU3Hr1G034030	chr3H	182911321	182912769	-	No	HC_G	expansin A1	IPR007118,IPR009009,IPR002963,IPR007112,IPR007117	GO:0005576,GO:0009664	PF01357,PF03330
QPed.shared.3H-1	HORVU3Hr1G034040	chr3H	183306618	183309396	+	No	HC_U	Chromosome 3B, genomic scaffold, cultivar Chinese Spring	-	-	-
QPed.shared.3H-1	HORVU3Hr1G034050	chr3H	183313528	183314125	-	No	HC_U	unknown function	-	-	-
QPed.shared.3H-1	HORVU3Hr1G034060	chr3H	183438620	183439300	-	No	HC_G	Histone H2B.3	IPR000558,IPR007125,IPR009072	GO:0000786,GO:0003677,GO:0046982	PF00125
QPed.shared.3H-1	HORVU3Hr1G034070	chr3H	183622750	183623205	-	No	HC_G	Cell division control 48-E-like protein	-	-	-
QPed.shared.3H-1	HORVU3Hr1G034080	chr3H	183647440	183649253	-	No	HC_G	expansin 11	IPR007118,IPR009009,IPR002963,IPR007112,IPR007117	GO:0005576,GO:0009664	PF01357,PF03330
QPed.shared.3H-1	HORVU3Hr1G034090	chr3H	183688852	183689293	-	No	LC_u	undescribed protein	-	-	-
QPed.shared.3H-1	HORVU3Hr1G034100	chr3H	183696041	183698252	-	No	HC_G	germin-like protein 10	IPR014710,IPR019780,IPR001929,IPR006045,IPR011051	GO:0030145,GO:0045735	PF00190
QPed.shared.3H-1	ABG46238.1	chr3H	183696327	183697850	+	No	ncbi|GER6a	germin-like protein 6a	-	-	-
QPed.shared.3H-1	HORVU3Hr1G034110	chr3H	184000993	184002055	+	No	HC_G	Heavy metal-associated domain containing protein	IPR006121	GO:0030001,GO:0046872	-
QPed.shared.3H-1	HORVU3Hr1G034120	chr3H	184083766	184084450	-	No	HC_G	Heavy metal-associated domain containing protein	IPR006121	GO:0030001,GO:0046872	-
QPed.shared.3H-1	HORVU3Hr1G034130	chr3H	184506754	184507474	-	No	HC_G	Heavy metal-associated domain containing protein	IPR006121	GO:0030001,GO:0046872	-
QPed.shared.3H-1	HORVU3Hr1G034140	chr3H	184514909	184515439	-	No	LC_TE?	AP-3 complex subunit mu-1	IPR009027,IPR011320	-	PF01693
QPed.shared.3H-1	HORVU3Hr1G034150	chr3H	184596623	184602288	-	No	HC_G	DNA-binding storekeeper protein-related transcriptional regulator	IPR007592	-	PF04504
QPed.shared.3H-1	HORVU3Hr1G034160	chr3H	184599164	184600215	+	No	HC_G	Heavy metal transport/detoxification superfamily protein	IPR006121	GO:0030001,GO:0046872	PF00403
QPed.shared.3H-1	HORVU3Hr1G034170	chr3H	184924031	184933781	-	No	HC_G	Protein TRIGALACTOSYLDIACYLGLYCEROL 4, chloroplastic	-	-	-
QPed.shared.3H-1	HORVU3Hr1G034180	chr3H	184926389	184927089	+	No	LC_TE	unknown function	IPR005162	-	PF03732
QPed.shared.3H-1	HORVU3Hr1G034190	chr3H	184927470	184928498	+	No	LC_TE	Gag-Pol polyprotein	IPR000477,IPR001969,IPR021109	GO:0004190,GO:0006508	PF00078,PF13975
QPed.shared.3H-1	HORVU3Hr1G034200	chr3H	184929202	184929465	+	No	LC_u	undescribed protein	-	-	-
QPed.shared.3H-1	HORVU3Hr1G034210	chr3H	184991187	185000274	-	No	HC_G	HAD-superfamily hydrolase, subfamily IG, 5'-nucleotidase	IPR008380,IPR023214	-	PF05761
QPed.shared.3H-1	HORVU3Hr1G034220	chr3H	184991238	184992705	+	No	LC_u	undescribed protein	-	-	-
QPed.shared.3H-1	HORVU3Hr1G034230	chr3H	185042303	185047221	-	No	HC_U	unknown protein
QPed.shared.3H-1	HORVU3Hr1G034240	chr3H	185394149	185399374	+	No	HC_G	50S ribosomal protein L3	IPR019927,IPR000597,IPR009000,IPR019926	GO:0006412,GO:0003735,GO:0005622,GO:0005840	PF00297
QPed.shared.3H-1	HORVU3Hr1G034250	chr3H	185508460	185508732	+	No	LC_TE	unknown function	IPR005135	-	-
QPed.shared.3H-1	HORVU3Hr1G034260	chr3H	185509627	185509821	+	No	HC_U	unknown function	-	-	-
QPed.shared.3H-1	HORVU3Hr1G034270	chr3H	185512245	185517412	+	No	HC_G	LIM domain and RING finger protein	IPR015880,IPR001841,IPR007087,IPR013083	GO:0005515,GO:0008270,GO:0046872	-
QPed.shared.3H-1	HORVU3Hr1G034280	chr3H	185688178	185689569	+	No	HC_G	Senescence-associated protein DIN1	IPR001763	-	PF00581
QPed.shared.3H-1	HORVU3Hr1G034290	chr3H	185698313	185702095	+	No	HC_U	unknown protein
QPed.shared.3H-1	HORVU3Hr1G034300	chr3H	185711480	185711846	-	No	LC_u	undescribed protein	-	-	-
QPed.shared.3H-1	HORVU3Hr1G034310	chr3H	186017597	186018751	-	No	HC_U	Chromosome 3B, genomic scaffold, cultivar Chinese Spring	-	-	-
QPed.shared.3H-1	HORVU3Hr1G034320	chr3H	186017642	186018544	+	No	LC_u	undescribed protein	-	-	-
QPed.shared.3H-1	HORVU3Hr1G034330	chr3H	186192984	186193699	+	No	LC_TE	Retrotransposon protein, putative, unclassified	IPR005135	-	-
QPed.shared.3H-1	HORVU3Hr1G034340	chr3H	186195600	186195803	+	No	LC_TE	unknown function	IPR026960	-	PF13966
QPed.shared.3H-1	HORVU3Hr1G034350	chr3H	186197762	186197908	+	No	LC_TE	unknown function	IPR019557	-	PF10536
QPed.shared.3H-1	HORVU3Hr1G034360	chr3H	186198107	186198229	+	No	LC_u	undescribed protein	-	-	-
QPed.shared.3H-1	HORVU3Hr1G034370	chr3H	186406545	186406682	+	No	LC_TE?	AP-3 complex subunit mu-1	IPR009027,IPR011320	-	PF01693
QPed.shared.3H-1	HORVU3Hr1G034380	chr3H	186938877	186946187	-	No	LC_u	undescribed protein	-	-	-
QPed.shared.3H-1	HORVU3Hr1G034390	chr3H	186939253	186940445	+	No	LC_U	Chromosome 3B, genomic scaffold, cultivar Chinese Spring	-	-	-
QPed.shared.3H-1	HORVU3Hr1G034400	chr3H	186940576	186941315	-	No	LC_u	undescribed protein	-	-	-
QPed.shared.3H-1	HORVU3Hr1G034410	chr3H	186941426	186942044	-	No	LC_u	undescribed protein	-	-	-
QPed.shared.3H-1	HORVU3Hr1G034420	chr3H	186942335	186942525	+	No	LC_u	undescribed protein	-	-	-
QPed.shared.3H-1	HORVU3Hr1G034430	chr3H	186942640	186942987	+	No	LC_u	undescribed protein	-	-	-
QPed.shared.3H-1	HORVU3Hr1G034440	chr3H	186947109	186951309	-	No	HC_G	Protein kinase superfamily protein	IPR011009,IPR017441,IPR000719,IPR002290,IPR008271	GO:0004672,GO:0005524,GO:0006468	PF00069
QPed.shared.3H-1	HORVU3Hr1G034450	chr3H	186994802	186995841	+	No	HC_G	Thioredoxin-like protein HCF164, chloroplastic	-	-	-
QPed.shared.3H-1	HORVU3Hr1G034460	chr3H	187361843	187364912	-	No	HC_G	purple acid phosphatase 15	IPR025733,IPR029052,IPR004843,IPR008963,IPR015914	GO:0003993,GO:0016787,GO:0046872	PF00149,PF14008,PF16656
QPed.shared.3H-1	HORVU3Hr1G034470	chr3H	187361898	187362320	+	No	LC_u	undescribed protein	-	-	-
QPed.shared.3H-1	AEE99734.1	chr3H	187362121	187364187	+	No	ncbi|PAPhy_b	PAPhy variant b2	-	-	-
QPed.shared.3H-1	HORVU3Hr1G034480	chr3H	187441459	187445636	+	No	LC_U	unknown function	-	-	-
QPed.shared.3H-1	HORVU3Hr1G034490	chr3H	187443245	187445639	-	No	LC_u	undescribed protein	-	-	-
QPed.shared.3H-1	HORVU3Hr1G034500	chr3H	187444582	187444987	-	No	LC_u	undescribed protein	-	-	-
QPed.shared.3H-1	HORVU3Hr1G034510	chr3H	187789224	187790306	+	No	HC_G	Hybrid signal transduction histidine kinase I	IPR001789,IPR011006	GO:0000160	PF00072
QPed.shared.3H-1	HORVU3Hr1G034520	chr3H	187807806	187808306	+	No	HC_G	response regulator 24	IPR001789,IPR011006	GO:0000160	PF00072
QPed.shared.3H-1	HORVU3Hr1G034530	chr3H	187846625	187847726	-	No	HC_G	response regulator 24	IPR001789,IPR011006	GO:0000160	PF00072
QPed.shared.3H-1	HORVU3Hr1G034540	chr3H	187891962	187896689	+	No	HC_u	undescribed protein	-	-	-
QPed.shared.3H-1	HORVU3Hr1G034550	chr3H	187972598	187973825	+	No	HC_G	Hybrid signal transduction histidine kinase I	IPR011006	-	-
QPed.shared.3H-1	HORVU3Hr1G034560	chr3H	188109027	188109839	+	No	HC_G	Tetraspanin-3	IPR018499	GO:0016021	PF00335
QPed.shared.3H-1	HORVU3Hr1G034570	chr3H	188281999	188284398	+	No	HC_G	ADP-ribosylation factor-related protein 1	-	-	-
QPed.shared.3H-1	HORVU3Hr1G034580	chr3H	188350170	188357831	+	No	LC_TE?	unknown function	IPR021109	-	PF13650
QPed.shared.3H-1	HORVU3Hr1G034590	chr3H	188355676	188357784	-	No	HC_G	Fatty acid hydroxylase superfamily	-	-	-
QPed.shared.3H-1	HORVU3Hr1G034600	chr3H	188413975	188418274	-	No	LC_u	undescribed protein	-	-	-
QPed.shared.3H-1	HORVU3Hr1G034610	chr3H	188414354	188418272	+	No	LC_u	undescribed protein	-	-	-
QPed.shared.3H-1	HORVU3Hr1G034620	chr3H	188600563	188600919	-	No	LC_u	undescribed protein	-	-	-
QPed.shared.3H-1	HORVU3Hr1G034630	chr3H	188600568	188605782	+	No	HC_TE?	Zinc knuckle (CCHC-type) family protein	IPR001878	GO:0003676,GO:0008270	-
QPed.shared.3H-1	HORVU3Hr1G034640	chr3H	188607093	188608685	-	No	HC_U	unknown function	-	-	-
QPed.shared.3H-1	HORVU3Hr1G034650	chr3H	188655170	188656052	-	No	LC_u	undescribed protein	-	-	-
QPed.shared.3H-1	HORVU3Hr1G034660	chr3H	188655201	188657385	+	No	LC_u	undescribed protein	-	-	-
QPed.shared.3H-1	HORVU3Hr1G034670	chr3H	189074882	189089437	+	No	HC_G	Receptor-like protein kinase	IPR008271,IPR011009,IPR013320,IPR017441,IPR024788,IPR000719,IPR001245,IPR002290	GO:0004672,GO:0005524,GO:0006468	PF07714,PF12819
QPed.shared.3H-1	HORVU3Hr1G034680	chr3H	189074993	189075595	-	No	LC_u	undescribed protein	-	-	-
QPed.shared.3H-1	HORVU3Hr1G034690	chr3H	189084345	189084740	+	No	LC_TE	Endonuclease-reverse transcriptase HmRTE-e01	IPR000477	-	PF00078
QPed.shared.3H-1	HORVU3Hr1G034700	chr3H	189085020	189085252	+	No	LC_TE	Endonuclease-reverse transcriptase	-	-	-
QPed.shared.3H-1	HORVU3Hr1G034710	chr3H	189514114	189516005	-	No	HC_U	unknown function	-	-	-
QPed.shared.3H-1	HORVU3Hr1G034720	chr3H	189664867	189666125	-	No	HC_G	Fertility restorer B-like	-	-	-
QPed.shared.3H-1	HORVU3Hr1G034730	chr3H	189835817	189836269	-	No	LC_U	unknown function	-	-	-
QPed.shared.3H-1	HORVU3Hr1G034740	chr3H	189860359	189861350	-	No	HC_G	unknown function	IPR006501	GO:0004857	PF04043
QPed.shared.3H-1	HORVU3Hr1G034750	chr3H	190498957	190503534	+	No	HC_G	Importin subunit alpha-1a	IPR016024,IPR024931,IPR032413,IPR000225,IPR002652,IPR011989	GO:0005737,GO:0006606,GO:0008565,GO:0005488,GO:0005515,GO:0005634	PF00514,PF01749,PF16186
QPed.shared.3H-1	HORVU3Hr1G034760	chr3H	190501669	190505381	-	No	HC_U	Chromosome 3B, genomic scaffold, cultivar Chinese Spring	IPR009606	-	PF06749
QPed.shared.3H-1	HORVU3Hr1G034770	chr3H	190903402	190903562	-	No	LC_u	undescribed protein	-	-	-
QPed.shared.3H-1	HORVU3Hr1G034780	chr3H	190903455	190921020	+	No	HC_G	Nuclear pore complex protein Nup98-Nup96	IPR007230	GO:0005643,GO:0006810	PF04096
QPed.shared.3H-1	HORVU3Hr1G034790	chr3H	191128897	191129097	+	No	HC_U	unknown function	-	-	-
QPed.shared.3H-1	HORVU3Hr1G034800	chr3H	191143522	191146597	-	No	LC_u	undescribed protein	-	-	-
QPed.shared.3H-1	HORVU3Hr1G034810	chr3H	191144065	191146568	+	No	LC_u	undescribed protein	-	-	-
QPed.shared.3H-1	HORVU3Hr1G034820	chr3H	191148282	191150128	-	No	HC_G	alcohol dehydrogenase 1	IPR016040,IPR011032,IPR013149,IPR013154	GO:0055114	PF00107,PF08240
QPed.shared.3H-1	HORVU3Hr1G034830	chr3H	191151167	191151573	+	No	HC_u	undescribed protein	-	-	-
QPed.shared.3H-1	HORVU3Hr1G034840	chr3H	191179555	191179755	-	No	LC_TE	Retrotransposon protein, putative, unclassified	-	-	-
QPed.shared.3H-1	HORVU3Hr1G034850	chr3H	191183911	191185287	+	No	HC_U	Chromosome 3B, genomic scaffold, cultivar Chinese Spring	IPR012442	-	PF07816
QPed.shared.3H-1	HORVU3Hr1G034860	chr3H	191188130	191190811	-	No	HC_G	Nucleic acid-binding, OB-fold-like protein	IPR012340,IPR013970	GO:0006281,GO:0006310,GO:0003677,GO:0005634,GO:0006260	PF08661
QPed.shared.3H-1	HORVU3Hr1G034870	chr3H	191446209	191449363	+	No	HC_G	Beta-glucosidase C	IPR001764,IPR002772,IPR017853	GO:0004553,GO:0005975	PF00933,PF01915
QPed.shared.3H-1	HORVU3Hr1G034880	chr3H	191644660	191648547	-	No	HC_G	Tetratricopeptide repeat (TPR)-like superfamily protein	-	-	-
QPed.shared.3H-1	HORVU3Hr1G034890	chr3H	191649664	191650333	+	No	HC_U	unknown function	-	-	-
QPed.shared.3H-1	HORVU3Hr1G034900	chr3H	191651044	191667502	+	No	LC_TE	ATP-dependent DNA helicase PIF1	IPR010285,IPR025476,IPR027417	GO:0000723,GO:0003678,GO:0006281	PF05970,PF14214
QPed.shared.3H-1	HORVU3Hr1G034910	chr3H	191668220	191668684	.	No	-	-	-	-	-
QPed.shared.3H-1	HORVU3Hr1G034920	chr3H	192119993	192125066	+	No	LC_u	undescribed protein	-	-	-
QPed.shared.3H-1	HORVU3Hr1G034930	chr3H	192120467	192125066	-	No	LC_u	undescribed protein	-	-	-
QPed.shared.3H-1	HORVU3Hr1G034940	chr3H	192191619	192196314	+	No	HC_U	Chromosome 3B, genomic scaffold, cultivar Chinese Spring	IPR022059	-	PF12274
QPed.shared.3H-1	HORVU3Hr1G034950	chr3H	192225539	192226847	-	No	HC_U	Family of unknown function (DUF716)	IPR006904	-	PF04819
QPed.shared.3H-1	HORVU3Hr1G034960	chr3H	192351280	192355975	+	No	HC_U	Chromosome 3B, genomic scaffold, cultivar Chinese Spring	IPR022059	-	PF12274
QPed.shared.3H-1	HORVU3Hr1G034970	chr3H	192518382	192518869	+	No	LC_U	unknown function	-	-	-
QPed.shared.3H-1	HORVU3Hr1G034980	chr3H	192700102	192703537	-	No	HC_G	alpha/beta-Hydrolases superfamily protein	IPR002921,IPR029058	GO:0006629	PF01764
QPed.shared.3H-1	HORVU3Hr1G034990	chr3H	192703600	192703973	-	No	LC_u	undescribed protein	-	-	-
QPed.shared.3H-1	HORVU3Hr1G035000	chr3H	193000780	193008200	-	No	HC_G	Small COPII coat GTPase SAR1	IPR006689,IPR027417	GO:0005525	PF00025
QPed.shared.3H-1	HORVU3Hr1G035010	chr3H	193610224	193610845	-	No	LC_TE	unknown function	IPR019557	-	PF10536
QPed.shared.3H-1	HORVU3Hr1G035020	chr3H	193611056	193611507	-	No	LC_TE?	Alpha-L-arabinofuranosidase 1	IPR019557	-	PF10536
QPed.shared.3H-1	HORVU3Hr1G035030	chr3H	193879309	193880753	+	No	HC_U	Chromosome 3B, genomic scaffold, cultivar Chinese Spring	-	-	-
QPed.shared.3H-1	HORVU3Hr1G035040	chr3H	193882638	193884984	-	No	LC_u	undescribed protein	-	-	-
QPed.shared.3H-1	HORVU3Hr1G035050	chr3H	193888509	193892346	+	No	LC_u	undescribed protein	-	-	-
QPed.shared.3H-1	HORVU3Hr1G035060	chr3H	193892584	193893119	-	No	LC_u	undescribed protein	-	-	-
QPed.shared.3H-1	HORVU3Hr1G035070	chr3H	194333580	194333720	-	No	HC_G	Serine/threonine-protein phosphatase 7 long form-like protein	-	-	-
QPed.shared.3H-1	HORVU3Hr1G035080	chr3H	194353667	194355549	+	No	HC_TE?	Chromosome 3B, genomic scaffold, cultivar Chinese Spring	IPR001810	GO:0005515	PF12937
QPed.shared.3H-1	HORVU3Hr1G035090	chr3H	194557211	194557622	+	No	LC_TE	Transposon protein, putative, CACTA, En/Spm sub-class	-	-	-
QPed.shared.3H-1	HORVU3Hr1G035100	chr3H	194558464	194558857	+	No	LC_TE	Transposon protein, putative, CACTA, En/Spm sub-class	-	-	-
QPed.shared.3H-1	HORVU3Hr1G035110	chr3H	194835005	194835412	+	No	LC_U	unknown function	-	-	-
QPed.shared.3H-1	HORVU3Hr1G035120	chr3H	194835615	194835936	+	No	HC_G	Serine/threonine-protein phosphatase 7 long form-like protein	-	-	-
QPed.shared.3H-1	HORVU3Hr1G035130	chr3H	194847459	194847911	+	No	LC_u	undescribed protein	-	-	-
QPed.shared.3H-1	HORVU3Hr1G035140	chr3H	194849815	194853160	-	No	LC_U	Chromosome 3B, genomic scaffold, cultivar Chinese Spring	-	-	-
QPed.shared.3H-1	HORVU3Hr1G035150	chr3H	194857947	194858268	-	No	HC_G	Serine/threonine-protein phosphatase 7 long form-like protein	-	-	-
QPed.shared.3H-1	HORVU3Hr1G035160	chr3H	194858693	194858878	-	No	LC_TE	unknown function	IPR019557	-	PF10536
QPed.shared.3H-1	HORVU3Hr1G035170	chr3H	195194141	195204880	-	No	HC_G	TOPLESS-related 2	IPR011047,IPR015943,IPR017986,IPR019775,IPR001680,IPR006594,IPR006595	GO:0005515	PF00400
QPed.shared.3H-1	HORVU3Hr1G035180	chr3H	195634803	195636350	-	No	HC_U	Chromosome 3B, genomic scaffold, cultivar Chinese Spring	-	-	-
QPed.shared.3H-1	HORVU3Hr1G035190	chr3H	195635213	195635423	-	No	LC_u	undescribed protein	-	-	-
QPed.shared.3H-1	HORVU3Hr1G035200	chr3H	195635806	195635986	+	No	LC_u	undescribed protein	-	-	-
QPed.shared.3H-1	HORVU3Hr1G035210	chr3H	195641812	195644217	-	No	HC_G	pectinesterase family protein	IPR012334,IPR018040,IPR000070,IPR006501,IPR011050	GO:0042545,GO:0004857,GO:0005618,GO:0030599	PF01095,PF04043
QPed.shared.3H-1	HORVU3Hr1G035220	chr3H	195647492	195648153	+	No	LC_U	Chromosome 3B, genomic scaffold, cultivar Chinese Spring	-	-	-
QPed.shared.3H-1	HORVU3Hr1G035230	chr3H	195719209	195730447	+	No	HC_G	FHA domain-containing protein	IPR000253,IPR008984	GO:0005515	PF00498
QPed.shared.3H-1	HORVU3Hr1G035240	chr3H	195726289	195730445	-	No	LC_TE	Polyprotein	IPR001878,IPR029472	GO:0003676,GO:0008270	PF00098,PF14244
QPed.shared.3H-1	HORVU3Hr1G035250	chr3H	195730614	195732846	+	No	LC_u	undescribed protein	-	-	-
QPed.shared.3H-1	HORVU3Hr1G035260	chr3H	195733115	195734274	+	No	LC_u	undescribed protein	-	-	-
QPed.shared.3H-1	HORVU3Hr1G035270	chr3H	195793134	195793350	-	No	HC_G	pectinesterase family protein	IPR000070,IPR011050,IPR012334	GO:0005618,GO:0030599,GO:0042545	PF01095
QPed.shared.3H-1	HORVU3Hr1G035280	chr3H	195802322	195802791	+	No	HC_TE?	DNA helicase INO80 complex-1-like protein	-	-	-
QPed.shared.3H-1	HORVU3Hr1G035290	chr3H	195857108	195860726	-	No	LC_u	undescribed protein	-	-	-
QPed.shared.3H-1	HORVU3Hr1G035300	chr3H	195857125	195860590	+	No	LC_u	undescribed protein	-	-	-
QPed.shared.3H-1	HORVU3Hr1G035310	chr3H	195862426	195865703	+	No	LC_u	undescribed protein	-	-	-
QPed.shared.3H-1	HORVU3Hr1G035320	chr3H	195862725	195864285	-	No	LC_u	undescribed protein	-	-	-
QPed.shared.3H-1	HORVU3Hr1G035330	chr3H	196126224	196127090	+	No	LC_U	unknown function	-	-	-
QPed.shared.3H-1	HORVU3Hr1G035340	chr3H	196132121	196136202	-	No	HC_G	FHA domain-containing protein	IPR000253,IPR008984	GO:0005515	PF00498
QPed.shared.3H-1	HORVU3Hr1G035350	chr3H	196389932	196390922	+	No	HC_G	FAR1-related sequence 7	IPR004330	-	PF03101
QPed.shared.3H-1	HORVU3Hr1G035360	chr3H	196392337	196392724	+	No	LC_U	unknown function	-	-	-
QPed.shared.3H-1	HORVU3Hr1G035370	chr3H	196393545	196394049	+	No	HC_G	Protein FAR1-RELATED SEQUENCE 3	IPR001878	GO:0003676,GO:0008270	-
QPed.shared.3H-1	HORVU3Hr1G035380	chr3H	196463323	196467017	-	No	HC_G	syntaxin, putative	IPR010989,IPR000727,IPR006011,IPR006012	GO:0016020,GO:0016192,GO:0005484,GO:0005515,GO:0006886	PF05739,PF14523
QPed.shared.3H-1	HORVU3Hr1G035390	chr3H	197166885	197167578	+	No	LC_u	undescribed protein	-	-	-
QPed.shared.3H-1	HORVU3Hr1G035400	chr3H	197166926	197176449	-	No	HC_G	Epoxide hydrolase 3	IPR000073,IPR000639,IPR029058	GO:0003824	PF12697
QPed.shared.3H-1	HORVU3Hr1G035410	chr3H	197364939	197365800	-	No	HC_G	Pathogenesis-related thaumatin superfamily protein	IPR001938	-	PF00314
QPed.shared.3H-1	HORVU3Hr1G035420	chr3H	197437297	197446030	+	No	HC_TE?	ATP-dependent RNA helicase, putative	IPR014001,IPR027417,IPR000571,IPR001650,IPR011545	GO:0003676,GO:0005524,GO:0046872	PF00270,PF00271
QPed.shared.3H-1	HORVU3Hr1G035430	chr3H	197492408	197492775	+	No	LC_u	undescribed protein	-	-	-
QPed.shared.3H-1	HORVU3Hr1G035440	chr3H	197495196	197495713	-	No	LC_u	undescribed protein	-	-	-
QPed.shared.3H-1	HORVU3Hr1G035450	chr3H	197506208	197517206	-	No	HC_G	WD-40 repeat family protein	IPR019775,IPR020472,IPR001680,IPR015943,IPR017986	GO:0005515	PF00400
QPed.shared.3H-1	HORVU3Hr1G035460	chr3H	197510928	197515330	+	No	HC_G	50S ribosomal protein L18	IPR005484	GO:0006412,GO:0003735,GO:0005622,GO:0005840	PF00861
QPed.shared.3H-1	HORVU3Hr1G035470	chr3H	197517056	197518058	+	No	HC_G	drought-induced 21	IPR004926	GO:0006950	PF03242
QPed.shared.3H-1	HORVU3Hr1G035480	chr3H	197664826	197669890	+	No	LC_U	unknown function	IPR022059	-	PF12274
QPed.shared.3H-1	HORVU3Hr1G035490	chr3H	197738599	197738850	+	No	LC_TE	Retrotransposon protein, putative, unclassified	IPR000477	-	PF00078
QPed.shared.3H-1	HORVU3Hr1G035500	chr3H	197739748	197740398	+	No	HC_G	GDSL esterase/lipase	-	-	-
QPed.shared.3H-1	HORVU3Hr1G035510	chr3H	197803740	197804278	+	No	HC_U	unknown function	-	-	-
QPed.shared.3H-1	HORVU3Hr1G035520	chr3H	197921557	197922150	-	No	-	-	-	-	-
QPed.shared.3H-1	HORVU3Hr1G035530	chr3H	197928146	197929145	-	No	HC_G	receptor-like kinase 1	IPR000719,IPR001245,IPR011009	GO:0004672,GO:0005524,GO:0006468	PF07714
QPed.shared.3H-1	HORVU3Hr1G035540	chr3H	198108841	198109275	+	No	LC_TE	Gag/pol	IPR013103	-	PF07727
QPed.shared.3H-1	HORVU3Hr1G035550	chr3H	198111380	198112272	-	No	LC_TE	Transposon Ty1-H Gag-Pol polyprotein	IPR013103	-	PF07727
QPed.shared.3H-1	HORVU3Hr1G035560	chr3H	198112583	198114820	-	No	LC_TE	Transposon Ty1-OR Gag-Pol polyprotein	IPR001584,IPR012337	GO:0003676,GO:0015074	PF00665
QPed.shared.3H-1	HORVU3Hr1G035570	chr3H	198115356	198117398	-	No	HC_G	U-box domain-containing protein 38	IPR011989,IPR016024	GO:0005488	-
QPed.shared.3H-1	HORVU3Hr1G035580	chr3H	198156775	198163370	+	No	LC_u	undescribed protein	-	-	-
QPed.shared.3H-1	HORVU3Hr1G035590	chr3H	198160791	198175649	-	No	HC_G	beta glucosidase 7	IPR013781,IPR017853	GO:0005975	-
QPed.shared.3H-1	HORVU3Hr1G035600	chr3H	198170504	198170934	-	No	LC_TE	unknown function	IPR013103	-	PF07727
QPed.shared.3H-1	HORVU3Hr1G035610	chr3H	198172393	198172941	-	No	LC_TE	Polyprotein	IPR025724	-	PF13976
QPed.shared.3H-1	HORVU3Hr1G035620	chr3H	198194170	198194400	+	No	LC_TE	unknown function	IPR006912	GO:0016788	PF04827
QPed.shared.3H-1	HORVU3Hr1G035630	chr3H	198280941	198283233	+	No	LC_u	undescribed protein	-	-	-
QPed.shared.3H-1	HORVU3Hr1G035640	chr3H	198354001	198355644	+	No	LC_u	undescribed protein	-	-	-
QPed.shared.3H-1	HORVU3Hr1G035650	chr3H	198408240	198409618	+	No	HC_G	rapid alkalinization factor 23	IPR008801	-	PF05498
QPed.shared.3H-1	HORVU3Hr1G035660	chr3H	198643706	198645062	+	No	LC_u	undescribed protein	-	-	-
QPed.shared.3H-1	HORVU3Hr1G035670	chr3H	198704864	198705733	+	No	LC_u	undescribed protein	-	-	-
QPed.shared.3H-1	HORVU3Hr1G035680	chr3H	198827904	198828978	-	No	HC_G	flowering promoting factor 1	-	-	-
QPed.shared.3H-1	AEO14653.1	chr3H	198828370	198828690	-	No	ncbi|-	RAA1	-	-	-
QPed.shared.3H-1	HORVU3Hr1G035690	chr3H	198982851	198983326	+	No	LC_TE	Retrotransposon protein, putative, unclassified	-	-	PF14223
QPed.shared.3H-1	HORVU3Hr1G035700	chr3H	199194265	199194636	+	No	HC_u	undescribed protein	-	-	-
QPed.shared.3H-1	HORVU3Hr1G035710	chr3H	199267053	199267462	-	No	LC_u	undescribed protein	-	-	-
QPed.shared.3H-1	HORVU3Hr1G035720	chr3H	199267083	199272971	+	No	HC_TE?	Zinc finger CCCH domain-containing protein 5	IPR000571	GO:0046872	PF00642
QPed.shared.3H-1	HORVU3Hr1G035730	chr3H	199806319	199811836	+	No	HC_G	Oxygen-dependent choline dehydrogenase	IPR023753,IPR000172,IPR007867,IPR012132	GO:0055114,GO:0016491,GO:0016614,GO:0050660	PF00732,PF05199
QPed.shared.3H-1	HORVU3Hr1G035740	chr3H	199810522	199810855	+	No	LC_u	undescribed protein	-	-	-
QPed.shared.3H-1	HORVU3Hr1G035750	chr3H	200151806	200162454	-	No	HC_TE?	Zinc finger CCCH domain-containing protein 6	IPR000571	GO:0046872	PF00642
QPed.shared.3H-1	HORVU3Hr1G035760	chr3H	200154029	200154328	+	No	LC_TE	Endonuclease-reverse transcriptase HmRTE-e01	IPR000477	-	PF00078
QPed.shared.3H-1	HORVU3Hr1G035770	chr3H	200156058	200156343	.	No	-	-	-	-	-
QPed.shared.3H-1	HORVU3Hr1G035780	chr3H	200156481	200156939	-	No	LC_u	undescribed protein	-	-	-
QPed.shared.3H-1	HORVU3Hr1G035790	chr3H	200157049	200157670	-	No	LC_u	undescribed protein	-	-	-
QPed.shared.3H-1	HORVU3Hr1G035800	chr3H	200157777	200158173	-	No	LC_u	undescribed protein	-	-	-
QPed.shared.3H-1	HORVU3Hr1G035810	chr3H	200569988	200576048	-	No	HC_G	Protein kinase superfamily protein	IPR011009,IPR013320,IPR017441,IPR000719,IPR002290,IPR008271	GO:0004672,GO:0005524,GO:0006468	PF00069
QPed.shared.3H-1	HORVU3Hr1G035820	chr3H	200570169	200570766	+	No	HC_u	undescribed protein	-	-	-
QPed.shared.3H-1	HORVU3Hr1G035830	chr3H	200572813	200573007	.	No	-	-	-	-	-
QPed.shared.3H-1	HORVU3Hr1G035840	chr3H	200662537	200672585	+	No	HC_G	Protein kinase superfamily protein	IPR011009,IPR011989,IPR016024,IPR017441,IPR000719,IPR002290,IPR008271	GO:0006468,GO:0004672,GO:0005488,GO:0005524	PF00069
QPed.shared.3H-1	HORVU3Hr1G035850	chr3H	201160740	201163957	-	No	HC_U	Chromosome 3B, genomic scaffold, cultivar Chinese Spring	IPR007592	-	PF04504
QPed.shared.3H-1	HORVU3Hr1G035860	chr3H	201165907	201166171	-	No	HC_TE?	zinc finger (C3HC4-type RING finger) family protein	-	-	-
QPed.shared.3H-1	HORVU3Hr1G035870	chr3H	201178719	201180362	-	No	HC_TE?	Helicase-like protein	IPR003840,IPR027417	GO:0004386,GO:0005524	PF02689
QPed.shared.3H-1	HORVU3Hr1G035880	chr3H	201229714	201231417	+	No	HC_G	Phospholipase A1-II 6	IPR002921,IPR029058	GO:0006629	PF01764
QPed.shared.3H-1	HORVU3Hr1G035890	chr3H	201341055	201341480	-	No	LC_TE	Retrotransposon protein, putative, unclassified	-	-	-
QPed.shared.3H-1	HORVU3Hr1G035900	chr3H	201610662	201621265	+	No	HC_G	CinA-like protein	IPR001453,IPR002500,IPR014729	GO:0003824,GO:0008152	PF00994,PF01507
QPed.shared.3H-1	HORVU3Hr1G035910	chr3H	201615613	201617183	-	No	LC_TE	unknown function	IPR026960	-	PF13966
QPed.shared.3H-1	HORVU3Hr1G035920	chr3H	201880333	201881581	+	No	LC_u	undescribed protein	-	-	-
QPed.shared.3H-1	HORVU3Hr1G035930	chr3H	202340440	202346060	+	No	HC_U	Chromosome 3B, genomic scaffold, cultivar Chinese Spring	-	-	-
QPed.shared.3H-1	HORVU3Hr1G035940	chr3H	202347222	202352287	+	No	LC_u	undescribed protein	-	-	-
QPed.shared.3H-1	HORVU3Hr1G035950	chr3H	202348468	202349326	-	No	LC_u	undescribed protein	-	-	-
QPed.shared.3H-1	HORVU3Hr1G035960	chr3H	202349820	202350572	+	No	LC_u	undescribed protein	-	-	-
QPed.shared.3H-1	HORVU3Hr1G035970	chr3H	202351040	202352440	-	No	LC_u	undescribed protein	-	-	-
QPed.shared.3H-1	HORVU3Hr1G035980	chr3H	202353588	202354651	+	No	LC_TE	undescribed protein	IPR006912	GO:0016788	PF04827
QPed.shared.3H-1	HORVU3Hr1G035990	chr3H	202402671	202403413	-	No	LC_TE?	F protein	IPR003514,IPR016184	GO:0005198,GO:0019028	PF02305
QPed.shared.3H-1	HORVU3Hr1G036000	chr3H	202404447	202405236	-	No	LC_TE?	Protein A	IPR008766	GO:0006260	PF05840
QPed.shared.3H-1	HORVU3Hr1G036010	chr3H	202941652	202944030	+	No	HC_G	Pentatricopeptide repeat-containing protein	IPR002885,IPR011990,IPR032867	GO:0005515,GO:0008270	PF01535,PF13041,PF14432
QPed.shared.3H-1	HORVU3Hr1G036020	chr3H	202945073	202952776	-	No	HC_G	kinesin-like protein 1	IPR001752,IPR027417	GO:0008017,GO:0003777,GO:0005524,GO:0007018	PF00225
QPed.shared.3H-1	HORVU3Hr1G036030	chr3H	203020764	203028106	-	No	LC_u	undescribed protein	-	-	-
QPed.shared.3H-1	HORVU3Hr1G036040	chr3H	203020764	203030939	+	No	LC_TE?	FAR1-related sequence 5	IPR018289,IPR004330,IPR006564,IPR007527	GO:0008270	PF03101,PF04434,PF10551
QPed.shared.3H-1	HORVU3Hr1G036050	chr3H	203051001	203051538	+	No	LC_u	undescribed protein	-	-	-
QPed.shared.3H-1	HORVU3Hr1G036060	chr3H	203051775	203053136	+	No	LC_u	undescribed protein	-	-	-
QPed.shared.3H-1	HORVU3Hr1G036070	chr3H	203237194	203237367	+	No	LC_u	undescribed protein	-	-	-
QPed.shared.3H-1	HORVU3Hr1G036080	chr3H	203361643	203362221	+	No	LC_TE	unknown function	IPR027806	-	PF13359
QPed.shared.3H-1	HORVU3Hr1G036090	chr3H	203363439	203363654	+	No	HC_U	unknown function	-	-	-
QPed.shared.3H-1	HORVU3Hr1G036100	chr3H	203474497	203475313	+	No	LC_TE	unknown function	IPR027806	-	PF13359
QPed.shared.3H-1	HORVU3Hr1G036110	chr3H	203476482	203476949	+	No	HC_U	unknown function	-	-	-
QPed.shared.3H-1	HORVU3Hr1G036120	chr3H	203476997	203477212	+	No	HC_U	unknown function	-	-	-
QPed.shared.3H-1	HORVU3Hr1G036130	chr3H	203618255	203625053	+	No	HC_G	Leucine-rich repeat receptor-like protein kinase family protein	IPR001611,IPR024788,IPR032675	GO:0005515	PF12819,PF13855
QPed.shared.3H-1	HORVU3Hr1G036140	chr3H	203735818	203735838	.	No	-	-	-	-	-
QPed.shared.3H-1	HORVU3Hr1G036150	chr3H	203950334	203958368	-	No	HC_G	Trans-1,2-dihydrobenzene-1,2-diol dehydrogenase	IPR000683,IPR016040	GO:0016491	PF01408
QPed.shared.3H-1	HORVU3Hr1G036160	chr3H	203953324	203953976	+	No	LC_u	undescribed protein	-	-	-
QPed.shared.3H-1	HORVU3Hr1G036170	chr3H	204082893	204083985	-	No	LC_u	undescribed protein	-	-	-
QPed.shared.3H-1	HORVU3Hr1G036180	chr3H	204273029	204274923	-	No	HC_U	Chromosome 3B, genomic scaffold, cultivar Chinese Spring	-	-	-
QPed.shared.3H-1	HORVU3Hr1G036190	chr3H	204483390	204488970	+	No	HC_G	Pentatricopeptide repeat-containing protein	IPR002885,IPR011990	GO:0005515	PF01535,PF12854,PF13041
QPed.shared.3H-1	HORVU3Hr1G036200	chr3H	204508473	204509161	+	No	HC_u	undescribed protein	-	-	-
QPed.shared.3H-1	HORVU3Hr1G036210	chr3H	204518072	204532700	-	No	-	-	-	-	-
QPed.shared.3H-1	HORVU3Hr1G036220	chr3H	204522579	204523094	+	No	LC_u	undescribed protein	-	-	-
QPed.shared.3H-1	HORVU3Hr1G036230	chr3H	204523573	204524553	+	No	LC_TE	Retrotransposon protein, putative, unclassified	-	-	-
QPed.shared.3H-1	HORVU3Hr1G036240	chr3H	204525235	204525811	+	No	LC_TE	Retrotransposon protein, putative, unclassified	-	-	-
QPed.shared.3H-1	HORVU3Hr1G036250	chr3H	204525886	204526811	+	No	LC_u	undescribed protein	-	-	-
QPed.shared.3H-1	HORVU3Hr1G036260	chr3H	204529829	204530950	+	No	LC_u	undescribed protein	-	-	-
QPed.shared.3H-1	HORVU3Hr1G036270	chr3H	204787437	204789448	-	No	LC_u	undescribed protein	-	-	-
QPed.shared.3H-1	HORVU3Hr1G036280	chr3H	204790247	204790782	+	No	HC_G	Mitochondrial import inner membrane translocase subunit TIM14-2	IPR001623	-	-
QPed.shared.3H-1	HORVU3Hr1G036290	chr3H	205057164	205061284	-	No	HC_G	RING/U-box superfamily protein	IPR001841,IPR013083	GO:0005515,GO:0008270	-
QPed.shared.3H-1	HORVU3Hr1G036300	chr3H	205060000	205060986	+	No	LC_u	undescribed protein	-	-	-
QPed.shared.3H-1	HORVU3Hr1G036310	chr3H	205145726	205150621	+	No	HC_G	RING/U-box superfamily protein	IPR001841,IPR013083,IPR018957	GO:0005515,GO:0008270,GO:0046872	PF00097
QPed.shared.3H-1	HORVU3Hr1G036320	chr3H	205147956	205148238	-	No	LC_u	undescribed protein	-	-	-
QPed.shared.3H-1	HORVU3Hr1G036330	chr3H	205148363	205148872	-	No	LC_u	undescribed protein	-	-	-
QPed.shared.3H-1	HORVU3Hr1G036340	chr3H	205271642	205272792	-	No	HC_G	Adenylate kinase	IPR000850,IPR027417	GO:0005524,GO:0006139,GO:0019205	PF00406
QPed.shared.3H-1	HORVU3Hr1G036350	chr3H	205273840	205274828	-	No	HC_G	Mechanosensitive ion channel protein 2, chloroplastic	-	-	-
QPed.shared.3H-1	HORVU3Hr1G036360	chr3H	205426442	205428830	+	No	LC_u	undescribed protein	-	-	-
QPed.shared.3H-1	HORVU3Hr1G036370	chr3H	205426442	205428848	-	No	LC_u	undescribed protein	-	-	-
QPed.shared.3H-1	HORVU3Hr1G036380	chr3H	205571635	205576716	+	No	HC_G	NAC domain protein,	IPR003441	GO:0003677,GO:0006355	PF02365
QPed.shared.3H-1	HORVU3Hr1G036390	chr3H	205574999	205575572	-	No	LC_u	undescribed protein	-	-	-
QPed.shared.3H-1	HORVU3Hr1G036400	chr3H	205814790	205819424	+	No	LC_TE	unknown function	IPR007321	-	PF04195
QPed.shared.3H-1	HORVU3Hr1G036410	chr3H	205814920	205819322	-	No	LC_u	undescribed protein	-	-	-
QPed.shared.3H-1	HORVU3Hr1G036420	chr3H	205990215	205991826	+	No	LC_u	undescribed protein	-	-	-
QPed.shared.3H-1	HORVU3Hr1G036430	chr3H	206059016	206062141	+	No	HC_G	Inositol-phosphate phosphatase	IPR000760,IPR011809,IPR020583	GO:0004401,GO:0046854	PF00459
QPed.shared.3H-1	HORVU3Hr1G036440	chr3H	206059588	206059776	-	No	LC_u	undescribed protein	-	-	-
QPed.shared.3H-1	HORVU3Hr1G036450	chr3H	206062603	206072172	+	No	LC_u	undescribed protein	-	-	-
QPed.shared.3H-1	HORVU3Hr1G036460	chr3H	206076977	206077201	+	No	LC_U	unknown function	-	-	-
QPed.shared.3H-1	HORVU3Hr1G036470	chr3H	206106222	206108943	-	No	LC_u	undescribed protein	-	-	-
QPed.shared.3H-1	HORVU3Hr1G036480	chr3H	206114024	206114670	+	No	LC_u	undescribed protein	-	-	-
QPed.shared.3H-1	HORVU3Hr1G036490	chr3H	206193091	206193274	-	No	LC_u	undescribed protein	-	-	-
QPed.shared.3H-1	HORVU3Hr1G036500	chr3H	206400479	206585333	-	No	LC_u	undescribed protein	-	-	-
QPed.shared.3H-1	HORVU3Hr1G036510	chr3H	206414493	206448613	+	No	LC_u	undescribed protein	-	-	-
QPed.shared.3H-1	HORVU3Hr1G036520	chr3H	206433754	206438690	+	No	LC_u	undescribed protein	-	-	-
QPed.shared.3H-1	HORVU3Hr1G036530	chr3H	206467101	206472834	+	No	LC_TE	Retrotransposon protein, putative, Ty3-gypsy subclass	IPR011320	-	PF01693
QPed.shared.3H-1	HORVU3Hr1G036540	chr3H	206526686	206527342	+	No	LC_u	undescribed protein	-	-	-
QPed.shared.3H-1	HORVU3Hr1G036550	chr3H	206656258	206661023	+	No	LC_u	undescribed protein	-	-	-
QPed.shared.3H-1	HORVU3Hr1G036560	chr3H	206656258	206661023	-	No	LC_u	undescribed protein	-	-	-
QPed.shared.3H-1	HORVU3Hr1G036570	chr3H	206734879	206738480	-	No	LC_TE	Transposon protein, putative, Mutator sub-class	IPR018289	-	PF10551
QPed.shared.3H-1	HORVU3Hr1G036580	chr3H	206738680	206739367	-	No	LC_u	undescribed protein	-	-	-
QPed.shared.3H-1	HORVU3Hr1G036590	chr3H	206739874	206742096	-	No	HC_G	GDSL esterase/lipase	IPR013830	-	-
QPed.shared.3H-1	HORVU3Hr1G036600	chr3H	206773994	206776381	+	No	HC_G	TRAM, LAG1 and CLN8 (TLC) lipid-sensing domain containing protein	IPR006634	GO:0016021	PF03798
QPed.shared.3H-1	HORVU3Hr1G036610	chr3H	206775200	206776254	-	No	LC_u	undescribed protein	-	-	-
QPed.shared.3H-1	HORVU3Hr1G036620	chr3H	206945987	206946091	+	No	HC_G	DNA-directed RNA polymerase subunit beta	-	-	-
QPed.shared.3H-1	HORVU3Hr1G036630	chr3H	207315503	207322882	+	No	HC_G	UDP-Glycosyltransferase superfamily protein	IPR001296	-	PF00534,PF16994
QPed.shared.3H-1	HORVU3Hr1G036640	chr3H	207316635	207322722	-	No	HC_G	TRAM, LAG1 and CLN8 (TLC) lipid-sensing domain containing protein	IPR006634	GO:0016021	PF03798
QPed.shared.3H-1	HORVU3Hr1G036650	chr3H	207487650	207489925	-	No	HC_G	Chromosome 3B, genomic scaffold, cultivar Chinese Spring	-	-	PF16994
QPed.shared.3H-1	HORVU3Hr1G036660	chr3H	207488543	207488691	+	No	LC_u	undescribed protein	-	-	-
QPed.shared.3H-1	HORVU3Hr1G036670	chr3H	207598866	207599633	-	No	LC_u	undescribed protein	-	-	-
QPed.shared.3H-1	HORVU3Hr1G036680	chr3H	207692675	207693967	+	No	LC_u	undescribed protein	-	-	-
QPed.shared.3H-1	HORVU3Hr1G036690	chr3H	207694273	207694595	+	No	LC_u	undescribed protein	-	-	-
QPed.shared.3H-1	HORVU3Hr1G036700	chr3H	207726346	207727898	+	No	LC_u	undescribed protein	-	-	-
QPed.shared.3H-1	HORVU3Hr1G036710	chr3H	207728554	207731433	-	No	HC_G	Nucleic acid-binding, OB-fold-like protein	IPR012340,IPR013970	GO:0006281,GO:0006310,GO:0003677,GO:0005634,GO:0006260	PF08661
QPed.shared.3H-1	HORVU3Hr1G036720	chr3H	207867534	207894075	+	No	HC_U	Chromosome 3B, genomic scaffold, cultivar Chinese Spring	-	-	-
QPed.shared.3H-1	HORVU3Hr1G036730	chr3H	207882803	207883809	+	No	LC_u	undescribed protein	-	-	-
QPed.shared.3H-1	HORVU3Hr1G036740	chr3H	207887815	207888036	-	No	HC_U	unknown function	-	-	-
QPed.shared.3H-1	HORVU3Hr1G036750	chr3H	207888058	207888711	-	No	HC_U	unknown function	-	-	-
QPed.shared.3H-1	HORVU3Hr1G036760	chr3H	207888793	207888936	-	No	LC_TE	Retrotransposon protein, putative, LINE subclass	-	-	-
QPed.shared.3H-1	HORVU3Hr1G036770	chr3H	207889006	207889302	-	No	LC_TE	Retrotransposon protein, putative, unclassified	-	-	-
QPed.shared.3H-1	HORVU3Hr1G036780	chr3H	207889404	207892654	-	No	HC_G	Peroxidase superfamily protein	IPR000823,IPR002016,IPR010255	GO:0055114,GO:0004601,GO:0006979,GO:0020037	PF00141
QPed.shared.3H-1	HORVU3Hr1G036790	chr3H	207894995	207897064	-	No	HC_G	Peroxidase superfamily protein	IPR019793,IPR019794,IPR000823,IPR002016,IPR010255	GO:0055114,GO:0004601,GO:0006979,GO:0020037	PF00141
QPed.shared.3H-1	HORVU3Hr1G036800	chr3H	207895036	207896311	+	No	HC_G	Peroxidase 72	-	-	-
QPed.shared.3H-1	HORVU3Hr1G036810	chr3H	207901961	207903011	+	No	LC_TE	unknown function	IPR006912	GO:0016788	PF04827
QPed.shared.3H-1	HORVU3Hr1G036820	chr3H	207904490	207906033	-	No	HC_G	Peroxidase superfamily protein	IPR019793,IPR019794,IPR000823,IPR002016,IPR010255	GO:0055114,GO:0004601,GO:0006979,GO:0020037	PF00141
QPed.shared.3H-1	HORVU3Hr1G036830	chr3H	208134192	208134947	-	No	LC_u	undescribed protein	-	-	-
QPed.shared.3H-1	HORVU3Hr1G036840	chr3H	208146417	208146617	-	No	HC_G	Ribosomal protein-like	-	-	-
QPed.shared.3H-1	HORVU3Hr1G036850	chr3H	208230736	208231418	+	No	LC_U	unknown function	-	-	-
QPed.shared.3H-1	HORVU3Hr1G036860	chr3H	208331470	208333731	+	No	HC_G	Peroxidase superfamily protein	IPR019793,IPR000823,IPR002016,IPR010255	GO:0055114,GO:0004601,GO:0006979,GO:0020037	PF00141
QPed.shared.3H-1	HORVU3Hr1G036870	chr3H	208334818	208368758	-	No	HC_G	Pentatricopeptide repeat-containing protein	IPR002885,IPR011990	GO:0005515	PF01535,PF13041
QPed.shared.3H-1	HORVU3Hr1G036880	chr3H	208334903	208355699	+	No	HC_G	Peroxidase superfamily protein	IPR019793,IPR019794,IPR000823,IPR002016,IPR010255	GO:0055114,GO:0004601,GO:0006979,GO:0020037	PF00141
QPed.shared.3H-1	HORVU3Hr1G036890	chr3H	208335072	208335560	-	No	LC_TE	unknown function	IPR026960	-	PF13966
QPed.shared.3H-1	HORVU3Hr1G036900	chr3H	208341666	208341941	+	No	HC_U	unknown function	-	-	-
QPed.shared.3H-1	HORVU3Hr1G036910	chr3H	208341996	208342322	+	No	LC_TE	unknown function	IPR000477	-	PF00078
QPed.shared.3H-1	HORVU3Hr1G036920	chr3H	208344394	208344681	+	No	LC_TE	unknown function	IPR000477	-	PF00078
QPed.shared.3H-1	HORVU3Hr1G036930	chr3H	208359745	208364750	+	No	HC_G	Mediator of RNA polymerase II transcription subunit 27	-	-	-
QPed.shared.3H-1	HORVU3Hr1G036940	chr3H	208367230	208367778	+	No	LC_u	undescribed protein	-	-	-
QPed.shared.3H-1	HORVU3Hr1G036950	chr3H	208943780	208944137	-	No	LC_u	undescribed protein	-	-	-
QPed.shared.3H-1	HORVU3Hr1G036960	chr3H	209011180	209012026	-	No	HC_u	undescribed protein	-	-	-
QPed.shared.3H-1	HORVU3Hr1G036970	chr3H	209056312	209058253	+	No	HC_u	undescribed protein	-	-	-
QPed.shared.3H-1	HORVU3Hr1G036980	chr3H	209056479	209057058	-	No	LC_u	undescribed protein	-	-	-
QPed.shared.3H-1	HORVU3Hr1G036990	chr3H	209059355	209059878	-	No	LC_u	undescribed protein	-	-	-
QPed.shared.3H-1	HORVU3Hr1G037000	chr3H	209125634	209136360	-	No	LC_u	undescribed protein	-	-	-
QPed.shared.3H-1	HORVU3Hr1G037010	chr3H	209125682	209126424	+	No	LC_u	undescribed protein	-	-	-
QPed.shared.3H-1	HORVU3Hr1G037020	chr3H	209132349	209133871	-	No	LC_u	undescribed protein	-	-	-
QPed.shared.3H-1	HORVU3Hr1G037030	chr3H	209705434	209707313	-	No	HC_U	Chromosome 3B, genomic scaffold, cultivar Chinese Spring	-	-	-
QPed.shared.3H-1	HORVU3Hr1G037040	chr3H	209708379	209712895	-	No	HC_U	unknown protein
QPed.shared.3H-1	HORVU3Hr1G037050	chr3H	209724469	209728558	+	No	HC_G	Sec14p-like phosphatidylinositol transfer family protein	IPR001071,IPR001251,IPR011074	GO:0005215,GO:0005622,GO:0006810	PF00650,PF03765
QPed.shared.3H-1	HORVU3Hr1G037060	chr3H	209724957	209725126	-	No	LC_u	undescribed protein	-	-	-
QPed.shared.3H-1	HORVU3Hr1G037070	chr3H	210294636	210295182	+	No	LC_u	undescribed protein	-	-	-
QPed.shared.3H-1	HORVU3Hr1G037080	chr3H	210300856	210306467	-	No	HC_G	Pre-mRNA-splicing factor SPF27 homolog	IPR008409	GO:0006397	PF05700
QPed.shared.3H-1	HORVU3Hr1G037090	chr3H	210390695	210392475	+	No	LC_u	undescribed protein	-	-	-
QPed.shared.3H-1	HORVU3Hr1G037100	chr3H	210392551	210393840	+	No	LC_u	undescribed protein	-	-	-
QPed.shared.3H-1	HORVU3Hr1G037110	chr3H	210507235	210525638	+	No	LC_TE	Gag/pol	IPR013103	-	PF07727
QPed.shared.3H-1	HORVU3Hr1G037120	chr3H	210507274	210509054	-	No	LC_u	undescribed protein	-	-	-
QPed.shared.3H-1	HORVU3Hr1G037130	chr3H	210509252	210510168	+	No	LC_u	undescribed protein	-	-	-
QPed.shared.3H-1	HORVU3Hr1G037140	chr3H	210510258	210511379	+	No	LC_TE	Retrotransposon protein, putative, unclassified	IPR000477	-	PF00078
QPed.shared.3H-1	HORVU3Hr1G037150	chr3H	210511440	210512776	+	No	LC_TE	Retrotransposon protein, putative, unclassified	-	-	-
QPed.shared.3H-1	HORVU3Hr1G037160	chr3H	210514934	210516200	+	No	LC_TE	Transposon Ty1-OL Gag-Pol polyprotein	IPR001584,IPR012337,IPR025724	GO:0003676,GO:0015074	PF00665,PF13976
QPed.shared.3H-1	HORVU3Hr1G037170	chr3H	210520434	210524449	-	No	HC_G	thylakoid ATP/ADP carrier	IPR018108,IPR023395	-	PF00153
QPed.shared.3H-1	HORVU3Hr1G037180	chr3H	210882436	210892684	-	No	HC_G	unknown protein
QPed.shared.3H-1	HORVU3Hr1G037190	chr3H	210889577	210890245	-	No	LC_TE	Retrotransposon protein, putative, unclassified	IPR005135	-	-
QPed.shared.3H-1	HORVU3Hr1G037200	chr3H	210890322	210891382	-	No	HC_TE?	unknown function	IPR025558,IPR025836	-	PF14111,PF14392
QPed.shared.3H-1	HORVU3Hr1G037210	chr3H	211072835	211074940	-	No	LC_u	undescribed protein	-	-	-
QPed.shared.3H-1	HORVU3Hr1G037220	chr3H	211159404	211160499	+	No	LC_u	undescribed protein	-	-	-
QPed.shared.3H-1	HORVU3Hr1G037230	chr3H	211213419	211243347	-	No	LC_TE	unknown function	IPR000477,IPR012337	GO:0003676	PF00078
QPed.shared.3H-1	HORVU3Hr1G037240	chr3H	211213419	211243370	+	No	LC_TE	Transposon Ty1-PL Gag-Pol polyprotein	IPR001584,IPR012337,IPR025724	GO:0003676,GO:0015074	PF00665,PF13976
QPed.shared.3H-1	HORVU3Hr1G037250	chr3H	211463791	211464146	-	No	LC_u	undescribed protein	-	-	-
QPed.shared.3H-1	HORVU3Hr1G037260	chr3H	211525879	211526936	-	No	HC_u	undescribed protein	-	-	-
QPed.shared.3H-1	HORVU3Hr1G037270	chr3H	211525879	211528516	+	No	HC_G	26S protease regulatory subunit 6B	IPR027417	-	-
QPed.shared.3H-1	HORVU3Hr1G037280	chr3H	211530600	211536566	+	No	HC_G	RNA-binding protein 1	IPR000504,IPR012677	GO:0000166,GO:0003676	PF00076
QPed.shared.3H-1	HORVU3Hr1G037290	chr3H	211534900	211536258	-	No	LC_u	undescribed protein	-	-	-
QPed.shared.3H-1	HORVU3Hr1G037300	chr3H	211999498	212000594	+	No	LC_u	undescribed protein	-	-	-
QPed.shared.3H-1	HORVU3Hr1G037310	chr3H	212000808	212019643	+	No	HC_G	Translin family protein	IPR002848,IPR016068,IPR016069	GO:0043565	PF01997
QPed.shared.3H-1	HORVU3Hr1G037320	chr3H	212024473	212025595	-	No	LC_u	undescribed protein	-	-	-
QPed.shared.3H-1	HORVU3Hr1G037330	chr3H	212192067	212196032	-	No	HC_G	Phenazine biosynthesis-like domain-containing protein	IPR003719	GO:0003824,GO:0009058	PF02567
QPed.shared.3H-1	HORVU3Hr1G037340	chr3H	212224573	212224920	+	No	HC_G	Methyl-CpG-binding domain protein 4	IPR011257	GO:0003824,GO:0006281	-
QPed.shared.3H-1	HORVU3Hr1G037350	chr3H	212291099	212291604	+	No	HC_u	undescribed protein	-	-	-
QPed.shared.3H-1	HORVU3Hr1G037360	chr3H	212339028	212339516	-	No	HC_u	undescribed protein	-	-	-
QPed.shared.3H-1	HORVU3Hr1G037370	chr3H	212437454	212438034	+	No	HC_G	FAR1-related sequence 4	IPR004330	-	PF03101
QPed.shared.3H-1	HORVU3Hr1G037380	chr3H	212438062	212438391	+	No	LC_u	undescribed protein	-	-	-
QPed.shared.3H-1	HORVU3Hr1G037390	chr3H	212438934	212439217	+	No	LC_u	undescribed protein	-	-	-
QPed.shared.3H-1	HORVU3Hr1G037400	chr3H	212442204	212442323	-	No	HC_u	undescribed protein	-	-	-
QPed.shared.3H-1	HORVU3Hr1G037410	chr3H	212448481	212448714	-	No	HC_u	undescribed protein	-	-	-
QPed.shared.3H-1	HORVU3Hr1G037420	chr3H	212459200	212460478	+	No	HC_G	dihydroflavonol 4-reductase	IPR008030,IPR016040	-	PF05368
QPed.shared.3H-1	HORVU3Hr1G037430	chr3H	212589110	212589466	+	No	LC_U	unknown function	-	-	-
QPed.shared.3H-1	HORVU3Hr1G037440	chr3H	212645955	212646077	-	No	HC_u	undescribed protein	-	-	-
QPed.shared.3H-1	HORVU3Hr1G037450	chr3H	212797245	212798441	-	No	HC_G	RING/U-box superfamily protein	IPR001841,IPR013083	GO:0005515,GO:0008270	PF13639
QPed.shared.3H-1	HORVU3Hr1G037460	chr3H	212825658	212825877	+	No	LC_u	undescribed protein	-	-	-
QPed.shared.3H-1	HORVU3Hr1G037470	chr3H	212826185	212835342	-	No	HC_G	Lupus La protein homolog	IPR011991,IPR002344,IPR006607,IPR006630	GO:0030529,GO:0003723,GO:0005634,GO:0006396	PF05383
QPed.shared.3H-1	HORVU3Hr1G037480	chr3H	212829126	212829319	+	No	LC_u	undescribed protein	-	-	-
QPed.shared.3H-1	HORVU3Hr1G037490	chr3H	213075402	213075813	-	No	LC_TE	Transposon protein, putative, CACTA, En/Spm sub-class	-	-	-
QPed.shared.3H-1	HORVU3Hr1G037500	chr3H	213334393	213335440	+	No	LC_u	undescribed protein	-	-	-
QPed.shared.3H-1	HORVU3Hr1G037510	chr3H	213334393	213335531	-	No	HC_u	undescribed protein	-	-	-
QPed.shared.3H-1	HORVU3Hr1G037520	chr3H	213335896	213338630	-	No	HC_G	RHOMBOID-like protein 14	IPR001876,IPR022764	GO:0004252,GO:0008270,GO:0016021	PF00641,PF01694
QPed.shared.3H-1	HORVU3Hr1G037530	chr3H	213536045	213536472	-	No	HC_G	acyl-CoA-binding protein 6	IPR000582,IPR014352	GO:0000062	PF00887
QPed.shared.3H-1	HORVU3Hr1G037540	chr3H	213598175	213601653	+	No	HC_G	Phenazine biosynthesis PhzC/PhzF protein	IPR003719	GO:0003824,GO:0009058	PF02567
QPed.shared.3H-1	HORVU3Hr1G037550	chr3H	213630330	213634276	+	No	LC_u	undescribed protein	-	-	-
QPed.shared.3H-1	HORVU3Hr1G037560	chr3H	213630381	213634224	-	No	HC_u	undescribed protein	-	-	-
QPed.shared.3H-1	HORVU3Hr1G037570	chr3H	213676392	213677501	-	No	HC_G	Kelch-like protein 1	-	-	-
QPed.shared.3H-1	HORVU3Hr1G037580	chr3H	213679609	213680185	-	No	HC_G	AT4g08280/T12G13_120	-	-	-
QPed.shared.3H-1	HORVU3Hr1G037590	chr3H	213715646	213716852	-	No	LC_u	undescribed protein	-	-	-
QPed.shared.3H-1	HORVU3Hr1G037600	chr3H	213937394	213943684	+	No	HC_G	respiratory burst oxidase homologue D	IPR013130,IPR017927,IPR017938,IPR000778,IPR013112,IPR013121	GO:0016020,GO:0016491,GO:0055114	PF01794,PF08022,PF08030
QPed.shared.3H-1	ACB56482.1	chr3H	213938582	213943389	-	No	ncbi|-	respiratory burst oxidase-like	-	-	-
QPed.shared.3H-1	HORVU3Hr1G037610	chr3H	214187617	214188074	-	No	LC_TE	Retrotransposon protein, putative, unclassified	IPR000477	-	PF00078
QPed.shared.3H-1	HORVU3Hr1G037620	chr3H	214221393	214221885	+	No	LC_u	undescribed protein	-	-	-
QPed.shared.3H-1	HORVU3Hr1G037630	chr3H	214380449	214383440	-	No	HC_G	Phenazine biosynthesis PhzC/PhzF protein	IPR003719	GO:0003824,GO:0009058	PF02567
QPed.shared.3H-1	HORVU3Hr1G037640	chr3H	214384557	214386336	+	No	LC_TE	undescribed protein	-	-	PF13456
QPed.shared.3H-1	HORVU3Hr1G037650	chr3H	214394967	214395434	-	No	HC_G	DNA-directed RNA polymerase subunit beta	-	-	-
QPed.shared.3H-1	HORVU3Hr1G037660	chr3H	214396099	214396626	-	No	LC_u	undescribed protein	-	-	-
QPed.shared.3H-1	HORVU3Hr1G037670	chr3H	214407122	214417318	-	No	HC_G	Phenazine biosynthesis PhzC/PhzF protein	IPR003719	GO:0003824,GO:0009058	PF02567
QPed.shared.3H-1	HORVU3Hr1G037680	chr3H	214433634	214434302	+	No	LC_u	undescribed protein	-	-	-
QPed.shared.3H-1	HORVU3Hr1G037690	chr3H	214466153	214475751	-	No	LC_u	undescribed protein	-	-	-
QPed.shared.3H-1	HORVU3Hr1G037700	chr3H	214466659	214471211	+	No	LC_u	undescribed protein	-	-	-
QPed.shared.3H-1	HORVU3Hr1G037710	chr3H	214471941	214473338	+	No	LC_u	undescribed protein	-	-	-
QPed.shared.3H-1	HORVU3Hr1G037720	chr3H	214736891	214741768	+	No	HC_G	Peroxiredoxin-2D	IPR012336,IPR013740	GO:0016491	PF08534
QPed.shared.3H-1	HORVU3Hr1G037730	chr3H	214737185	214741382	-	No	LC_u	undescribed protein	-	-	-
QPed.shared.3H-1	HORVU3Hr1G037740	chr3H	214742100	214743638	+	No	LC_u	undescribed protein	-	-	-
QPed.shared.3H-1	HORVU3Hr1G037750	chr3H	214767960	214768467	-	No	LC_u	undescribed protein	-	-	-
QPed.shared.3H-1	HORVU3Hr1G037760	chr3H	215057039	215057791	+	No	LC_u	undescribed protein	-	-	-
QPed.shared.3H-1	HORVU3Hr1G037770	chr3H	215058331	215059321	+	No	LC_u	undescribed protein	-	-	-
QPed.shared.3H-1	HORVU3Hr1G037780	chr3H	215058374	215065252	-	No	HC_G	PQ-loop repeat family protein / transmembrane family protein	IPR006603	-	PF04193
QPed.shared.3H-1	HORVU3Hr1G037790	chr3H	215659592	215662671	+	No	HC_G	26S proteasome non-ATPase regulatory subunit 14 homolog	IPR000555,IPR024969	GO:0005515	PF01398,PF13012
QPed.shared.3H-1	HORVU3Hr1G037800	chr3H	215850426	215889388	-	No	HC_G	Glutaredoxin family protein	IPR002109,IPR012336	GO:0009055,GO:0015035,GO:0045454	PF00462
QPed.shared.3H-1	HORVU3Hr1G037810	chr3H	215865754	215866161	+	No	LC_u	undescribed protein	-	-	-
QPed.shared.3H-1	HORVU3Hr1G037820	chr3H	216067175	216067675	-	No	LC_TE	unknown function	IPR005135	-	PF03372
QPed.shared.3H-1	HORVU3Hr1G037830	chr3H	216068608	216068822	-	No	LC_TE?	undescribed protein	IPR001878	GO:0003676,GO:0008270	-
QPed.shared.3H-1	HORVU3Hr1G037840	chr3H	216079885	216086479	+	No	LC_U	Protein of unknown function DUF829, transmembrane 53	IPR008547,IPR029058	-	PF05705
QPed.shared.3H-1	HORVU3Hr1G037850	chr3H	216183160	216224194	+	No	LC_TE	Retrotransposon protein, putative, unclassified	IPR001878	GO:0003676,GO:0008270	PF00098
QPed.shared.3H-1	HORVU3Hr1G037860	chr3H	216183219	216224186	-	No	LC_TE	Retrotransposon protein, putative, unclassified	IPR001878	GO:0003676,GO:0008270	-
QPed.shared.3H-1	HORVU3Hr1G037870	chr3H	216207971	216208192	-	No	HC_U	unknown function	-	-	-
QPed.shared.3H-1	HORVU3Hr1G037880	chr3H	216208340	216208702	-	No	HC_U	unknown function	-	-	-
QPed.shared.3H-1	HORVU3Hr1G037890	chr3H	216208892	216209068	-	No	HC_U	unknown function	-	-	-
QPed.shared.3H-1	HORVU3Hr1G037900	chr3H	216209162	216210577	-	No	LC_TE	unknown function	IPR000477	-	PF00078
QPed.shared.3H-1	HORVU3Hr1G037910	chr3H	216210704	216211579	-	No	LC_TE	Retrotransposon protein, putative, unclassified	IPR005135	-	-
QPed.shared.3H-1	HORVU3Hr1G037920	chr3H	216212601	216212815	-	No	LC_TE?	undescribed protein	IPR001878	GO:0003676,GO:0008270	-
QPed.shared.3H-1	HORVU3Hr1G037930	chr3H	216291526	216292045	+	No	LC_u	undescribed protein	-	-	-
QPed.shared.3H-1	HORVU3Hr1G037940	chr3H	216303423	216306902	+	No	HC_G	Protein PLANT CADMIUM RESISTANCE 10	IPR006461	-	PF04749
QPed.shared.3H-1	HORVU3Hr1G037950	chr3H	216763229	216763351	-	No	HC_G	D111/G-patch domain-containing protein	-	-	-
QPed.shared.3H-1	HORVU3Hr1G037960	chr3H	216876476	216881174	-	No	HC_G	SAD1/UNC-84 domain protein 1	IPR012919	-	PF07738
QPed.shared.3H-1	HORVU3Hr1G037970	chr3H	217128358	217129258	-	No	HC_U	unknown function	-	-	-
QPed.shared.3H-1	HORVU3Hr1G037980	chr3H	217290738	217290884	-	No	LC_u	undescribed protein	-	-	-
QPed.shared.3H-1	HORVU3Hr1G037990	chr3H	217297439	217297585	-	No	LC_u	undescribed protein	-	-	-
QPed.shared.3H-1	HORVU3Hr1G038000	chr3H	217755874	217757764	+	No	HC_G	Protein kinase superfamily protein	IPR008271,IPR011009,IPR017441,IPR000719,IPR001245,IPR002290	GO:0004672,GO:0005524,GO:0006468	PF07714
QPed.shared.3H-1	HORVU3Hr1G038010	chr3H	217760255	217764047	-	No	HC_G	calmodulin 5	IPR002048,IPR011992,IPR018247	GO:0005509	PF13499
QPed.shared.3H-1	HORVU3Hr1G038020	chr3H	218278522	218278858	+	No	LC_TE	Retrotransposon protein, putative, Ty1-copia subclass	-	-	-
QPed.shared.3H-1	HORVU3Hr1G038030	chr3H	218280536	218280872	+	No	LC_TE	Retrotransposon protein, putative, Ty1-copia subclass	-	-	-
QPed.shared.3H-1	HORVU3Hr1G038040	chr3H	218488258	218490779	-	No	LC_TE	RNA-directed DNA polymerase (Reverse transcriptase) domain containing protein	IPR000477	-	PF00078
QPed.shared.3H-1	HORVU3Hr1G038050	chr3H	218852394	218872945	+	No	HC_G	DNA gyrase subunit B	IPR003594,IPR006171,IPR011557,IPR013506,IPR013759,IPR013760,IPR014721,IPR018522,IPR020568,IPR000565,IPR001241,IPR002288	GO:0005694,GO:0006265,GO:0003677,GO:0003918,GO:0005524	PF02518,PF00204,PF00986,PF01751
QPed.shared.3H-1	HORVU3Hr1G038060	chr3H	219053861	219059045	-	No	HC_G	Glycosyl hydrolase, family 31	IPR011013	GO:0003824,GO:0005975,GO:0030246	-
QPed.shared.3H-1	HORVU3Hr1G038070	chr3H	219129712	219130985	+	No	HC_U	Protein of unknown function, DUF617	IPR006460	-	PF04759
QPed.shared.3H-1	HORVU3Hr1G038080	chr3H	219181882	219182297	+	No	LC_u	undescribed protein	-	-	-
QPed.shared.3H-1	HORVU3Hr1G038090	chr3H	219182522	219186629	+	No	LC_u	undescribed protein	-	-	-
QPed.shared.3H-1	HORVU3Hr1G038100	chr3H	219182945	219184485	-	No	LC_u	undescribed protein	-	-	-
QPed.shared.3H-1	HORVU3Hr1G038110	chr3H	219185310	219185911	+	No	LC_u	undescribed protein	-	-	-
QPed.shared.3H-1	HORVU3Hr1G038120	chr3H	219301710	219302613	+	No	LC_U	unknown function	IPR025558	-	PF14111
QPed.shared.3H-1	HORVU3Hr1G038130	chr3H	219322438	219325357	+	No	LC_u	undescribed protein	-	-	-
QPed.shared.3H-1	HORVU3Hr1G038140	chr3H	219517016	219524300	+	No	HC_G	Hydroxymethylglutaryl-CoA lyase	IPR000138,IPR000891,IPR013785	GO:0003824,GO:0004419	PF00682
QPed.shared.3H-1	HORVU3Hr1G038150	chr3H	219517590	219517937	-	No	LC_u	undescribed protein	-	-	-
QPed.shared.3H-1	HORVU3Hr1G038160	chr3H	219519335	219524930	-	No	LC_U	unknown protein
QPed.shared.3H-1	HORVU3Hr1G038170	chr3H	219643635	219650512	-	No	HC_G	Ubiquitin-associated domain-containing protein 2	IPR009060,IPR015940,IPR022764	GO:0004252,GO:0005515,GO:0016021	PF00627,PF04511
QPed.shared.3H-1	HORVU3Hr1G038180	chr3H	219643675	219646502	+	No	LC_U	unknown function	-	-	-
QPed.shared.3H-1	HORVU3Hr1G038190	chr3H	219953557	219956556	+	No	HC_G	Cysteine proteinase inhibitor 12	IPR000010,IPR018073,IPR020381	GO:0004869	PF16845
QPed.shared.3H-1	CAG38130.1	chr3H	219953744	219956186	+	No	ncbi|icy4	cystatin Hv-CPI4	-	-	-
QPed.shared.3H-1	HORVU3Hr1G038200	chr3H	219970698	219977303	+	No	HC_G	Rab proteins geranylgeranyltransferase component A	IPR018203,IPR023753	GO:0016491,GO:0055114	PF00996
QPed.shared.3H-1	HORVU3Hr1G038210	chr3H	219976479	219977128	-	No	LC_u	undescribed protein	-	-	-
QPed.shared.3H-1	HORVU3Hr1G038220	chr3H	220209758	220210078	-	No	HC_U	unknown function	-	-	-
QPed.shared.3H-1	HORVU3Hr1G038230	chr3H	220210139	220210876	+	No	HC_u	undescribed protein	-	-	-
QPed.shared.3H-1	HORVU3Hr1G038240	chr3H	220211086	220211411	.	No	-	-	-	-	-
QPed.shared.3H-1	HORVU3Hr1G038250	chr3H	220390930	220392216	-	No	HC_G	phosphate transporter 4
QPed.shared.3H-1	HORVU3Hr1G038260	chr3H	220664928	220667961	-	No	HC_G	Folic acid and derivative biosynthetic process	-	-	-
QPed.shared.3H-1	HORVU3Hr1G038270	chr3H	220666673	220666884	-	No	LC_u	undescribed protein	-	-	-
QPed.shared.3H-1	HORVU3Hr1G038280	chr3H	220674327	220674765	-	No	LC_u	undescribed protein	-	-	-
QPed.shared.3H-1	HORVU3Hr1G038290	chr3H	220700569	220703269	+	No	HC_G	Peroxidase superfamily protein	IPR019793,IPR000823,IPR002016,IPR010255	GO:0055114,GO:0004601,GO:0006979,GO:0020037	PF00141
QPed.shared.3H-1	HORVU3Hr1G038300	chr3H	220849638	220849859	-	No	HC_G	Folic acid and derivative biosynthetic process	-	-	-
QPed.shared.3H-1	HORVU3Hr1G038310	chr3H	220875306	220876196	+	No	LC_TE	Retrotransposon protein, putative, unclassified	IPR013103	-	PF07727
QPed.shared.3H-1	HORVU3Hr1G038320	chr3H	221036554	221038827	-	No	HC_G	Phosphatidylinositol 4-kinase gamma 1	IPR000403	GO:0016773	PF00454
QPed.shared.3H-1	HORVU3Hr1G038330	chr3H	221155672	221163160	-	No	LC_u	undescribed protein	-	-	-
QPed.shared.3H-1	HORVU3Hr1G038340	chr3H	221155672	221163942	+	No	LC_u	undescribed protein	-	-	-
QPed.shared.3H-1	HORVU3Hr1G038350	chr3H	221285685	221288746	+	No	HC_G	Mitochondrial import inner membrane translocase subunit Tim17/Tim22/Tim23 family protein	-	-	-
QPed.shared.3H-1	HORVU3Hr1G038360	chr3H	221289077	221294447	-	No	HC_G	Glutamine--tRNA ligase	IPR004526,IPR010987,IPR011035,IPR012336,IPR014729,IPR020056,IPR020058,IPR020059,IPR020061,IPR000924,IPR001412,IPR004046	GO:0005524,GO:0005737,GO:0006412,GO:0006418,GO:0006424,GO:0016876,GO:0043039,GO:0000166,GO:0004812,GO:0004818	PF00749,PF03950,PF14497
QPed.shared.3H-1	HORVU3Hr1G038370	chr3H	221377370	221377892	-	No	LC_u	undescribed protein	-	-	-
QPed.shared.3H-1	HORVU3Hr1G038380	chr3H	221492520	221492813	+	No	HC_TE?	ATP-dependent DNA helicase MER3 homolog	-	-	-
QPed.shared.3H-1	HORVU3Hr1G038390	chr3H	221525677	221525910	-	No	HC_u	undescribed protein	-	-	-
QPed.shared.3H-1	HORVU3Hr1G038400	chr3H	221700830	221701367	+	No	LC_u	undescribed protein	-	-	-
QPed.shared.3H-1	HORVU3Hr1G038410	chr3H	221702386	221703207	+	No	LC_TE	Transposon protein, putative, Mariner sub-class	-	-	-
QPed.shared.3H-1	HORVU3Hr1G038420	chr3H	221848913	221851462	-	No	HC_G	BSD domain-containing protein	IPR005607	-	PF03909
QPed.shared.3H-1	HORVU3Hr1G038430	chr3H	222031491	222036901	-	No	HC_G	ubiquitin-conjugating enzyme 20	IPR000608,IPR016135,IPR023313	-	PF00179
QPed.shared.3H-1	HORVU3Hr1G038440	chr3H	222033716	222034299	-	No	LC_u	undescribed protein	-	-	-
QPed.shared.3H-1	HORVU3Hr1G038450	chr3H	222170784	222170961	-	No	LC_u	undescribed protein	-	-	-
QPed.shared.3H-1	HORVU3Hr1G038460	chr3H	222172685	222175485	-	No	HC_G	Deleted in split hand/splt foot protein 1	IPR007834	-	PF05160
QPed.shared.3H-1	HORVU3Hr1G038470	chr3H	222339058	222339938	+	No	LC_u	undescribed protein	-	-	-
QPed.shared.3H-1	HORVU3Hr1G038480	chr3H	222342512	222344515	+	No	HC_G	early nodulin-like protein 5	IPR003245,IPR008972	GO:0009055	PF02298
QPed.shared.3H-1	HORVU3Hr1G038490	chr3H	222343565	222346909	-	No	HC_G	Chromosome 3B, genomic scaffold, cultivar Chinese Spring	IPR011990	GO:0005515	PF13371
QPed.shared.3H-1	HORVU3Hr1G038500	chr3H	222489581	222493229	-	No	HC_U	unknown function	-	-	-
QPed.shared.3H-1	HORVU3Hr1G038510	chr3H	222489616	222490590	+	No	LC_u	undescribed protein	-	-	-
QPed.shared.3H-1	HORVU3Hr1G038520	chr3H	222492201	222492548	-	No	LC_u	undescribed protein	-	-	-
QPed.shared.3H-1	HORVU3Hr1G038530	chr3H	222771171	222771422	+	No	HC_u	undescribed protein	-	-	-
QPed.shared.3H-1	HORVU3Hr1G038540	chr3H	222787042	222789982	+	No	HC_U	Coffea canephora DH200=94 genomic scaffold, scaffold_122	IPR019034	-	PF09495
QPed.shared.3H-1	HORVU3Hr1G038550	chr3H	222878067	222878669	-	No	LC_u	undescribed protein	-	-	-
QPed.shared.3H-1	HORVU3Hr1G038560	chr3H	222887473	222887654	+	No	LC_u	undescribed protein	-	-	-
QPed.shared.3H-1	HORVU3Hr1G038570	chr3H	222889221	222890318	+	No	LC_u	undescribed protein	-	-	-
QPed.shared.3H-1	HORVU3Hr1G038580	chr3H	222920508	222927052	-	No	HC_G	NEDD8-activating enzyme E1 catalytic subunit	IPR018074,IPR023318,IPR000594,IPR014929,IPR016040	GO:0045116,GO:0005524,GO:0008641,GO:0016881	PF00899,PF08825
QPed.shared.3H-1	HORVU3Hr1G038590	chr3H	223171970	223172634	-	No	LC_u	undescribed protein	-	-	-
QPed.shared.3H-1	HORVU3Hr1G038600	chr3H	223322944	223323443	-	No	LC_u	undescribed protein	-	-	-
QPed.shared.3H-1	HORVU3Hr1G038610	chr3H	223324257	223330916	-	No	HC_G	ATP-dependent Clp protease proteolytic subunit 2	IPR001907,IPR023562,IPR029045	GO:0004252,GO:0006508	PF00574
QPed.shared.3H-1	HORVU3Hr1G038620	chr3H	223370279	223370835	+	No	HC_G	DNA-directed RNA polymerase subunit beta''	-	-	-
QPed.shared.3H-1	HORVU3Hr1G038630	chr3H	223378927	223380508	-	No	HC_G	expansin A1	IPR007118,IPR009009,IPR002963,IPR007112,IPR007117	GO:0005576,GO:0009664	PF01357,PF03330
QPed.shared.3H-1	HORVU3Hr1G038640	chr3H	223383453	223395477	-	No	HC_G	DnaJ homolog subfamily C member 7	IPR011990,IPR013026,IPR019734	GO:0005515	PF13414
QPed.shared.3H-1	HORVU3Hr1G038650	chr3H	223632824	223633798	+	No	LC_u	undescribed protein	-	-	-
QPed.shared.3H-1	HORVU3Hr1G038660	chr3H	223751618	223751923	+	No	LC_TE	unknown function	-	-	PF14223
QPed.shared.3H-1	HORVU3Hr1G038670	chr3H	224069920	224070237	+	No	LC_u	undescribed protein	-	-	-
QPed.shared.3H-1	HORVU3Hr1G038680	chr3H	224071011	224071634	-	No	HC_U	BnaA02g03120D protein	-	-	-
QPed.shared.3H-1	HORVU3Hr1G038690	chr3H	224332864	224334426	-	No	HC_G	Serine/threonine-protein kinase	-	-	-
QPed.shared.3H-1	HORVU3Hr1G038700	chr3H	224755599	224758001	-	No	HC_G	myb domain protein 56	IPR001005,IPR009057,IPR017930	GO:0003677	PF00249
QPed.shared.3H-1	HORVU3Hr1G038710	chr3H	224889956	224890675	+	No	HC_G	GDP-L-fucose synthase 1	IPR001509,IPR016040	GO:0003824,GO:0050662	PF01370
QPed.shared.3H-1	HORVU3Hr1G038720	chr3H	225805674	225806624	-	No	LC_TE?	ATP-dependent DNA helicase PIF1	IPR003840,IPR010285,IPR027417	GO:0005524,GO:0006281,GO:0000723,GO:0003678,GO:0004386	PF02689,PF05970
QPed.shared.3H-1	HORVU3Hr1G038730	chr3H	225884576	225884739	+	No	LC_u	undescribed protein	-	-	-
QPed.shared.3H-1	HORVU3Hr1G038740	chr3H	226102427	226103117	+	No	LC_u	undescribed protein	-	-	-
QPed.shared.3H-1	HORVU3Hr1G038750	chr3H	226107599	226108788	-	No	LC_u	undescribed protein	-	-	-
QPed.shared.3H-1	HORVU3Hr1G038760	chr3H	226109098	226110154	-	No	LC_u	undescribed protein	-	-	-
QPed.shared.3H-1	HORVU3Hr1G038770	chr3H	226112390	226137192	-	No	LC_TE	Transposon Ty1-BR Gag-Pol polyprotein	IPR001584,IPR012337	GO:0003676,GO:0015074	PF00665
QPed.shared.3H-1	HORVU3Hr1G038780	chr3H	226112734	226137130	+	No	LC_u	undescribed protein	-	-	-
QPed.shared.3H-1	HORVU3Hr1G038790	chr3H	226128410	226130910	+	No	LC_u	undescribed protein	-	-	-
QPed.shared.3H-1	HORVU3Hr1G038800	chr3H	226131521	226132828	+	No	HC_G	L-ascorbate oxidase-like protein	IPR015300	-	-
QPed.shared.3H-1	HORVU3Hr1G038810	chr3H	226163217	226163876	-	No	HC_u	undescribed protein	-	-	-
QPed.shared.3H-1	HORVU3Hr1G038820	chr3H	226300482	226301717	+	No	HC_TE?	unknown function	IPR006564,IPR007527	GO:0008270	PF04434
QPed.shared.3H-1	HORVU3Hr1G038830	chr3H	226356734	226364886	+	No	HC_TE?	Argonaute family protein	IPR014811,IPR032472,IPR032474,IPR003100,IPR003165,IPR012337	GO:0003676,GO:0005515	PF16486,PF16488,PF02170,PF02171,PF08699
QPed.shared.3H-1	HORVU3Hr1G038840	chr3H	226364489	226364687	-	No	LC_u	undescribed protein	-	-	-
QPed.shared.3H-1	HORVU3Hr1G038850	chr3H	226371075	226389521	-	No	HC_G	Pentatricopeptide repeat-containing protein	IPR002885,IPR011990	GO:0005515	PF01535
QPed.shared.3H-1	HORVU3Hr1G038860	chr3H	226383068	226385947	+	No	LC_TE	Retrotransposon protein, putative, unclassified	IPR001584,IPR012337,IPR016197	GO:0003676,GO:0015074	PF00665
QPed.shared.3H-1	HORVU3Hr1G038870	chr3H	226691007	226698584	+	No	HC_G	Ribonuclease I	-	-	-
QPed.shared.3H-1	HORVU3Hr1G038880	chr3H	226698157	226698696	-	No	LC_u	undescribed protein	-	-	-
QPed.shared.3H-1	HORVU3Hr1G038890	chr3H	226717833	226735966	-	No	LC_u	undescribed protein	-	-	-
QPed.shared.3H-1	HORVU3Hr1G038900	chr3H	226718215	226736084	+	No	LC_u	undescribed protein	-	-	-
QPed.shared.3H-1	HORVU3Hr1G038910	chr3H	226739898	226740521	-	No	LC_u	undescribed protein	-	-	-
QPed.shared.3H-1	HORVU3Hr1G038920	chr3H	226925310	226934179	+	No	LC_U	Chromosome 3B, genomic scaffold, cultivar Chinese Spring	-	-	-
QPed.shared.3H-1	HORVU3Hr1G038930	chr3H	226926407	226934186	-	No	LC_TE	unknown function	IPR001878,IPR025724	GO:0003676,GO:0008270	PF00098,PF13976
QPed.shared.3H-1	HORVU3Hr1G038940	chr3H	226994907	226995260	-	No	HC_G	tonoplast intrinsic protein 2	IPR000425,IPR023271	GO:0005215,GO:0006810,GO:0016020	PF00230
QPed.shared.3H-1	HORVU3Hr1G038950	chr3H	227282836	227285446	-	No	HC_G	60S ribosomal protein L30	IPR029064,IPR000231,IPR004038,IPR022991	GO:0006412,GO:0003735,GO:0005622,GO:0005840	PF01248
QPed.shared.3H-1	HORVU3Hr1G038960	chr3H	227680061	227680295	-	No	LC_u	undescribed protein	-	-	-
QPed.shared.3H-1	HORVU3Hr1G038970	chr3H	227716070	227716472	-	No	LC_u	undescribed protein	-	-	-
QPed.shared.3H-1	HORVU3Hr1G038980	chr3H	227765869	227767626	-	No	LC_u	undescribed protein	-	-	-
QPed.shared.3H-1	HORVU3Hr1G038990	chr3H	227766141	227767449	+	No	LC_u	undescribed protein	-	-	-
QPed.shared.3H-1	HORVU3Hr1G039000	chr3H	227907348	227909675	-	No	LC_u	undescribed protein	-	-	-
QPed.shared.3H-1	HORVU3Hr1G039010	chr3H	228276304	228277242	+	No	HC_G	Abscisic acid receptor PYR1	IPR019587,IPR023393	-	PF10604
QPed.shared.3H-1	HORVU3Hr1G039020	chr3H	228330800	228331292	-	No	HC_G	Cysteine proteinases superfamily protein	IPR000668,IPR025661	GO:0006508,GO:0008234	PF00112
QPed.shared.3H-1	HORVU3Hr1G039030	chr3H	228363247	228363519	-	No	LC_TE	HAT family dimerisation domain containing protein, expressed	IPR008906	GO:0046983	PF05699
QPed.shared.3H-1	HORVU3Hr1G039040	chr3H	228393601	228398456	+	No	HC_G	Mitochondrial import receptor subunit TOM40-1	IPR023614,IPR027246	GO:0005741,GO:0055085	PF01459
QPed.shared.3H-1	HORVU3Hr1G039050	chr3H	229303877	229305482	-	No	HC_G	Chromosome 3B, genomic scaffold, cultivar Chinese Spring	IPR004238	-	PF02987
QPed.shared.3H-1	HORVU3Hr1G039060	chr3H	229553100	229553516	+	No	HC_U	Chromosome 3B, genomic scaffold, cultivar Chinese Spring	IPR011676	-	PF07762
QPed.shared.3H-1	HORVU3Hr1G039070	chr3H	229602315	229605754	+	No	HC_U	Chromosome 3B, genomic scaffold, cultivar Chinese Spring	IPR011676	-	PF07762
QPed.shared.3H-1	HORVU3Hr1G039080	chr3H	230150903	230151121	+	No	HC_G	Eukaryotic translation initiation factor 3 subunit C	-	-	-
QPed.shared.3H-1	HORVU3Hr1G039090	chr3H	230200367	230201848	-	No	LC_u	undescribed protein	-	-	-
QPed.shared.3H-1	HORVU3Hr1G039100	chr3H	230453682	230459496	+	No	-	-	-	-	-
QPed.shared.3H-1	HORVU3Hr1G039110	chr3H	230464704	230465439	-	No	LC_u	undescribed protein	-	-	-
QPed.shared.3H-1	HORVU3Hr1G039120	chr3H	230468889	230471075	-	No	HC_G	Presenilin-1	IPR001108,IPR006639	GO:0004190,GO:0016021	PF01080
QPed.shared.3H-1	HORVU3Hr1G039130	chr3H	230476287	230479789	-	No	HC_G	histidine biosynthesis bifunctional protein (HISIE)	IPR002496,IPR008179,IPR021130	GO:0000105,GO:0004635,GO:0004636	PF01502,PF01503
QPed.shared.3H-1	HORVU3Hr1G039140	chr3H	230518000	230518466	-	No	HC_u	undescribed protein	-	-	-
QPed.shared.3H-1	HORVU3Hr1G039150	chr3H	230708743	230709396	+	No	HC_G	Leucine-rich repeat family protein, putative, expressed	-	-	-
QPed.shared.3H-1	HORVU3Hr1G039160	chr3H	230710126	230727089	+	No	HC_G	Crossover junction endonuclease MUS81	IPR006166,IPR011335,IPR020819	GO:0003677,GO:0004518,GO:0006259	PF02732
QPed.shared.3H-1	HORVU3Hr1G039170	chr3H	230947068	230947430	-	No	HC_G	UDP-glucuronic acid decarboxylase 1	IPR016040	-	PF16363
QPed.shared.3H-1	HORVU3Hr1G039180	chr3H	230947074	230947324	+	No	LC_u	undescribed protein	-	-	-
QPed.shared.3H-1	HORVU3Hr1G039190	chr3H	231180877	231181486	+	No	HC_u	undescribed protein	-	-	-
QPed.shared.3H-1	HORVU3Hr1G039200	chr3H	231184799	231186395	+	No	HC_G	Pyruvate kinase family protein	IPR015794,IPR015795,IPR015806,IPR015813,IPR018209,IPR001697,IPR011037,IPR015793	GO:0006096,GO:0030955,GO:0000287,GO:0003824,GO:0004743	PF00224,PF02887
QPed.shared.3H-1	HORVU3Hr1G039210	chr3H	231186998	231187722	-	No	HC_G	RING/U-box superfamily protein	IPR001841,IPR013083	GO:0005515,GO:0008270	PF13639
QPed.shared.3H-1	HORVU3Hr1G039220	chr3H	231376289	231384751	+	No	HC_G	RING/U-box superfamily protein	IPR001841,IPR013083	GO:0005515,GO:0008270	PF13639,PF14369
QPed.shared.3H-1	HORVU3Hr1G039230	chr3H	231377594	231384772	-	No	HC_G	Pyruvate kinase family protein	IPR015795,IPR015813,IPR001697,IPR015793,IPR015794	GO:0006096,GO:0030955,GO:0000287,GO:0003824,GO:0004743	PF00224,PF02887
QPed.shared.3H-1	HORVU3Hr1G039240	chr3H	231388264	231388873	-	No	HC_u	undescribed protein	-	-	-
QPed.shared.3H-1	HORVU3Hr1G039250	chr3H	231951961	231953366	-	No	HC_TE?	Chromosome 3B, genomic scaffold, cultivar Chinese Spring	IPR001810	GO:0005515	-
QPed.shared.3H-1	HORVU3Hr1G039260	chr3H	231955842	232026830	+	No	LC_u	undescribed protein	-	-	-
QPed.shared.3H-1	HORVU3Hr1G039270	chr3H	231960342	231962194	+	No	LC_u	undescribed protein	-	-	-
QPed.shared.3H-1	HORVU3Hr1G039280	chr3H	232021887	232026751	-	No	LC_u	undescribed protein	-	-	-
QPed.shared.3H-1	HORVU3Hr1G039290	chr3H	232036783	232037771	+	No	HC_G	Exocyst complex component 7	-	-	-
QPed.shared.3H-1	HORVU3Hr1G039300	chr3H	232041872	232043223	-	No	HC_u	undescribed protein	-	-	-
QPed.shared.3H-1	HORVU3Hr1G039310	chr3H	232041936	232043282	+	No	LC_u	undescribed protein	-	-	-
QPed.shared.3H-1	HORVU3Hr1G039320	chr3H	232053073	232054266	-	No	LC_u	undescribed protein	-	-	-
QPed.shared.3H-1	HORVU3Hr1G039330	chr3H	232087638	232090623	-	No	LC_u	undescribed protein	-	-	-
QPed.shared.3H-1	HORVU3Hr1G039340	chr3H	232087835	232090755	+	No	LC_u	undescribed protein	-	-	-
QPed.shared.3H-1	HORVU3Hr1G039350	chr3H	232416282	232419391	-	No	LC_u	undescribed protein	-	-	-
QPed.shared.3H-1	HORVU3Hr1G039360	chr3H	232416466	232419313	+	No	LC_u	undescribed protein	-	-	-
QPed.shared.3H-1	HORVU3Hr1G039370	chr3H	232450077	232454575	+	No	LC_u	undescribed protein	-	-	-
QPed.shared.3H-1	HORVU3Hr1G039380	chr3H	232450078	232454819	-	No	LC_u	undescribed protein	-	-	-
QPed.shared.3H-1	HORVU3Hr1G039390	chr3H	232452237	232453089	+	No	LC_u	undescribed protein	-	-	-
QPed.shared.3H-1	HORVU3Hr1G039400	chr3H	232458418	232466903	-	No	HC_G	Glucosidase 2 subunit beta	IPR002172,IPR009011,IPR028146	GO:0005515	PF12999,PF13015
QPed.shared.3H-1	AGZ88392.1	chr3H	232465895	232466374	+	No	ncbi|-	MLOC_61053-like protein	-	-	-
QPed.shared.3H-1	HORVU3Hr1G039410	chr3H	232487233	232487952	+	No	LC_TE	Transposon protein, putative, CACTA, En/Spm sub-class	IPR027806	-	PF13359
QPed.shared.3H-1	HORVU3Hr1G039420	chr3H	232602742	232606199	-	No	LC_u	undescribed protein	-	-	-
QPed.shared.3H-1	HORVU3Hr1G039430	chr3H	232608109	232609089	+	No	LC_u	undescribed protein	-	-	-
QPed.shared.3H-1	HORVU3Hr1G039440	chr3H	232609207	232610333	-	No	LC_u	undescribed protein	-	-	-
QPed.shared.3H-1	HORVU3Hr1G039450	chr3H	232721219	232721402	+	No	LC_u	undescribed protein	-	-	-
QPed.shared.3H-1	HORVU3Hr1G039460	chr3H	232999224	233000739	-	No	HC_G	FAS-associated factor 1	IPR001012,IPR029071	GO:0005515	PF00789
QPed.shared.3H-1	HORVU3Hr1G039470	chr3H	233009516	233010004	+	No	HC_G	Mitochondrial ATP synthase subunit G protein	-	-	-
QPed.shared.3H-1	HORVU3Hr1G039480	chr3H	233010935	233012321	+	No	HC_G	arginine/serine-rich splicing factor 35	IPR000504,IPR012677	GO:0000166,GO:0003676	PF14259
QPed.shared.3H-1	HORVU3Hr1G039490	chr3H	233018096	233018218	+	No	LC_u	undescribed protein	-	-	-
QPed.shared.3H-1	HORVU3Hr1G039500	chr3H	233580657	233585235	+	No	HC_G	WRKY family transcription factor	IPR003657,IPR018872	GO:0003700,GO:0006355,GO:0043565	PF03106,PF10533
QPed.shared.3H-1	HORVU3Hr1G039510	chr3H	233587054	233588212	+	No	LC_U	Chromosome 3B, genomic scaffold, cultivar Chinese Spring	-	-	-
QPed.shared.3H-1	HORVU3Hr1G039520	chr3H	233822389	233823657	+	No	LC_u	undescribed protein	-	-	-
QPed.shared.3H-1	HORVU3Hr1G039530	chr3H	233878473	233880175	+	No	LC_u	undescribed protein	-	-	-
QPed.shared.3H-1	HORVU3Hr1G039540	chr3H	233988385	234000622	-	No	HC_G	Phospholipid-transporting ATPase 1	IPR018303,IPR023214,IPR023299,IPR032630,IPR032631,IPR001757,IPR006539,IPR008250	GO:0005524,GO:0015914,GO:0016021,GO:0046872,GO:0000166,GO:0000287,GO:0004012	PF16212,PF00122,PF12710,PF16209
QPed.shared.3H-1	HORVU3Hr1G039550	chr3H	233988485	233995600	+	No	LC_TE?	DOF zinc finger protein 1	IPR003851	GO:0003677,GO:0006355	PF02701
QPed.shared.3H-1	HORVU3Hr1G039560	chr3H	234452170	234454332	-	No	HC_G	Dihydrolipoyllysine-residue acetyltransferase component of pyruvate dehydrogenase complex	IPR004167	GO:0008152,GO:0016746	-
QPed.shared.3H-1	HORVU3Hr1G039570	chr3H	234982822	234993041	+	No	LC_TE	unknown function	IPR021109	-	PF13975
QPed.shared.3H-1	HORVU3Hr1G039580	chr3H	234991748	234991906	+	No	LC_u	undescribed protein	-	-	-
QPed.shared.3H-1	HORVU3Hr1G039590	chr3H	234991937	234992126	-	No	LC_u	undescribed protein	-	-	-
QPed.shared.3H-1	HORVU3Hr1G039600	chr3H	235267245	235286946	-	No	HC_G	Ran-binding protein 17	IPR001494,IPR011989,IPR016024	GO:0005488,GO:0006886,GO:0008536	PF03810
QPed.shared.3H-1	HORVU3Hr1G039610	chr3H	235359531	235360131	-	No	HC_G	LRR receptor-like serine/threonine-protein kinase EFR	-	-	-
QPed.shared.3H-1	HORVU3Hr1G039620	chr3H	235737142	235737520	+	No	LC_u	undescribed protein	-	-	-
QPed.shared.3H-1	HORVU3Hr1G039630	chr3H	236115152	236115307	+	No	HC_G	Phosphoethanolamine N-methyltransferase	-	-	-
QPed.shared.3H-1	HORVU3Hr1G039640	chr3H	236117553	236118746	-	No	LC_u	undescribed protein	-	-	-
QPed.shared.3H-1	HORVU3Hr1G039650	chr3H	236215299	236216520	-	No	LC_u	undescribed protein	-	-	-
QPed.shared.3H-1	HORVU3Hr1G039660	chr3H	236256859	236260213	-	No	HC_G	Chaperone protein dnaJ 72	IPR001623	-	PF00226
QPed.shared.3H-1	HORVU3Hr1G039670	chr3H	236346143	236360487	-	No	LC_u	undescribed protein	-	-	-
QPed.shared.3H-1	HORVU3Hr1G039680	chr3H	236508938	236509937	-	No	HC_G	GRAM domain-containing protein / ABA-responsive protein-related	-	-	-
QPed.shared.3H-1	HORVU3Hr1G039690	chr3H	236585900	236586291	-	No	LC_TE	Retrotransposon protein, putative, Ty3-gypsy subclass	IPR001584,IPR012337	GO:0003676,GO:0015074	-
QPed.shared.3H-1	HORVU3Hr1G039700	chr3H	236672228	236674265	+	No	HC_G	Chaperone protein DnaJ 1	IPR001623	-	PF00226
QPed.shared.3H-1	HORVU3Hr1G039710	chr3H	236673771	236674305	-	No	LC_u	undescribed protein	-	-	-
QPed.shared.3H-1	HORVU3Hr1G039720	chr3H	236771779	236772625	+	No	LC_TE	Retrotransposon protein, putative, unclassified	-	-	PF14223
QPed.shared.3H-1	HORVU3Hr1G039730	chr3H	236773420	236773557	+	No	LC_TE	Retrovirus-related Pol polyprotein from transposon TNT 1-94	IPR012337	GO:0003676	-
QPed.shared.3H-1	HORVU3Hr1G039740	chr3H	236858232	236859523	-	No	HC_G	GDSL esterase/lipase	IPR013830	-	-
QPed.shared.3H-1	HORVU3Hr1G039750	chr3H	236859648	236861982	+	No	HC_u	undescribed protein	-	-	-
QPed.shared.3H-1	HORVU3Hr1G039760	chr3H	236991561	237011307	+	No	HC_G	Lipase class 3-related protein	IPR002921,IPR029058	GO:0006629	PF01764
QPed.shared.3H-1	HORVU3Hr1G039770	chr3H	236996416	236997042	-	No	LC_TE	Retrotransposon protein, putative, Ty1-copia subclass	-	-	PF14223
QPed.shared.3H-1	HORVU3Hr1G039780	chr3H	237008604	237008850	-	No	LC_u	undescribed protein	-	-	-
QPed.shared.3H-1	HORVU3Hr1G039790	chr3H	237117806	237119554	+	No	HC_G	50S ribosomal protein L40	-	-	-
QPed.shared.3H-1	HORVU3Hr1G039800	chr3H	237231212	237234793	+	No	HC_G	Subtilisin-like protease	IPR022398,IPR000209,IPR010259,IPR015500	GO:0004252,GO:0006508	PF00082,PF05922
QPed.shared.3H-1	HORVU3Hr1G039810	chr3H	237232598	237234536	-	No	LC_u	undescribed protein	-	-	-
QPed.shared.3H-1	HORVU3Hr1G039820	chr3H	237289934	237290637	+	No	HC_G	peptide deformylase 1A	IPR023635	-	PF01327
QPed.shared.3H-1	HORVU3Hr1G039830	chr3H	237379577	237380090	-	No	LC_u	undescribed protein	-	-	-
QPed.shared.3H-1	HORVU3Hr1G039840	chr3H	237654577	237655153	-	No	LC_u	undescribed protein	-	-	-
QPed.shared.3H-1	HORVU3Hr1G039850	chr3H	237689896	237690227	-	No	LC_u	undescribed protein	-	-	-
QPed.shared.3H-1	HORVU3Hr1G039860	chr3H	237990636	237991022	+	No	LC_TE	unknown function	IPR025724	-	PF13976
QPed.shared.3H-1	HORVU3Hr1G039870	chr3H	237991089	237991589	+	No	LC_TE	Retrotransposon protein, putative, Ty1-copia subclass	IPR001584,IPR012337	GO:0003676,GO:0015074	-
QPed.shared.3H-1	HORVU3Hr1G039880	chr3H	237994190	237998937	+	No	HC_G	Chaperone protein dnaJ 3	IPR000668,IPR001623	GO:0006508,GO:0008234	PF00112,PF00226
QPed.shared.3H-1	HORVU3Hr1G039890	chr3H	237997619	237998878	-	No	LC_u	undescribed protein	-	-	-
QPed.shared.3H-1	HORVU3Hr1G039900	chr3H	238024715	238027304	+	No	HC_G	Protein S-acyltransferase 8	IPR001594	GO:0008270	PF01529
QPed.shared.3H-1	HORVU3Hr1G039910	chr3H	238042956	238043508	+	No	LC_u	undescribed protein	-	-	-
QPed.shared.3H-1	HORVU3Hr1G039920	chr3H	238579093	238579297	+	No	LC_u	undescribed protein	-	-	-
QPed.shared.3H-1	HORVU3Hr1G039930	chr3H	238598524	238601525	+	No	HC_G	Magnesium-protoporphyrin IX monomethyl ester [oxidative] cyclase 3	IPR003251,IPR008434,IPR009078	GO:0046872,GO:0048529,GO:0055114,GO:0015979,GO:0015995,GO:0016491	PF02915
QPed.shared.3H-1	HORVU3Hr1G039940	chr3H	238980223	238980772	-	No	LC_u	undescribed protein	-	-	-
QPed.shared.3H-1	HORVU3Hr1G039950	chr3H	238982777	238983338	-	No	LC_U	unknown function	-	-	-
QPed.shared.3H-1	HORVU3Hr1G039960	chr3H	238996887	238997738	-	No	LC_U	unknown function	-	-	-
QPed.shared.3H-1	HORVU3Hr1G039970	chr3H	239006137	239006935	-	No	LC_u	undescribed protein	-	-	-
QPed.shared.3H-1	HORVU3Hr1G039980	chr3H	239240252	239247230	+	No	HC_G	COP9 signalosome complex subunit 2	IPR013143,IPR000717,IPR011990,IPR011991	GO:0005515	PF01399
QPed.shared.3H-1	HORVU3Hr1G039990	chr3H	239483646	239484055	-	No	LC_u	undescribed protein	-	-	-
QPed.shared.3H-1	HORVU3Hr1G040000	chr3H	239828040	239828237	+	No	HC_G	GRF+domain+protein	-	-	-
QPed.shared.3H-1	HORVU3Hr1G040010	chr3H	239863413	239864012	-	No	LC_u	undescribed protein	-	-	-
QPed.shared.3H-1	HORVU3Hr1G040020	chr3H	239907698	239908275	+	No	LC_TE	unknown function	IPR019557	-	PF10536
QPed.shared.3H-1	HORVU3Hr1G040030	chr3H	239941384	239941581	+	No	HC_G	GRF+domain+protein	-	-	-
QPed.shared.3H-1	HORVU3Hr1G040040	chr3H	239983665	239989000	-	No	HC_G	calmodulin 7	IPR002048,IPR011992,IPR018247	GO:0005509	PF13499
QPed.shared.3H-1	HORVU3Hr1G040050	chr3H	240060975	240074944	+	No	LC_u	undescribed protein	-	-	-
QPed.shared.3H-1	HORVU3Hr1G040060	chr3H	240060986	240063498	-	No	LC_u	undescribed protein	-	-	-
QPed.shared.3H-1	HORVU3Hr1G040070	chr3H	240075981	240076734	+	No	LC_u	undescribed protein	-	-	-
QPed.shared.3H-1	HORVU3Hr1G040080	chr3H	240138923	240139697	-	No	LC_U	unknown function	-	-	-
QPed.shared.3H-1	HORVU3Hr1G040090	chr3H	240140985	240141750	-	No	LC_U	unknown function	-	-	-
QPed.shared.3H-1	HORVU3Hr1G040100	chr3H	240141778	240142984	-	No	HC_U	unknown function	-	-	-
QPed.shared.3H-1	HORVU3Hr1G040110	chr3H	240145457	240146964	-	No	LC_TE	unknown function	IPR000477	-	PF00078
QPed.shared.3H-1	HORVU3Hr1G040120	chr3H	240147899	240149004	-	No	LC_TE	Retrotransposon protein, putative, unclassified, expressed	IPR013103	-	PF07727
QPed.shared.3H-1	HORVU3Hr1G040130	chr3H	240149088	240150880	-	No	LC_U	unknown function	-	-	-
QPed.shared.3H-1	HORVU3Hr1G040140	chr3H	240207702	240208517	+	No	LC_u	undescribed protein	-	-	-
QPed.shared.3H-1	HORVU3Hr1G040150	chr3H	240298662	240299226	-	No	HC_G	ABC transporter G family member 37	-	-	-
QPed.shared.3H-1	HORVU3Hr1G040160	chr3H	240300126	240300618	+	No	LC_u	undescribed protein	-	-	-
QPed.shared.3H-1	HORVU3Hr1G040170	chr3H	240395527	240396301	-	No	LC_u	undescribed protein	-	-	-
QPed.shared.3H-1	HORVU3Hr1G040180	chr3H	240458412	240462635	-	No	LC_u	undescribed protein	-	-	-
QPed.shared.3H-1	HORVU3Hr1G040190	chr3H	240463338	240465238	+	No	LC_u	undescribed protein	-	-	-
QPed.shared.3H-1	HORVU3Hr1G040200	chr3H	240476903	240477073	+	No	HC_G	Chlorophyll synthase, chloroplastic	-	-	-
QPed.shared.3H-1	HORVU3Hr1G040210	chr3H	240478042	240478212	+	No	HC_G	Chlorophyll synthase, chloroplastic	-	-	-
QPed.shared.3H-1	HORVU3Hr1G040220	chr3H	241435275	241441579	+	No	LC_u	undescribed protein	-	-	-
QPed.shared.3H-1	HORVU3Hr1G040230	chr3H	241474823	241478661	-	No	HC_G	nodulin MtN21 /EamA-like transporter family protein	IPR000620	GO:0016020,GO:0016021	PF00892
QPed.shared.3H-1	HORVU3Hr1G040240	chr3H	241623286	241626584	+	No	LC_u	undescribed protein	-	-	-
QPed.shared.3H-1	HORVU3Hr1G040250	chr3H	241658723	241659335	+	No	LC_u	undescribed protein	-	-	-
QPed.shared.3H-1	HORVU3Hr1G040260	chr3H	241713184	241714004	-	No	HC_G	Endoglucanase	IPR012445	-	PF07855
QPed.shared.3H-1	HORVU3Hr1G040270	chr3H	241775085	241780591	+	No	HC_G	Coatomer, beta subunit	IPR016024,IPR016460,IPR029446,IPR002553,IPR011710,IPR011989	GO:0006886,GO:0016192,GO:0030117,GO:0030126,GO:0005198,GO:0005488,GO:0005737	PF01602,PF07718,PF14806
QPed.shared.3H-1	HORVU3Hr1G040280	chr3H	241800735	241801168	-	No	HC_G	Coatomer, beta subunit	IPR029446	-	PF14806
QPed.shared.3H-1	HORVU3Hr1G040290	chr3H	241860812	241864638	+	No	HC_U	unknown function	-	-	-
QPed.shared.3H-1	HORVU3Hr1G040300	chr3H	241926356	241927063	+	No	HC_G	Endoglucanase	IPR012445	-	PF07855
QPed.shared.3H-1	HORVU3Hr1G040310	chr3H	242518959	242524830	+	No	HC_G	AP-1 complex subunit gamma-2	IPR002553,IPR011989,IPR016024	GO:0030117,GO:0005488,GO:0006886,GO:0016192	PF01602
QPed.shared.3H-1	HORVU3Hr1G040320	chr3H	242521496	242524859	-	No	LC_u	undescribed protein	-	-	-
QPed.shared.3H-1	HORVU3Hr1G040330	chr3H	242768959	242769147	+	No	LC_TE	Retrotransposon protein, putative, Ty3-gypsy subclass	IPR013242	-	PF08284
QPed.shared.3H-1	HORVU3Hr1G040340	chr3H	243528707	243529355	+	No	LC_u	undescribed protein	-	-	-
QPed.shared.3H-1	HORVU3Hr1G040350	chr3H	244048158	244055241	+	No	HC_G	Coatomer, beta subunit	IPR016024,IPR016460,IPR029446,IPR002553,IPR011710,IPR011989	GO:0006886,GO:0016192,GO:0030117,GO:0030126,GO:0005198,GO:0005488,GO:0005737	PF01602,PF07718,PF14806
QPed.shared.3H-1	HORVU3Hr1G040360	chr3H	244136880	244329433	+	No	HC_G	ATP-citrate synthase subunit 1	IPR016040,IPR016102,IPR016142,IPR016143,IPR017440,IPR017866,IPR002020,IPR005810,IPR005811	GO:0003824,GO:0008152,GO:0046912	PF00285,PF00549
QPed.shared.3H-1	HORVU3Hr1G040370	chr3H	244137863	244138320	.	No	-	-	-	-	-
QPed.shared.3H-1	HORVU3Hr1G040380	chr3H	244193579	244194929	+	No	LC_u	undescribed protein	-	-	-
QPed.shared.3H-1	HORVU3Hr1G040390	chr3H	244244961	244245093	+	No	LC_u	undescribed protein	-	-	-
QPed.shared.3H-1	HORVU3Hr1G040400	chr3H	244246920	244248034	+	No	HC_G	Clathrin assembly protein	-	-	-
QPed.shared.3H-1	HORVU3Hr1G040410	chr3H	245038947	245039441	-	No	HC_G	Protein kinase superfamily protein	-	-	-
QPed.shared.3H-1	HORVU3Hr1G040420	chr3H	245083227	245086831	+	No	HC_G	CCR4-NOT transcription complex subunit 3	-	-	-
QPed.shared.3H-1	HORVU3Hr1G040430	chr3H	245381187	245385002	-	No	LC_u	undescribed protein	-	-	-
QPed.shared.3H-1	HORVU3Hr1G040440	chr3H	245385525	245388394	-	No	LC_u	undescribed protein	-	-	-
QPed.shared.3H-1	HORVU3Hr1G040450	chr3H	245386053	245386650	+	No	LC_u	undescribed protein	-	-	-
QPed.shared.3H-1	HORVU3Hr1G040460	chr3H	245387972	245388310	+	No	LC_u	undescribed protein	-	-	-
QPed.shared.3H-1	HORVU3Hr1G040470	chr3H	245389951	245390514	+	No	HC_u	undescribed protein	-	-	-
QPed.shared.3H-1	HORVU3Hr1G040480	chr3H	245753904	245757435	-	No	LC_u	undescribed protein	-	-	-
QPed.shared.3H-1	HORVU3Hr1G040490	chr3H	245753905	245757422	+	No	LC_u	undescribed protein	-	-	-
QPed.shared.3H-1	HORVU3Hr1G040500	chr3H	245758879	245759118	-	No	HC_u	undescribed protein	-	-	-
QPed.shared.3H-1	HORVU3Hr1G040510	chr3H	245842699	245842725	.	No	-	-	-	-	-
QPed.shared.3H-1	HORVU3Hr1G040520	chr3H	245865398	245865670	+	No	HC_U	unknown function	-	-	-
QPed.shared.3H-1	HORVU3Hr1G040530	chr3H	246413660	246414438	-	No	LC_u	undescribed protein	-	-	-
QPed.shared.3H-1	HORVU3Hr1G040540	chr3H	246414112	246414465	+	No	LC_u	undescribed protein	-	-	-
QPed.shared.3H-1	HORVU3Hr1G040550	chr3H	246538632	246540231	-	No	LC_u	undescribed protein	-	-	-
QPed.shared.3H-1	HORVU3Hr1G040560	chr3H	246602739	246603362	+	No	LC_U	Chromosome 3B, genomic scaffold, cultivar Chinese Spring	-	-	-
QPed.shared.3H-1	HORVU3Hr1G040570	chr3H	246953878	246954161	+	No	LC_u	undescribed protein	-	-	-
QPed.shared.3H-1	HORVU3Hr1G040580	chr3H	246957330	246967525	-	No	HC_G	Serine/threonine-protein kinase-like protein CCR4	IPR009091	-	-
QPed.shared.3H-1	HORVU3Hr1G040590	chr3H	247038030	247041549	+	No	HC_u	undescribed protein	-	-	-
QPed.shared.3H-1	HORVU3Hr1G040600	chr3H	247038059	247041447	-	No	LC_u	undescribed protein	-	-	-
QPed.shared.3H-1	HORVU3Hr1G040610	chr3H	247039187	247039729	-	No	LC_TE	hAT transposon superfamily	IPR007021,IPR012337	GO:0003676	PF04937
QPed.shared.3H-1	HORVU3Hr1G040620	chr3H	247319574	247322637	+	No	LC_u	undescribed protein	-	-	-
QPed.shared.3H-1	HORVU3Hr1G040630	chr3H	247319639	247322724	-	No	LC_u	undescribed protein	-	-	-
QPed.shared.3H-1	HORVU3Hr1G040640	chr3H	247373625	247400355	-	No	HC_G	alkaline/neutral invertase	IPR008928,IPR024746	GO:0003824,GO:0033926	PF12899
QPed.shared.3H-1	HORVU3Hr1G040650	chr3H	247374802	247380864	+	No	LC_TE	Retrotransposon protein, putative, unclassified	IPR005135	-	PF03372
QPed.shared.3H-1	HORVU3Hr1G040660	chr3H	247382953	247383417	+	No	LC_TE	Retrotransposon protein, putative, unclassified	-	-	-
QPed.shared.3H-1	HORVU3Hr1G040670	chr3H	247644975	247645153	-	No	LC_u	undescribed protein	-	-	-
QPed.shared.3H-1	HORVU3Hr1G040680	chr3H	247787453	247787799	-	No	HC_G	Abscisic acid receptor PYR1	IPR019587,IPR023393	-	PF10604
QPed.shared.3H-1	HORVU3Hr1G040690	chr3H	248185618	248185761	-	No	LC_TE	Retrotransposon protein, putative, unclassified	-	-	-
QPed.shared.3H-1	HORVU3Hr1G040700	chr3H	249406074	249406363	-	No	LC_u	undescribed protein	-	-	-
QPed.shared.3H-1	HORVU3Hr1G040710	chr3H	249669757	249673206	+	No	HC_G	PENTATRICOPEPTIDE REPEAT 596	IPR002885,IPR011990	GO:0005515	PF01535
QPed.shared.3H-1	HORVU3Hr1G040720	chr3H	249678740	249684287	+	No	HC_G	Kelch-like protein 13	IPR015916	-	PF13415,PF13418
QPed.shared.3H-1	HORVU3Hr1G040730	chr3H	249993402	249993687	+	No	LC_u	undescribed protein	-	-	-
QPed.shared.3H-1	HORVU3Hr1G040740	chr3H	250478368	250480407	+	No	HC_G	ATP synthase	-	-	-
QPed.shared.3H-1	HORVU3Hr1G040750	chr3H	250479887	250480261	-	No	HC_u	undescribed protein	-	-	-
QPed.shared.3H-1	HORVU3Hr1G040760	chr3H	250596487	250597178	+	No	-	-	-	-	-
QPed.shared.3H-1	HORVU3Hr1G040770	chr3H	251421042	251421351	+	No	LC_u	undescribed protein	-	-	-
QPed.shared.3H-1	HORVU3Hr1G040780	chr3H	251421894	251422280	+	No	HC_G	Cytochrome b-c1 complex, subunit 8 protein	IPR020101	GO:0005743,GO:0022900,GO:0070469	PF10890
QPed.shared.3H-1	HORVU3Hr1G040790	chr3H	251506106	251506492	-	No	HC_U	Chromosome 3B, genomic scaffold, cultivar Chinese Spring	-	-	-
QPed.shared.3H-1	HORVU3Hr1G040800	chr3H	251744535	251745630	-	No	LC_TE	unknown function	IPR005135	-	PF03372
QPed.shared.3H-1	HORVU3Hr1G040810	chr3H	251936769	251939137	+	No	LC_u	undescribed protein	-	-	-
QPed.shared.3H-1	HORVU3Hr1G040820	chr3H	252295097	252297304	-	No	LC_u	undescribed protein	-	-	-
QPed.shared.3H-1	HORVU3Hr1G040830	chr3H	252296794	252299063	+	No	LC_u	undescribed protein	-	-	-
QPed.shared.3H-1	HORVU3Hr1G040840	chr3H	252302075	252303270	+	No	HC_G	Cytochrome b	IPR027387,IPR030689,IPR005797,IPR005798,IPR016174	GO:0016020,GO:0016491,GO:0022904,GO:0045275,GO:0006122,GO:0008121,GO:0009055	PF00032,PF13631
QPed.shared.3H-1	HORVU3Hr1G040850	chr3H	252304039	252304761	+	No	HC_G	NADH-ubiquinone oxidoreductase chain 6	IPR001457	GO:0008137,GO:0055114	PF00499
QPed.shared.3H-1	HORVU3Hr1G040860	chr3H	252308236	252308491	-	No	LC_u	undescribed protein	-	-	-
QPed.shared.3H-1	HORVU3Hr1G040870	chr3H	252661749	252663167	-	No	HC_U	unknown function	-	-	-
QPed.shared.3H-1	HORVU3Hr1G040880	chr3H	252840590	252845989	+	No	HC_TE?	F-box family protein	IPR001810	GO:0005515	PF00646
QPed.shared.3H-1	HORVU3Hr1G040890	chr3H	252844518	252844849	+	No	LC_u	undescribed protein	-	-	-
QPed.shared.3H-1	HORVU3Hr1G040900	chr3H	253029655	253029825	+	No	HC_G	Chlorophyll synthase, chloroplastic	-	-	-
QPed.shared.3H-1	HORVU3Hr1G040910	chr3H	253540459	253540721	-	No	HC_G	cysteine synthase 26	IPR001926	-	-
QPed.shared.3H-1	HORVU3Hr1G040920	chr3H	253810949	253813091	-	No	HC_G	Basic-leucine zipper (bZIP) transcription factor family protein	IPR004827	GO:0003700,GO:0006355,GO:0043565	PF00170
QPed.shared.3H-1	HORVU3Hr1G040930	chr3H	253882252	253883809	+	No	LC_u	undescribed protein	-	-	-
QPed.shared.3H-1	HORVU3Hr1G040940	chr3H	253908627	253908860	+	No	LC_TE	Retrotransposon protein, putative, unclassified	-	-	-
QPed.shared.3H-1	HORVU3Hr1G040950	chr3H	253918735	253919235	+	No	LC_u	undescribed protein	-	-	-
QPed.shared.3H-1	HORVU3Hr1G040960	chr3H	254116193	254121841	-	No	LC_TE	unknown function	IPR024752	-	PF12776
QPed.shared.3H-1	HORVU3Hr1G040970	chr3H	254119791	254121361	-	No	LC_TE	unknown function	IPR027806	-	PF13359
QPed.shared.3H-1	HORVU3Hr1G040980	chr3H	254122060	254122607	-	No	HC_G	Eukaryotic translation initiation factor 6-2	IPR002769	GO:0042256,GO:0043022	PF01912
QPed.shared.3H-1	HORVU3Hr1G040990	chr3H	254456729	254460078	+	No	HC_G	Cyclin family protein	IPR004367,IPR006671,IPR013763	GO:0005634	PF00134,PF02984
QPed.shared.3H-1	HORVU3Hr1G041000	chr3H	254620554	254621277	-	No	LC_TE	unknown function	IPR001878	GO:0003676,GO:0008270	PF00098,PF14223
QPed.shared.3H-1	HORVU3Hr1G041010	chr3H	254830268	254831324	+	No	LC_u	undescribed protein	-	-	-
QPed.shared.3H-1	HORVU3Hr1G041020	chr3H	254831381	254832802	+	No	LC_u	undescribed protein	-	-	-
QPed.shared.3H-1	HORVU3Hr1G041030	chr3H	254832970	254843549	+	No	HC_G	RING/U-box superfamily protein	IPR001841,IPR010543,IPR013083	GO:0005515,GO:0008270	PF06547,PF13639
QPed.shared.3H-1	HORVU3Hr1G041040	chr3H	254835554	254839053	-	No	LC_u	undescribed protein	-	-	-
QPed.shared.3H-1	HORVU3Hr1G041050	chr3H	254841675	254842366	-	No	LC_u	undescribed protein	-	-	-
QPed.shared.3H-1	HORVU3Hr1G041060	chr3H	254842738	254843462	-	No	LC_u	undescribed protein	-	-	-
QPed.shared.3H-1	HORVU3Hr1G041070	chr3H	254867486	254869970	-	No	HC_G	Glucan 1,3-beta-glucosidase	IPR017853,IPR018087,IPR022768,IPR001547,IPR008999,IPR013781	GO:0051015,GO:0004553,GO:0005975,GO:0030674	PF00150,PF06268
QPed.shared.3H-1	HORVU3Hr1G041080	chr3H	254872426	254872656	+	No	LC_TE?	unknown function	IPR001878	GO:0003676,GO:0008270	-
QPed.shared.3H-1	HORVU3Hr1G041090	chr3H	254873191	254873373	+	No	HC_u	undescribed protein	-	-	-
QPed.shared.3H-1	HORVU3Hr1G041100	chr3H	254874867	254875112	+	No	LC_TE	unknown function	IPR005135	-	PF03372
QPed.shared.3H-1	HORVU3Hr1G041110	chr3H	254875122	254875377	+	No	HC_u	undescribed protein	-	-	-
QPed.shared.3H-1	HORVU3Hr1G041120	chr3H	255072631	255072846	-	No	LC_TE	Retrotransposon protein, putative, unclassified	-	-	-
QPed.shared.3H-1	HORVU3Hr1G041130	chr3H	255682411	255682931	-	No	HC_G	HXXXD-type acyl-transferase family protein	IPR003480,IPR023213	GO:0016747	PF02458
QPed.shared.3H-1	HORVU3Hr1G041140	chr3H	255692460	255692825	+	No	LC_TE	Reverse transcriptase	IPR000477	-	PF00078
QPed.shared.3H-1	HORVU3Hr1G041150	chr3H	256190548	256190811	+	No	LC_TE	undescribed protein	IPR001969,IPR021109	GO:0004190,GO:0006508	PF13975
QPed.shared.3H-1	HORVU3Hr1G041160	chr3H	256194419	256233445	-	No	HC_G	Protein translocase subunit SecA	IPR011116,IPR014018,IPR027417	GO:0016020,GO:0017038	PF07516
QPed.shared.3H-1	HORVU3Hr1G041170	chr3H	256199718	256200749	-	No	LC_TE	unknown function	IPR025314	-	PF13961,PF14223
QPed.shared.3H-1	HORVU3Hr1G041180	chr3H	256208764	256209209	+	No	LC_U	unknown function	-	-	-
QPed.shared.3H-1	HORVU3Hr1G041190	chr3H	256211923	256212132	-	No	HC_U	unknown function	-	-	-
QPed.shared.3H-1	HORVU3Hr1G041200	chr3H	256212176	256214646	-	No	LC_TE	unknown function	IPR000477	-	PF00078
QPed.shared.3H-1	HORVU3Hr1G041210	chr3H	256214692	256215207	-	No	LC_TE	unknown function	IPR005135	-	-
QPed.shared.3H-1	HORVU3Hr1G041220	chr3H	256215108	256215484	+	No	LC_u	undescribed protein	-	-	-
QPed.shared.3H-1	HORVU3Hr1G041230	chr3H	256215603	256215935	-	No	HC_u	undescribed protein	-	-	-
QPed.shared.3H-1	HORVU3Hr1G041240	chr3H	256216998	256217465	-	No	LC_U	Chromosome 3B, genomic scaffold, cultivar Chinese Spring	-	-	-
QPed.shared.3H-1	HORVU3Hr1G041250	chr3H	256251311	256281939	+	No	HC_G	Protein translocase subunit SecA	IPR014018,IPR020937,IPR027417,IPR000185,IPR011115,IPR011130	GO:0016020,GO:0017038,GO:0005524,GO:0006605,GO:0006886	PF01043,PF07517
QPed.shared.3H-1	HORVU3Hr1G041260	chr3H	256260035	256260732	+	No	LC_U	unknown function	-	-	-
QPed.shared.3H-1	HORVU3Hr1G041270	chr3H	256437281	256437753	+	No	LC_u	undescribed protein	-	-	-
QPed.shared.3H-1	HORVU3Hr1G041280	chr3H	256439189	256439385	-	No	LC_u	undescribed protein	-	-	-
QPed.shared.3H-1	HORVU3Hr1G041290	chr3H	256439317	256439505	+	No	HC_U	unknown function	-	-	-
QPed.shared.3H-1	HORVU3Hr1G041300	chr3H	256442079	256442709	-	No	LC_u	undescribed protein	-	-	-
QPed.shared.3H-1	HORVU3Hr1G041310	chr3H	256450867	256451333	+	No	HC_U	unknown function	-	-	-
QPed.shared.3H-1	HORVU3Hr1G041320	chr3H	256451026	256451198	-	No	LC_u	undescribed protein	-	-	-
QPed.shared.3H-1	HORVU3Hr1G041330	chr3H	256567114	256568213	-	No	HC_U	unknown function	-	-	-
QPed.shared.3H-1	HORVU3Hr1G041340	chr3H	256567397	256567562	+	No	LC_u	undescribed protein	-	-	-
QPed.shared.3H-1	HORVU3Hr1G041350	chr3H	256568244	256570610	-	No	LC_TE	Retrotransposon protein, putative, unclassified	IPR005135	-	-
QPed.shared.3H-1	HORVU3Hr1G041360	chr3H	256570698	256571616	+	No	LC_u	undescribed protein	-	-	-
QPed.shared.3H-1	HORVU3Hr1G041370	chr3H	256572048	256572721	-	No	HC_U	unknown function	-	-	-
QPed.shared.3H-1	HORVU3Hr1G041380	chr3H	256572791	256573144	-	No	LC_u	undescribed protein	-	-	-
QPed.shared.3H-1	HORVU3Hr1G041390	chr3H	256802218	256805796	-	No	LC_u	undescribed protein	-	-	-
QPed.shared.3H-1	HORVU3Hr1G041400	chr3H	256897828	256903518	+	No	HC_G	calreticulin 3	IPR001580,IPR013320,IPR018124	GO:0051082,GO:0005509,GO:0005783,GO:0006457	PF00262
QPed.shared.3H-1	HORVU3Hr1G041410	chr3H	256950736	256956658	+	No	LC_u	undescribed protein	-	-	-
QPed.shared.3H-1	HORVU3Hr1G041420	chr3H	256956608	256957784	-	No	LC_u	undescribed protein	-	-	-
QPed.shared.3H-1	HORVU3Hr1G041430	chr3H	256959596	256961836	+	No	HC_G	Leucine-rich repeat protein kinase family protein	IPR000719,IPR011009	GO:0004672,GO:0005524,GO:0006468	PF00069
QPed.shared.3H-1	HORVU3Hr1G041440	chr3H	258119732	258123019	-	No	HC_G	2-oxoglutarate (2OG) and Fe(II)-dependent oxygenase superfamily protein	IPR026992,IPR027443	-	PF14226
QPed.shared.3H-1	HORVU3Hr1G041450	chr3H	258120352	258120777	+	No	LC_u	undescribed protein	-	-	-
QPed.shared.3H-1	HORVU3Hr1G041460	chr3H	258121110	258121587	+	No	LC_u	undescribed protein	-	-	-
QPed.shared.3H-1	HORVU3Hr1G041470	chr3H	259053070	259053677	+	No	LC_u	undescribed protein	-	-	-
QPed.shared.3H-1	HORVU3Hr1G041480	chr3H	259615238	259617866	-	No	LC_u	undescribed protein	-	-	-
QPed.shared.3H-1	HORVU3Hr1G041490	chr3H	259624909	259625975	+	No	LC_u	undescribed protein	-	-	-
QPed.shared.3H-1	HORVU3Hr1G041500	chr3H	259668011	259756581	-	No	LC_TE	Gag-pol polyprotein	IPR025724,IPR001584,IPR012337,IPR013103	GO:0003676,GO:0015074	PF00665,PF07727,PF13976
QPed.shared.3H-1	HORVU3Hr1G041510	chr3H	259668021	259671189	+	No	LC_u	undescribed protein	-	-	-
QPed.shared.3H-1	HORVU3Hr1G041520	chr3H	259759283	259761294	+	No	HC_G	CRT (chloroquine-resistance transporter)-like transporter 3	IPR013936	-	PF08627
QPed.shared.3H-1	HORVU3Hr1G041530	chr3H	260144552	260153224	+	No	LC_TE	Retrotransposon protein, putative, unclassified	IPR000477,IPR026960	-	PF00078,PF13966
QPed.shared.3H-1	HORVU3Hr1G041540	chr3H	260144585	260153241	-	No	LC_TE	Ribonuclease H-like superfamily protein	IPR026960	-	PF13966
QPed.shared.3H-1	HORVU3Hr1G041550	chr3H	260154178	260154763	+	No	LC_TE	Transposon protein, putative, Pong sub-class	IPR006912	GO:0016788	PF04827
QPed.shared.3H-1	HORVU3Hr1G041560	chr3H	260272034	260285532	+	No	HC_G	Phospholipid/glycerol acyltransferase family protein	IPR002123	GO:0008152,GO:0016746	PF01553
QPed.shared.3H-1	HORVU3Hr1G041570	chr3H	260278753	260280803	+	No	LC_TE	unknown function	IPR000477	-	PF00078
QPed.shared.3H-1	HORVU3Hr1G041580	chr3H	260280883	260281782	+	No	LC_TE	Retrotransposon protein, putative, unclassified, expressed	IPR001584,IPR012337	GO:0003676,GO:0015074	PF00665
QPed.shared.3H-1	HORVU3Hr1G041600	chr3H	260285664	260288757	+	No	HC_u	undescribed protein	-	-	-
QPed.shared.3H-1	HORVU3Hr1G041590	chr3H	260285664	260288757	-	No	LC_u	undescribed protein	-	-	-
QPed.shared.3H-1	HORVU3Hr1G041610	chr3H	260618950	260619272	+	No	LC_u	undescribed protein	-	-	-
QPed.shared.3H-1	HORVU3Hr1G041620	chr3H	260639474	260639707	+	No	HC_U	unknown function	-	-	-
QPed.shared.3H-1	HORVU3Hr1G041630	chr3H	260640265	260640414	+	No	HC_U	unknown function	-	-	-
QPed.shared.3H-1	HORVU3Hr1G041640	chr3H	260673495	260698557	+	No	HC_G	lipase class 3 family protein	IPR002921,IPR005592,IPR029058	GO:0006629,GO:0016042	PF01764,PF03893
QPed.shared.3H-1	HORVU3Hr1G041650	chr3H	260675072	260675361	+	No	LC_u	undescribed protein	-	-	-
QPed.shared.3H-1	HORVU3Hr1G041660	chr3H	260675821	260678026	+	No	LC_u	undescribed protein	-	-	-
QPed.shared.3H-1	HORVU3Hr1G041670	chr3H	260678938	260679416	+	No	LC_u	undescribed protein	-	-	-
QPed.shared.3H-1	HORVU3Hr1G041680	chr3H	260679572	260680203	-	No	HC_G	TRICHOME BIREFRINGENCE-LIKE 7	-	-	-
QPed.shared.3H-1	HORVU3Hr1G041690	chr3H	260680549	260680926	-	No	LC_u	undescribed protein	-	-	-
QPed.shared.3H-1	HORVU3Hr1G041700	chr3H	260680876	260681108	+	No	LC_u	undescribed protein	-	-	-
QPed.shared.3H-1	HORVU3Hr1G041710	chr3H	260681797	260682036	-	No	LC_u	undescribed protein	-	-	-
QPed.shared.3H-1	HORVU3Hr1G041720	chr3H	260682111	260682643	+	No	LC_u	undescribed protein	-	-	-
QPed.shared.3H-1	HORVU3Hr1G041730	chr3H	260686262	260686385	+	No	HC_G	Sulfurtransferase	-	-	-
QPed.shared.3H-1	HORVU3Hr1G041740	chr3H	260688385	260689023	-	No	LC_TE	Retrotransposon protein, putative, unclassified	IPR000477	-	PF00078
QPed.shared.3H-1	HORVU3Hr1G041750	chr3H	260699182	260699409	-	No	LC_TE	Retrotransposon protein, putative, unclassified	-	-	-
QPed.shared.3H-1	HORVU3Hr1G041760	chr3H	260881974	260886288	-	No	HC_G	Translocase of chloroplast 132, chloroplastic	-	-	-
QPed.shared.3H-1	HORVU3Hr1G041770	chr3H	260882716	260883887	-	No	LC_u	undescribed protein	-	-	-
QPed.shared.3H-1	HORVU3Hr1G041780	chr3H	260885840	260886298	+	No	LC_u	undescribed protein	-	-	-
QPed.shared.3H-1	HORVU3Hr1G041790	chr3H	260978315	260980187	-	No	LC_u	undescribed protein	-	-	-
QPed.shared.3H-1	HORVU3Hr1G041800	chr3H	261003134	261003284	+	No	LC_u	undescribed protein	-	-	-
QPed.shared.3H-1	HORVU3Hr1G041810	chr3H	261009541	261028057	+	No	HC_G	receptor-like protein kinase 1	IPR011009,IPR017441,IPR000719,IPR002290,IPR008271	GO:0004672,GO:0005524,GO:0006468	PF00069
QPed.shared.3H-1	HORVU3Hr1G041820	chr3H	261022546	261028057	-	No	HC_G	Protein kinase superfamily protein	IPR008271,IPR011009,IPR017441,IPR000719,IPR001245,IPR002290	GO:0004672,GO:0005524,GO:0006468	PF07714
QPed.shared.3H-1	HORVU3Hr1G041830	chr3H	261348781	261348960	-	No	LC_u	undescribed protein	-	-	-
QPed.shared.3H-1	HORVU3Hr1G041840	chr3H	261592705	261593457	-	No	LC_u	undescribed protein	-	-	-
QPed.shared.3H-1	HORVU3Hr1G041850	chr3H	261970668	261976284	-	No	HC_G	Magnesium transporter NIPA2	IPR008521	GO:0015095,GO:0015693,GO:0016021	PF05653
QPed.shared.3H-1	HORVU3Hr1G041860	chr3H	262525098	262525388	-	No	LC_u	undescribed protein	-	-	-
QPed.shared.3H-1	HORVU3Hr1G041870	chr3H	262891519	262892158	-	No	HC_G	Arogenate dehydratase mutant	-	-	-
QPed.shared.3H-1	HORVU3Hr1G041880	chr3H	262977627	262978507	-	No	LC_u	undescribed protein	-	-	-
QPed.shared.3H-1	HORVU3Hr1G041890	chr3H	263393383	263396444	-	No	LC_u	undescribed protein	-	-	-
QPed.shared.3H-1	HORVU3Hr1G041900	chr3H	263724833	263746170	+	No	HC_G	CRS2-associated factor 1, chloroplastic	IPR001890	GO:0003723	PF01985
QPed.shared.3H-1	HORVU3Hr1G041910	chr3H	263726426	263727532	-	No	LC_TE	Retrotransposon protein, putative, unclassified	-	-	-
QPed.shared.3H-1	HORVU3Hr1G041920	chr3H	263728212	263733833	-	No	LC_TE	Retrotransposon protein, putative, unclassified	-	-	-
QPed.shared.3H-1	HORVU3Hr1G041930	chr3H	264228646	264229285	-	No	LC_TE	Zinc finger BED domain-containing protein RICESLEEPER 4	IPR012337,IPR025525	GO:0003676,GO:0003677	PF14372
QPed.shared.3H-1	HORVU3Hr1G041940	chr3H	264251211	264251795	-	No	LC_TE	Transposon protein, putative, CACTA, En/Spm sub-class	-	-	-
QPed.shared.3H-1	HORVU3Hr1G041950	chr3H	264388613	264391338	+	No	LC_u	undescribed protein	-	-	-
QPed.shared.3H-1	HORVU3Hr1G041960	chr3H	264388624	264391493	-	No	LC_u	undescribed protein	-	-	-
QPed.shared.3H-1	HORVU3Hr1G041970	chr3H	264600244	264600895	-	No	LC_u	undescribed protein	-	-	-
QPed.shared.3H-1	HORVU3Hr1G041980	chr3H	264666585	264667979	+	No	LC_u	undescribed protein	-	-	-
QPed.shared.3H-1	HORVU3Hr1G041990	chr3H	264936592	264952027	-	No	HC_G	alpha/beta-Hydrolases superfamily protein	IPR029058	-	-
QPed.shared.3H-1	HORVU3Hr1G042000	chr3H	264982999	264983976	+	No	LC_TE	unknown function	IPR006912	GO:0016788	PF04827
QPed.shared.3H-1	HORVU3Hr1G042010	chr3H	264984535	264986039	+	No	LC_u	undescribed protein	-	-	-
QPed.shared.3H-1	HORVU3Hr1G042020	chr3H	265108430	265111245	+	No	LC_u	undescribed protein	-	-	-
QPed.shared.3H-1	HORVU3Hr1G042030	chr3H	265108469	265113625	-	No	LC_u	undescribed protein	-	-	-
QPed.shared.3H-1	HORVU3Hr1G042040	chr3H	265229069	265229801	-	No	LC_u	undescribed protein	-	-	-
QPed.shared.3H-1	HORVU3Hr1G042050	chr3H	265282655	265283204	-	No	HC_U	unknown function	-	-	-
QPed.shared.3H-1	HORVU3Hr1G042060	chr3H	265284253	265284513	-	No	HC_TE?	DNA helicase	-	-	-
QPed.shared.3H-1	HORVU3Hr1G042070	chr3H	265647068	265649471	-	No	LC_u	undescribed protein	-	-	-
QPed.shared.3H-1	HORVU3Hr1G042080	chr3H	265690474	265691084	+	No	LC_u	undescribed protein	-	-	-
QPed.shared.3H-1	HORVU3Hr1G042090	chr3H	265818185	265818757	-	No	LC_TE	unknown function	IPR005162	-	PF03732
QPed.shared.3H-1	HORVU3Hr1G042100	chr3H	265946748	265947072	+	No	LC_u	undescribed protein	-	-	-
QPed.shared.3H-1	HORVU3Hr1G042110	chr3H	266681520	266682064	-	No	HC_G	4-hydroxy-4-methyl-2-oxoglutarate aldolase	IPR005493	-	PF03737
QPed.shared.3H-1	HORVU3Hr1G042120	chr3H	266751711	266906821	+	No	LC_u	undescribed protein	-	-	-
QPed.shared.3H-1	HORVU3Hr1G042130	chr3H	266751717	266754659	-	No	LC_u	undescribed protein	-	-	-
QPed.shared.3H-1	HORVU3Hr1G042140	chr3H	267285420	267302003	-	No	HC_G	fimbrin 1	IPR001715	GO:0005515	-
QPed.shared.3H-1	HORVU3Hr1G042150	chr3H	267291839	267292831	+	No	LC_TE	Gag-pol polyprotein	IPR013103	-	PF07727
QPed.shared.3H-1	HORVU3Hr1G042160	chr3H	267302335	267303180	+	No	LC_u	undescribed protein	-	-	-
QPed.shared.3H-1	HORVU3Hr1G042170	chr3H	267309199	267313995	-	No	LC_TE	hAT transposon superfamily	IPR007021,IPR008906,IPR012337	GO:0003676,GO:0046983	PF04937,PF05699
QPed.shared.3H-1	HORVU3Hr1G042180	chr3H	267663895	267664541	-	No	LC_u	undescribed protein	-	-	-
QPed.shared.3H-1	HORVU3Hr1G042190	chr3H	267663895	267664791	+	No	LC_u	undescribed protein	-	-	-
QPed.shared.3H-1	HORVU3Hr1G042200	chr3H	267676276	267677682	+	No	LC_u	undescribed protein	-	-	-
QPed.shared.3H-1	HORVU3Hr1G042210	chr3H	267677843	267705424	+	No	LC_u	undescribed protein	-	-	-
QPed.shared.3H-1	HORVU3Hr1G042220	chr3H	267694459	267695025	+	No	LC_TE	unknown function	IPR005162	-	PF03732
QPed.shared.3H-1	HORVU3Hr1G042230	chr3H	267694871	267695476	-	No	LC_u	undescribed protein	-	-	-
QPed.shared.3H-1	HORVU3Hr1G042240	chr3H	267698838	267701951	-	No	LC_TE	Zinc finger BED domain-containing protein RICESLEEPER 1	IPR012337	GO:0003676	-
QPed.shared.3H-1	HORVU3Hr1G042250	chr3H	267738040	267738338	+	No	LC_u	undescribed protein	-	-	-
QPed.shared.3H-1	HORVU3Hr1G042260	chr3H	267738137	267738794	-	No	LC_u	undescribed protein	-	-	-
QPed.shared.3H-1	HORVU3Hr1G042270	chr3H	267743595	267753023	-	No	LC_u	undescribed protein	-	-	-
QPed.shared.3H-1	HORVU3Hr1G042280	chr3H	267761280	267761524	+	No	HC_G	GpC	IPR016407	GO:0019073	PF12025
QPed.shared.3H-1	HORVU3Hr1G042290	chr3H	268461072	268473269	-	No	HC_G	lipase 1	IPR006693,IPR029058	GO:0006629	PF04083
QPed.shared.3H-1	HORVU3Hr1G042300	chr3H	268463196	268463403	.	No	-	-	-	-	-
QPed.shared.3H-1	HORVU3Hr1G042310	chr3H	268791188	268791908	-	No	LC_u	undescribed protein	-	-	-
QPed.shared.3H-1	HORVU3Hr1G042320	chr3H	268791663	268793569	+	No	HC_G	Nucleotide/sugar transporter family protein	-	-	-
QPed.shared.3H-1	HORVU3Hr1G042330	chr3H	268906906	268955150	-	No	HC_G	Kinesin-related protein 6	IPR001752,IPR019821,IPR027417	GO:0008017,GO:0003777,GO:0005524,GO:0007018	PF00225
QPed.shared.3H-1	HORVU3Hr1G042340	chr3H	268909134	268911862	-	No	LC_u	undescribed protein	-	-	-
QPed.shared.3H-1	HORVU3Hr1G042350	chr3H	268915983	268918445	+	No	LC_TE	Retrotransposon protein, putative, unclassified	IPR000477	-	PF00078
QPed.shared.3H-1	HORVU3Hr1G042360	chr3H	268918772	268919398	+	No	LC_TE	Retrotransposon protein, putative, Ty1-copia subclass	-	-	PF14223
QPed.shared.3H-1	HORVU3Hr1G042370	chr3H	268923849	268924583	+	No	LC_U	unknown function	-	-	-
QPed.shared.3H-1	HORVU3Hr1G042380	chr3H	268925301	268929548	+	No	LC_TE	unknown function	IPR000477	-	PF00078
QPed.shared.3H-1	HORVU3Hr1G042390	chr3H	268930107	268930939	+	No	LC_TE	Retrotransposon protein, putative, unclassified	IPR026960	-	PF13966
QPed.shared.3H-1	HORVU3Hr1G042400	chr3H	268935129	268935839	+	No	HC_U	unknown function	-	-	-
QPed.shared.3H-1	HORVU3Hr1G042410	chr3H	268943204	268946153	+	No	LC_U	unknown function	-	-	-
QPed.shared.3H-1	HORVU3Hr1G042420	chr3H	268946164	268946318	-	No	LC_u	undescribed protein	-	-	-
QPed.shared.3H-1	HORVU3Hr1G042430	chr3H	269119260	269119937	+	No	LC_u	undescribed protein	-	-	-
QPed.shared.3H-1	HORVU3Hr1G042440	chr3H	269272858	269328719	+	No	HC_G	Divalent metal cation transporter MntH	IPR001046	GO:0005215,GO:0006810,GO:0016020	PF01566
QPed.shared.3H-1	HORVU3Hr1G042450	chr3H	269288954	269289301	+	No	LC_TE	Retrotransposon protein, putative, unclassified	-	-	-
QPed.shared.3H-1	HORVU3Hr1G042460	chr3H	269290845	269291298	+	No	LC_TE	Retrotransposon protein, putative, unclassified	-	-	-
QPed.shared.3H-1	HORVU3Hr1G042470	chr3H	269307068	269307930	-	No	LC_u	undescribed protein	-	-	-
QPed.shared.3H-1	HORVU3Hr1G042480	chr3H	269308050	269328633	-	No	LC_TE	Transposon Ty1-BL Gag-Pol polyprotein	IPR001584,IPR012337	GO:0003676,GO:0015074	PF00665
QPed.shared.3H-1	HORVU3Hr1G042490	chr3H	269786532	269787126	+	No	LC_TE?	unknown function	-	-	PF13650
QPed.shared.3H-1	HORVU3Hr1G042500	chr3H	269929071	269963305	+	No	HC_G	Chaperone protein dnaJ 15	IPR001623,IPR018253	-	PF00226
QPed.shared.3H-1	HORVU3Hr1G042510	chr3H	269949334	269950149	+	No	LC_TE	unknown function	IPR000477	-	PF00078
QPed.shared.3H-1	HORVU3Hr1G042520	chr3H	269956827	269957219	-	No	HC_G	NAM-like protein	-	-	-
QPed.shared.3H-1	HORVU3Hr1G042530	chr3H	269966221	269966997	-	No	LC_u	undescribed protein	-	-	-
QPed.shared.3H-1	HORVU3Hr1G042540	chr3H	270264122	270269601	+	No	HC_G	callose synthase 1	IPR003440	GO:0016020,GO:0000148,GO:0003843,GO:0006075	PF02364
QPed.shared.3H-1	HORVU3Hr1G042550	chr3H	270289551	270295628	+	No	LC_u	undescribed protein	-	-	-
QPed.shared.3H-1	HORVU3Hr1G042560	chr3H	270290129	270295063	-	No	LC_u	undescribed protein	-	-	-
QPed.shared.3H-1	HORVU3Hr1G042570	chr3H	270295193	270296117	-	No	LC_u	undescribed protein	-	-	-
QPed.shared.3H-1	HORVU3Hr1G042580	chr3H	270295744	270299591	+	No	LC_TE	Retrotransposon protein, putative, Ty1-copia subclass	IPR001878	GO:0003676,GO:0008270	PF00098,PF14223
QPed.shared.3H-1	HORVU3Hr1G042590	chr3H	270356295	270356893	-	No	LC_u	undescribed protein	-	-	-
QPed.shared.3H-1	HORVU3Hr1G042600	chr3H	270438168	270564380	+	No	HC_G	callose synthase 1	IPR023175,IPR026899	-	PF04652,PF14288
QPed.shared.3H-1	HORVU3Hr1G042610	chr3H	270564765	270566157	-	No	LC_U	unknown function	-	-	-
QPed.shared.3H-1	HORVU3Hr1G042620	chr3H	270783899	270784133	+	No	LC_u	undescribed protein	-	-	-
QPed.shared.3H-1	HORVU3Hr1G042630	chr3H	271395017	271395603	-	No	LC_u	undescribed protein	-	-	-
QPed.shared.3H-1	HORVU3Hr1G042640	chr3H	271409278	271409839	+	No	LC_TE	Retrotransposon protein, putative, unclassified	IPR000477	-	-
QPed.shared.3H-1	HORVU3Hr1G042650	chr3H	271421890	271424576	+	No	LC_TE	Reverse transcriptase	IPR000477	-	PF00078
QPed.shared.3H-1	HORVU3Hr1G042660	chr3H	271422230	271424573	-	No	LC_u	undescribed protein	-	-	-
QPed.shared.3H-1	HORVU3Hr1G042670	chr3H	271430306	271430785	+	No	HC_G	B3 domain-containing protein	-	-	-
QPed.shared.3H-1	HORVU3Hr1G042680	chr3H	271527268	271564536	+	No	HC_G	dentin sialophosphoprotein-related .	-	-	-
QPed.shared.3H-1	HORVU3Hr1G042690	chr3H	271539663	271539896	+	No	HC_U	unknown function	-	-	-
QPed.shared.3H-1	HORVU3Hr1G042700	chr3H	271543708	271544385	-	No	LC_TE	RNA-directed DNA polymerase (reverse transcriptase)-related family protein	IPR026960	-	PF13966
QPed.shared.3H-1	HORVU3Hr1G042710	chr3H	271551312	271552313	+	No	LC_u	undescribed protein	-	-	-
QPed.shared.3H-1	HORVU3Hr1G042720	chr3H	271555330	271556832	-	No	LC_u	undescribed protein	-	-	-
QPed.shared.3H-1	HORVU3Hr1G042730	chr3H	271557181	271559103	-	No	LC_TE	Retrotransposon protein, putative, unclassified	IPR021109	-	PF13650
QPed.shared.3H-1	HORVU3Hr1G042740	chr3H	271559365	271564536	-	No	LC_U	unknown function	-	-	-
QPed.shared.3H-1	HORVU3Hr1G042750	chr3H	271723554	271723904	-	No	LC_TE	Retrotransposon protein, putative, unclassified	IPR007321	-	PF04195
QPed.shared.3H-1	HORVU3Hr1G042760	chr3H	271757143	271757648	-	No	LC_u	undescribed protein	-	-	-
QPed.shared.3H-1	HORVU3Hr1G042770	chr3H	271757175	271770306	+	No	HC_G	phosphate transporter 4
QPed.shared.3H-1	HORVU3Hr1G042780	chr3H	272194872	272196069	-	No	LC_u	undescribed protein	-	-	-
QPed.shared.3H-1	HORVU3Hr1G042790	chr3H	272679312	272698566	-	No	HC_G	transcription factor-related	IPR025422	GO:0006351,GO:0043565	PF14144
QPed.shared.3H-1	HORVU3Hr1G042800	chr3H	272689683	272690294	+	No	LC_TE	unknown function	IPR005135	-	PF03372
QPed.shared.3H-1	HORVU3Hr1G042810	chr3H	272692697	272693090	+	No	LC_TE	unknown function	IPR026960	-	PF13966
QPed.shared.3H-1	HORVU3Hr1G042820	chr3H	272697434	272697657	+	No	LC_u	undescribed protein	-	-	-
QPed.shared.3H-1	HORVU3Hr1G042830	chr3H	272789033	272794379	+	No	HC_G	bZIP transcription factor family protein	-	-	-
QPed.shared.3H-1	HORVU3Hr1G042840	chr3H	272797256	272797650	-	No	HC_G	Ras-related protein RABA1f	-	-	-
QPed.shared.3H-1	HORVU3Hr1G042850	chr3H	272798071	272798436	-	No	LC_TE	Retrotransposon protein, putative, unclassified, expressed	-	-	-
QPed.shared.3H-1	HORVU3Hr1G042860	chr3H	273260995	273276232	-	No	LC_u	undescribed protein	-	-	-
QPed.shared.3H-1	HORVU3Hr1G042870	chr3H	273272657	273276082	+	No	LC_u	undescribed protein	-	-	-
QPed.shared.3H-1	HORVU3Hr1G042880	chr3H	273459351	273460869	-	No	LC_u	undescribed protein	-	-	-
QPed.shared.3H-1	HORVU3Hr1G042890	chr3H	273462159	273470735	-	No	HC_G	ERI1 exoribonuclease 2	IPR010666,IPR012337,IPR013520	GO:0003676,GO:0008270	PF00929,PF06839
QPed.shared.3H-1	HORVU3Hr1G042900	chr3H	273478155	273479225	-	No	LC_TE?	General transcription factor 2-related zinc finger protein	-	-	-
QPed.shared.3H-1	HORVU3Hr1G042910	chr3H	274849572	274851115	-	No	LC_U	unknown function	-	-	-
QPed.shared.3H-1	HORVU3Hr1G042920	chr3H	274853155	274873957	+	No	HC_U	Protein of unknown function (DUF630 and DUF632)	IPR006867,IPR006868	-	PF04782,PF04783
QPed.shared.3H-1	HORVU3Hr1G042930	chr3H	274863478	274865190	-	No	HC_U	unknown function	-	-	-
QPed.shared.3H-1	HORVU3Hr1G042940	chr3H	274865373	274865868	-	No	LC_U	unknown function	-	-	-
QPed.shared.3H-1	HORVU3Hr1G042950	chr3H	275326191	275327378	+	No	LC_u	undescribed protein	-	-	-
QPed.shared.3H-1	HORVU3Hr1G042960	chr3H	275340810	275341191	-	No	LC_u	undescribed protein	-	-	-
QPed.shared.3H-1	HORVU3Hr1G042970	chr3H	275846137	275847984	-	No	HC_G	Pectin lyase-like superfamily protein	IPR012334,IPR000743,IPR006626,IPR011050	GO:0004650,GO:0005975	PF00295
QPed.shared.3H-1	HORVU3Hr1G042980	chr3H	277048528	277048740	+	No	LC_u	undescribed protein	-	-	-
QPed.shared.3H-1	HORVU3Hr1G042990	chr3H	277206416	277207792	+	No	LC_u	undescribed protein	-	-	-
QPed.shared.3H-1	HORVU3Hr1G043000	chr3H	277210040	277211394	-	No	LC_u	undescribed protein	-	-	-
QPed.shared.3H-1	HORVU3Hr1G043010	chr3H	277346439	277346876	+	No	LC_u	undescribed protein	-	-	-
QPed.shared.3H-1	HORVU3Hr1G043020	chr3H	277377910	277378479	-	No	LC_TE	unknown function	IPR026960	-	PF13966
QPed.shared.3H-1	HORVU3Hr1G043030	chr3H	277378596	277378841	-	No	HC_U	unknown function	-	-	-
QPed.shared.3H-1	HORVU3Hr1G043040	chr3H	277378851	277379126	-	No	HC_U	unknown function	-	-	-
QPed.shared.3H-1	HORVU3Hr1G043050	chr3H	277379199	277381166	-	No	LC_TE	unknown function	IPR000477	-	PF00078
QPed.shared.3H-1	HORVU3Hr1G043060	chr3H	277382126	277383327	+	No	LC_u	undescribed protein	-	-	-
QPed.shared.3H-1	HORVU3Hr1G043070	chr3H	277383351	277383524	-	No	HC_G	Histidyl-tRNA synthetase	-	-	-
QPed.shared.3H-1	HORVU3Hr1G043080	chr3H	277515619	277516377	+	No	LC_u	undescribed protein	-	-	-
QPed.shared.3H-1	HORVU3Hr1G043090	chr3H	277520579	277523061	+	No	HC_u	undescribed protein	-	-	-
QPed.shared.3H-1	HORVU3Hr1G043100	chr3H	277832421	277832905	-	No	LC_TE	Retrotransposon protein, putative, unclassified	-	-	-
QPed.shared.3H-1	HORVU3Hr1G043110	chr3H	277969767	277969961	-	No	HC_U	unknown function	-	-	-
QPed.shared.3H-1	HORVU3Hr1G043120	chr3H	277970893	277971399	-	No	LC_TE	unknown function	IPR005135	-	PF03372
QPed.shared.3H-1	HORVU3Hr1G043130	chr3H	277972771	277973103	-	No	LC_u	undescribed protein	-	-	-
QPed.shared.3H-1	HORVU3Hr1G043140	chr3H	277973584	277973792	-	No	HC_TE?	unknown function	IPR001878	GO:0003676,GO:0008270	-
QPed.shared.3H-1	HORVU3Hr1G043150	chr3H	278030544	278030651	+	No	LC_TE	undescribed protein	IPR009027,IPR011320	-	PF01693
QPed.shared.3H-1	HORVU3Hr1G043160	chr3H	278254855	278256665	-	No	HC_G	Thylakoid lumenal 16.5 kDa protein, chloroplastic	-	-	-
QPed.shared.3H-1	HORVU3Hr1G043170	chr3H	278314613	278315197	-	No	LC_TE	Retrotransposon protein, putative, unclassified	IPR001584,IPR012337	GO:0003676,GO:0015074	-
QPed.shared.3H-1	HORVU3Hr1G043180	chr3H	278326322	278331499	+	No	LC_u	undescribed protein	-	-	-
QPed.shared.3H-1	HORVU3Hr1G043190	chr3H	278326322	278331637	-	No	LC_u	undescribed protein	-	-	-
QPed.shared.3H-1	HORVU3Hr1G043200	chr3H	278496847	278496964	+	No	LC_u	undescribed protein	-	-	-
QPed.shared.3H-1	HORVU3Hr1G043210	chr3H	278497665	278497889	+	No	HC_u	undescribed protein	-	-	-
QPed.shared.3H-1	HORVU3Hr1G043220	chr3H	278498449	278498623	-	No	LC_u	undescribed protein	-	-	-
QPed.shared.3H-1	HORVU3Hr1G043230	chr3H	278593390	278593989	-	No	LC_u	undescribed protein	-	-	-
QPed.shared.3H-1	HORVU3Hr1G043240	chr3H	278593727	278594154	+	No	LC_u	undescribed protein	-	-	-
QPed.shared.3H-1	HORVU3Hr1G043250	chr3H	278884489	278886376	-	No	HC_u	undescribed protein	-	-	-
QPed.shared.3H-1	HORVU3Hr1G043260	chr3H	279009166	279012111	+	No	LC_u	undescribed protein	-	-	-
QPed.shared.3H-1	HORVU3Hr1G043270	chr3H	279011850	279012908	-	No	LC_u	undescribed protein	-	-	-
QPed.shared.3H-1	HORVU3Hr1G043280	chr3H	279057121	279059298	+	No	LC_TE	unknown function	IPR000477	-	PF00078
QPed.shared.3H-1	HORVU3Hr1G043290	chr3H	279060265	279060556	+	No	LC_u	undescribed protein	-	-	-
QPed.shared.3H-1	HORVU3Hr1G043300	chr3H	279060588	279078489	-	No	HC_G	zinc induced facilitator-like 2	IPR011701,IPR020846	GO:0016021,GO:0055085	PF07690
QPed.shared.3H-1	HORVU3Hr1G043310	chr3H	279070931	279073081	+	No	HC_G	Peptide transporter PTR1	-	-	-
QPed.shared.3H-1	HORVU3Hr1G043320	chr3H	279073459	279074960	+	No	HC_G	L-ascorbate oxidase-like protein	IPR003340,IPR015300	GO:0003677	-
QPed.shared.3H-1	HORVU3Hr1G043330	chr3H	279075238	279077041	+	No	LC_u	undescribed protein	-	-	-
QPed.shared.3H-1	HORVU3Hr1G043340	chr3H	279408045	279414675	+	No	LC_u	undescribed protein	-	-	-
QPed.shared.3H-1	HORVU3Hr1G043350	chr3H	279470600	279470770	-	No	HC_G	Carboxypeptidase O	-	-	-
QPed.shared.3H-1	HORVU3Hr1G043360	chr3H	279743358	279743999	-	No	LC_U	unknown function	-	-	-
QPed.shared.3H-1	HORVU3Hr1G043370	chr3H	279745792	279748447	-	No	LC_TE	Retrotransposon protein, putative, Ty3-gypsy subclass	-	-	-
QPed.shared.3H-1	HORVU3Hr1G043380	chr3H	279755871	279759438	-	No	HC_G	Mitochondrial uncoupling protein 1	IPR002030,IPR018108,IPR023395	GO:0006839,GO:0031966	PF00153
QPed.shared.3H-1	HORVU3Hr1G043390	chr3H	280115534	280144231	+	No	HC_G	Carbohydrate-binding-like fold	IPR013783,IPR013784,IPR014766	GO:0030246	PF13620
QPed.shared.3H-1	HORVU3Hr1G043400	chr3H	280132285	280132491	.	No	-	-	-	-	-
QPed.shared.3H-1	HORVU3Hr1G043410	chr3H	280228967	280229637	-	No	LC_u	undescribed protein	-	-	-
QPed.shared.3H-1	HORVU3Hr1G043420	chr3H	280303797	280304208	+	No	LC_u	undescribed protein	-	-	-
QPed.shared.3H-1	HORVU3Hr1G043430	chr3H	280307330	280308491	-	No	LC_TE?	Ribosomal protein-like	IPR006912	GO:0016788	PF04827
QPed.shared.3H-1	HORVU3Hr1G043440	chr3H	280310298	280339871	-	No	HC_G	AMSH-like ubiquitin thioesterase 3	-	-	-
QPed.shared.3H-1	HORVU3Hr1G043450	chr3H	280311960	280313457	+	No	LC_TE	unknown function	IPR026960	-	PF13966
QPed.shared.3H-1	HORVU3Hr1G043460	chr3H	280313476	280313685	+	No	HC_G	Myosin-J heavy chain	-	-	-
QPed.shared.3H-1	HORVU3Hr1G043470	chr3H	280325507	280328561	+	No	LC_TE	unknown function	IPR000477	-	PF00078
QPed.shared.3H-1	HORVU3Hr1G043480	chr3H	280337444	280338625	+	No	LC_TE	unknown function	IPR001584,IPR012337	GO:0003676,GO:0015074	-
QPed.shared.3H-1	HORVU3Hr1G043490	chr3H	280374175	280374499	-	No	LC_u	undescribed protein	-	-	-
QPed.shared.3H-1	HORVU3Hr1G043500	chr3H	280436523	280436815	+	No	LC_U	unknown function	-	-	-
QPed.shared.3H-1	HORVU3Hr1G043510	chr3H	280495354	280501135	+	No	HC_G	Ubiquitin-like-specific protease 1A	IPR003653	GO:0006508,GO:0008234	PF02902
QPed.shared.3H-1	HORVU3Hr1G043520	chr3H	280496806	280497206	+	No	LC_u	undescribed protein	-	-	-
QPed.shared.3H-1	HORVU3Hr1G043530	chr3H	280711035	280766862	-	No	HC_G	Tetratricopeptide repeat protein 5	IPR019734,IPR032076,IPR011990,IPR013026,IPR013105	GO:0005515	PF07719,PF13414,PF16669
QPed.shared.3H-1	HORVU3Hr1G043540	chr3H	280724327	280724653	+	No	LC_TE	Gag-pol polyprotein	IPR013103	-	PF07727
QPed.shared.3H-1	HORVU3Hr1G043550	chr3H	280757657	280757920	-	No	LC_TE	Retrotransposon protein, putative, unclassified	-	-	-
QPed.shared.3H-1	HORVU3Hr1G043560	chr3H	280759112	280759255	-	No	HC_G	2,3-bisphosphoglycerate-independent phosphoglycerate mutase	-	-	-
QPed.shared.3H-1	HORVU3Hr1G043570	chr3H	281760343	281761425	+	No	LC_u	undescribed protein	-	-	-
QPed.shared.3H-1	HORVU3Hr1G043580	chr3H	281761933	281795813	+	No	LC_TE	Transposon protein, putative, CACTA, En/Spm sub-class	IPR025312,IPR025452	-	PF13952,PF13960
QPed.shared.3H-1	HORVU3Hr1G043590	chr3H	281763492	281794864	-	No	LC_TE?	ATP-dependent DNA helicase PIF1	IPR010285,IPR027417	GO:0000723,GO:0003678,GO:0006281	PF05970
QPed.shared.3H-1	HORVU3Hr1G043600	chr3H	281796068	281796918	+	No	HC_G	Synaptic vesicle 2-related protein	-	-	-
QPed.shared.3H-1	HORVU3Hr1G043610	chr3H	281799390	281801481	-	No	LC_u	undescribed protein	-	-	-
QPed.shared.3H-1	HORVU3Hr1G043620	chr3H	281802438	281805802	-	No	LC_TE	Transposon protein, putative, CACTA, En/Spm sub-class	IPR004242,IPR025452	-	PF02992,PF13960
QPed.shared.3H-1	HORVU3Hr1G043630	chr3H	281806494	281811372	+	No	LC_TE	Pol polyprotein	IPR000477	-	PF00078
QPed.shared.3H-1	HORVU3Hr1G043640	chr3H	281858679	281880965	-	No	HC_G	LisH domain and HEAT repeat-containing protein KIAA1468 homolog	IPR021133,IPR006594,IPR011989,IPR016024	GO:0005488,GO:0005515	-
QPed.shared.3H-1	HORVU3Hr1G043650	chr3H	281876272	281877526	-	No	LC_u	undescribed protein	-	-	-
QPed.shared.3H-1	HORVU3Hr1G043660	chr3H	281876545	281878355	+	No	HC_G	Ribosomal protein-like	-	-	-
QPed.shared.3H-1	HORVU3Hr1G043670	chr3H	281878826	281879046	+	No	LC_u	undescribed protein	-	-	-
QPed.shared.3H-1	HORVU3Hr1G043680	chr3H	281880137	281880444	-	No	LC_u	undescribed protein	-	-	-
QPed.shared.3H-1	HORVU3Hr1G043690	chr3H	281902898	281905169	+	No	HC_G	HEAT repeat-containing protein	IPR006594	GO:0005515	-
QPed.shared.3H-1	HORVU3Hr1G043700	chr3H	281905298	281906102	-	No	LC_TE	unknown function	IPR006912	GO:0016788	PF04827
QPed.shared.3H-1	HORVU3Hr1G043710	chr3H	282174169	282176075	+	No	LC_u	undescribed protein	-	-	-
QPed.shared.3H-1	HORVU3Hr1G043720	chr3H	282193103	282194473	+	No	LC_u	undescribed protein	-	-	-
QPed.shared.3H-1	HORVU3Hr1G043730	chr3H	282624697	282648576	+	No	HC_U	unknown protein
QPed.shared.3H-1	HORVU3Hr1G043740	chr3H	282628704	282629876	+	No	LC_TE	unknown function	IPR000477	-	PF00078
QPed.shared.3H-1	HORVU3Hr1G043750	chr3H	282644855	282645156	+	No	LC_u	undescribed protein	-	-	-
QPed.shared.3H-1	HORVU3Hr1G043760	chr3H	282645490	282646382	-	No	LC_u	undescribed protein	-	-	-
QPed.shared.3H-1	HORVU3Hr1G043770	chr3H	282647798	282648436	-	No	LC_u	undescribed protein	-	-	-
QPed.shared.3H-1	HORVU3Hr1G043780	chr3H	282648589	282650432	-	No	LC_u	undescribed protein	-	-	-
QPed.shared.3H-1	HORVU3Hr1G043790	chr3H	282760054	282761969	-	No	LC_U	unknown function	-	-	-
QPed.shared.3H-1	HORVU3Hr1G043800	chr3H	283265910	283328168	+	No	HC_G	Mitochondrial substrate carrier family protein	IPR002067,IPR018108,IPR023395	GO:0055085	PF00153
QPed.shared.3H-1	HORVU3Hr1G043810	chr3H	283298490	283298889	-	No	LC_TE	Retrotransposon protein, putative, unclassified	IPR007321	-	PF04195
QPed.shared.3H-1	HORVU3Hr1G043820	chr3H	283316156	283317187	+	No	LC_TE	RNA-directed DNA polymerase	-	-	-
QPed.shared.3H-1	HORVU3Hr1G043830	chr3H	283485747	283486490	+	No	LC_u	undescribed protein	-	-	-
QPed.shared.3H-1	HORVU3Hr1G043840	chr3H	283486966	283488520	-	No	HC_G	Isopenicillin N epimerase	-	-	-
QPed.shared.3H-1	HORVU3Hr1G043850	chr3H	283850875	283852844	+	No	LC_u	undescribed protein	-	-	-
QPed.shared.3H-1	HORVU3Hr1G043860	chr3H	284373017	284374163	-	No	HC_u	undescribed protein	-	-	-
QPed.shared.3H-1	HORVU3Hr1G043870	chr3H	284475828	284476251	+	No	HC_G	Glucose-6-phosphate isomerase	IPR001672	GO:0004347,GO:0006094,GO:0006096	PF00342
QPed.shared.3H-1	HORVU3Hr1G043880	chr3H	284515893	284518961	+	No	LC_u	undescribed protein	-	-	-
QPed.shared.3H-1	HORVU3Hr1G043890	chr3H	284515919	284519246	-	No	LC_u	undescribed protein	-	-	-
QPed.shared.3H-1	HORVU3Hr1G043900	chr3H	284523469	284526454	-	No	LC_u	undescribed protein	-	-	-
QPed.shared.3H-1	HORVU3Hr1G043910	chr3H	284524121	284524738	+	No	LC_u	undescribed protein	-	-	-
QPed.shared.3H-1	HORVU3Hr1G043920	chr3H	284715303	284715827	-	No	LC_u	undescribed protein	-	-	-
QPed.shared.3H-1	HORVU3Hr1G043930	chr3H	284718272	284752061	-	No	HC_G	Sec-independent protein translocase protein TatC	IPR002033,IPR019820	GO:0016021	PF00902
QPed.shared.3H-1	HORVU3Hr1G043940	chr3H	284721224	284721478	-	No	LC_u	undescribed protein	-	-	-
QPed.shared.3H-1	HORVU3Hr1G043950	chr3H	284722317	284722833	+	No	LC_TE	Polyprotein	IPR029472	-	PF14244
QPed.shared.3H-1	HORVU3Hr1G043960	chr3H	284723787	284724305	+	No	HC_u	undescribed protein	-	-	-
QPed.shared.3H-1	HORVU3Hr1G043970	chr3H	284724505	284724827	-	No	LC_u	undescribed protein	-	-	-
QPed.shared.3H-1	HORVU3Hr1G043980	chr3H	284726192	284726541	+	No	LC_TE	Retrotransposon protein, putative, unclassified	IPR005135	-	-
QPed.shared.3H-1	HORVU3Hr1G043990	chr3H	284727475	284727718	+	No	LC_u	undescribed protein	-	-	-
QPed.shared.3H-1	HORVU3Hr1G044000	chr3H	284728277	284728682	+	No	LC_TE	Retrotransposon protein, putative, unclassified	-	-	-
QPed.shared.3H-1	HORVU3Hr1G044010	chr3H	284730500	284730934	-	No	LC_u	undescribed protein	-	-	-
QPed.shared.3H-1	HORVU3Hr1G044020	chr3H	284735743	284736227	+	No	LC_u	undescribed protein	-	-	-
QPed.shared.3H-1	HORVU3Hr1G044030	chr3H	284736446	284736689	-	No	LC_u	undescribed protein	-	-	-
QPed.shared.3H-1	HORVU3Hr1G044040	chr3H	284741775	284742490	-	No	LC_u	undescribed protein	-	-	-
QPed.shared.3H-1	HORVU3Hr1G044050	chr3H	284744922	284745503	+	No	LC_U	unknown function	-	-	-
QPed.shared.3H-1	HORVU3Hr1G044060	chr3H	284746762	284748256	+	No	LC_TE	unknown function	IPR005135	-	-
QPed.shared.3H-1	HORVU3Hr1G044070	chr3H	284748369	284750912	+	No	LC_TE	Retrotransposon protein, putative, unclassified	-	-	-
QPed.shared.3H-1	HORVU3Hr1G044080	chr3H	284822930	284832500	+	No	LC_u	undescribed protein	-	-	-
QPed.shared.3H-1	HORVU3Hr1G044090	chr3H	284829506	284830803	+	No	LC_TE	Sukkula-1a polyprotein	-	-	-
QPed.shared.3H-1	HORVU3Hr1G044100	chr3H	285086431	285086703	-	No	HC_G	Helicase-like protein	IPR027417	-	-
QPed.shared.3H-1	HORVU3Hr1G044110	chr3H	285087072	285087364	-	No	HC_U	unknown function	-	-	-
QPed.shared.3H-1	HORVU3Hr1G044120	chr3H	285088678	285090073	-	No	LC_TE	unknown function	IPR025476	-	PF14214
QPed.shared.3H-1	HORVU3Hr1G044130	chr3H	285090425	285090820	-	No	HC_U	unknown function	-	-	-
QPed.shared.3H-1	HORVU3Hr1G044140	chr3H	285091352	285091738	-	No	HC_U	unknown function	-	-	-
QPed.shared.3H-1	HORVU3Hr1G044150	chr3H	285092827	285101715	+	No	HC_G	TRICHOME BIREFRINGENCE-LIKE 41	IPR026057	-	PF13839
QPed.shared.3H-1	HORVU3Hr1G044160	chr3H	285094309	285095028	-	No	LC_u	undescribed protein	-	-	-
QPed.shared.3H-1	HORVU3Hr1G044170	chr3H	285097341	285097716	-	No	HC_G	Ulp1 protease family, C-terminal catalytic domain containing protein	-	-	-
QPed.shared.3H-1	HORVU3Hr1G044180	chr3H	285098404	285099705	-	No	LC_U	unknown function	-	-	-
QPed.shared.3H-1	HORVU3Hr1G044190	chr3H	285110972	285113818	+	No	LC_TE	hAT transposon superfamily	IPR003903,IPR007021	-	PF04937
QPed.shared.3H-1	HORVU3Hr1G044200	chr3H	285120448	285120903	+	No	LC_TE	Retrotransposon protein, putative, unclassified, expressed	IPR026960	-	PF13966
QPed.shared.3H-1	HORVU3Hr1G044210	chr3H	285254046	285255502	+	No	LC_u	undescribed protein	-	-	-
QPed.shared.3H-1	HORVU3Hr1G044220	chr3H	285254086	285254987	-	No	LC_u	undescribed protein	-	-	-
QPed.shared.3H-1	HORVU3Hr1G044230	chr3H	285256306	285256660	+	No	LC_u	undescribed protein	-	-	-
QPed.shared.3H-1	HORVU3Hr1G044240	chr3H	285295818	285298039	+	No	LC_u	undescribed protein	-	-	-
QPed.shared.3H-1	HORVU3Hr1G044250	chr3H	285296171	285297049	+	No	LC_u	undescribed protein	-	-	-
QPed.shared.3H-1	HORVU3Hr1G044260	chr3H	285315869	285316541	+	No	LC_u	undescribed protein	-	-	-
QPed.shared.3H-1	HORVU3Hr1G044270	chr3H	285317413	285323214	-	No	LC_u	undescribed protein	-	-	-
QPed.shared.3H-1	HORVU3Hr1G044280	chr3H	285317681	285323204	+	No	LC_u	undescribed protein	-	-	-
QPed.shared.3H-1	HORVU3Hr1G044290	chr3H	285323317	285324037	+	No	LC_TE	Transposon protein, putative, CACTA, En/Spm sub-class	-	-	-
QPed.shared.3H-1	HORVU3Hr1G044300	chr3H	285613916	285623920	+	No	LC_u	undescribed protein	-	-	-
QPed.shared.3H-1	HORVU3Hr1G044310	chr3H	285634111	285635693	-	No	LC_u	undescribed protein	-	-	-
QPed.shared.3H-1	HORVU3Hr1G044320	chr3H	285635447	285635911	+	No	LC_u	undescribed protein	-	-	-
QPed.shared.3H-1	HORVU3Hr1G044330	chr3H	285689360	285690425	-	No	LC_u	undescribed protein	-	-	-
QPed.shared.3H-1	HORVU3Hr1G044340	chr3H	285690736	285695003	+	No	LC_u	undescribed protein	-	-	-
QPed.shared.3H-1	HORVU3Hr1G044350	chr3H	285690781	285695337	-	No	LC_u	undescribed protein	-	-	-
QPed.shared.3H-1	HORVU3Hr1G044360	chr3H	285951084	285951315	-	No	LC_u	undescribed protein	-	-	-
QPed.shared.3H-1	HORVU3Hr1G044370	chr3H	285985547	285985819	+	No	LC_u	undescribed protein	-	-	-
QPed.shared.3H-1	HORVU3Hr1G044380	chr3H	285997503	286001030	-	No	HC_G	Actin-related protein 2/3 complex subunit 4	IPR008384	GO:0034314,GO:0005885,GO:0015629,GO:0030041	PF05856
QPed.shared.3H-1	HORVU3Hr1G044390	chr3H	285999898	286000234	+	No	LC_u	undescribed protein	-	-	-
QPed.shared.3H-1	HORVU3Hr1G044400	chr3H	286053904	286055377	-	No	LC_u	undescribed protein	-	-	-
QPed.shared.3H-1	HORVU3Hr1G044410	chr3H	286254523	286255050	-	No	LC_u	undescribed protein	-	-	-
QPed.shared.3H-1	HORVU3Hr1G044420	chr3H	286254851	286255110	+	No	LC_u	undescribed protein	-	-	-
QPed.shared.3H-1	HORVU3Hr1G044430	chr3H	286292396	286293269	-	No	LC_u	undescribed protein	-	-	-
QPed.shared.3H-1	HORVU3Hr1G044440	chr3H	286334362	286351670	+	No	HC_U	Protein of unknown function (DUF789)	IPR008507	-	PF05623
QPed.shared.3H-1	HORVU3Hr1G044450	chr3H	286541486	286542101	-	No	LC_u	undescribed protein	-	-	-
QPed.shared.3H-1	HORVU3Hr1G044460	chr3H	286703025	286704071	-	No	LC_u	undescribed protein	-	-	-
QPed.shared.3H-1	HORVU3Hr1G044470	chr3H	286710923	286713429	+	No	LC_u	undescribed protein	-	-	-
QPed.shared.3H-1	HORVU3Hr1G044480	chr3H	286793352	286794563	+	No	LC_u	undescribed protein	-	-	-
QPed.shared.3H-1	HORVU3Hr1G044490	chr3H	286799148	286799399	+	No	HC_U	unknown function	-	-	-
QPed.shared.3H-1	HORVU3Hr1G044500	chr3H	286800697	286801266	+	No	LC_TE	Retrotransposon protein, putative, unclassified	-	-	-
QPed.shared.3H-1	HORVU3Hr1G044510	chr3H	286804255	286805185	+	No	HC_G	ATP-dependent Clp protease proteolytic subunit	IPR029045,IPR001907,IPR018215,IPR023562	GO:0004252,GO:0006508	PF00574
QPed.shared.3H-1	HORVU3Hr1G044520	chr3H	286810785	286810986	-	No	LC_TE	unknown function	IPR012337	GO:0003676	-
QPed.shared.3H-1	HORVU3Hr1G044530	chr3H	286946652	286996901	+	No	HC_G	ATP-dependent Clp protease proteolytic subunit 1	IPR029045,IPR001907,IPR018215,IPR023562	GO:0004252,GO:0006508	PF00574
QPed.shared.3H-1	HORVU3Hr1G044540	chr3H	286979192	286979393	-	No	LC_TE	unknown function	IPR012337	GO:0003676	-
QPed.shared.3H-1	HORVU3Hr1G044550	chr3H	287839512	287852891	+	No	HC_G	serine/threonine protein phosphatase 2A	IPR031675,IPR004843,IPR006186,IPR029052	GO:0016787	PF00149,PF16891
QPed.shared.3H-1	HORVU3Hr1G044560	chr3H	287841141	287850089	-	No	LC_u	undescribed protein	-	-	-
QPed.shared.3H-1	HORVU3Hr1G044570	chr3H	287988325	287988793	+	No	HC_G	NADH-ubiquinone oxidoreductase chain 3	IPR000440	GO:0008137,GO:0055114	PF00507
QPed.shared.3H-1	HORVU3Hr1G044580	chr3H	287988838	287989214	+	No	HC_G	30S ribosomal protein S12	IPR005679,IPR006032,IPR012340	GO:0006412,GO:0015935,GO:0003735,GO:0005622,GO:0005840	PF00164
QPed.shared.3H-1	HORVU3Hr1G044590	chr3H	288146743	288149544	-	No	LC_u	undescribed protein	-	-	-
QPed.shared.3H-1	HORVU3Hr1G044600	chr3H	288584400	288585952	+	No	LC_u	undescribed protein	-	-	-
QPed.shared.3H-1	HORVU3Hr1G044610	chr3H	288587942	288588222	+	No	HC_G	30S ribosomal protein S15, chloroplastic	IPR000589,IPR009068	GO:0006412,GO:0003735,GO:0005622,GO:0005840	PF00312
QPed.shared.3H-1	HORVU3Hr1G044620	chr3H	288601365	288606629	+	No	LC_TE	Retrovirus-related Pol polyprotein from transposon TNT 1-94	IPR013103	-	PF07727
QPed.shared.3H-1	HORVU3Hr1G044630	chr3H	288609559	288613030	+	No	LC_TE	unknown function	IPR000477	-	PF00078
QPed.shared.3H-1	HORVU3Hr1G044640	chr3H	288612843	288645327	-	No	HC_G	Light-mediated development protein DET1	IPR019138	-	PF09737
QPed.shared.3H-1	HORVU3Hr1G044650	chr3H	288626273	288627532	+	No	LC_u	undescribed protein	-	-	-
QPed.shared.3H-1	HORVU3Hr1G044660	chr3H	288626545	288626910	-	No	HC_u	undescribed protein	-	-	-
QPed.shared.3H-1	HORVU3Hr1G044670	chr3H	288638612	288638818	+	No	LC_u	undescribed protein	-	-	-
QPed.shared.3H-1	HORVU3Hr1G044680	chr3H	288642902	288643177	+	No	HC_U	unknown function	-	-	-
QPed.shared.3H-1	HORVU3Hr1G044690	chr3H	288643462	288644414	+	No	LC_TE	Retrotransposon protein, putative, unclassified	IPR012337	GO:0003676	-
QPed.shared.3H-1	HORVU3Hr1G044700	chr3H	289373153	289376815	-	No	HC_G	Membrane protein-like	-	-	-
QPed.shared.3H-1	HORVU3Hr1G044710	chr3H	289630174	289630982	+	No	-	-	-	-	-
QPed.shared.3H-1	HORVU3Hr1G044720	chr3H	289661350	289665412	-	No	HC_G	F7F22.15, related	-	-	-
QPed.shared.3H-1	HORVU3Hr1G044730	chr3H	289703836	289704692	+	No	LC_U	unknown function	-	-	-
QPed.shared.3H-1	HORVU3Hr1G044740	chr3H	289804981	289805572	+	No	LC_u	undescribed protein	-	-	-
QPed.shared.3H-1	HORVU3Hr1G044750	chr3H	290173189	290173878	-	No	HC_G	ATP-dependent Clp protease proteolytic subunit	IPR001907,IPR023562,IPR029045	GO:0004252,GO:0006508	PF00574
QPed.shared.3H-1	HORVU3Hr1G044760	chr3H	290399678	290400869	+	No	HC_G	Sec23/Sec24 protein transport family protein	-	-	-
QPed.shared.3H-1	HORVU3Hr1G044770	chr3H	290699187	290700143	+	No	LC_u	undescribed protein	-	-	-
QPed.shared.3H-1	HORVU3Hr1G044780	chr3H	290701943	290705698	-	No	HC_G	Protein transport protein SEC23-1	IPR006900,IPR007123,IPR012990,IPR029006,IPR002035,IPR006895,IPR006896	GO:0030127,GO:0006886,GO:0006888,GO:0008270	PF04815,PF08033,PF00626,PF04810,PF04811
QPed.shared.3H-1	HORVU3Hr1G044790	chr3H	290797523	290798348	-	No	LC_u	undescribed protein	-	-	-
QPed.shared.3H-1	HORVU3Hr1G044800	chr3H	290803811	290804068	-	No	LC_TE	Retrotransposon protein, putative, unclassified	-	-	-
QPed.shared.3H-1	HORVU3Hr1G044810	chr3H	290968830	290972536	-	No	LC_u	undescribed protein	-	-	-
QPed.shared.3H-1	HORVU3Hr1G044820	chr3H	290968831	290973254	+	No	LC_TE	Sukkula-1b polyprotein	-	-	-
QPed.shared.3H-1	HORVU3Hr1G044830	chr3H	291032153	291037688	+	No	HC_G	Protein phosphatase 2C family protein	IPR001932	GO:0003824	PF00481
QPed.shared.3H-1	HORVU3Hr1G044840	chr3H	291265194	291265436	+	No	LC_u	undescribed protein	-	-	-
QPed.shared.3H-1	HORVU3Hr1G044850	chr3H	291569692	291641006	+	No	HC_G	exocyst subunit exo70 family protein A1	-	-	-
QPed.shared.3H-1	HORVU3Hr1G044860	chr3H	291973843	291974874	-	No	LC_u	undescribed protein	-	-	-
QPed.shared.3H-1	HORVU3Hr1G044870	chr3H	291975277	291979864	+	No	LC_u	undescribed protein	-	-	-
QPed.shared.3H-1	HORVU3Hr1G044880	chr3H	292079971	292106641	-	No	HC_G	Serine/threonine-protein phosphatase 4 regulatory subunit 3	IPR016024,IPR006887,IPR011989,IPR011993	GO:0005488	PF04802
QPed.shared.3H-1	HORVU3Hr1G044890	chr3H	292085357	292085568	+	No	LC_u	undescribed protein	-	-	-
QPed.shared.3H-1	HORVU3Hr1G044900	chr3H	292096929	292097143	-	No	LC_u	undescribed protein	-	-	-
QPed.shared.3H-1	HORVU3Hr1G044910	chr3H	292452527	292455477	-	No	LC_u	undescribed protein	-	-	-
QPed.shared.3H-1	HORVU3Hr1G044920	chr3H	292536276	292536507	+	No	HC_G	Ribonucleoside-diphosphate reductase	IPR000788	GO:0006260,GO:0055114	PF02867
QPed.shared.3H-1	HORVU3Hr1G044930	chr3H	292562566	292563000	-	No	LC_u	undescribed protein	-	-	-
QPed.shared.3H-1	HORVU3Hr1G044940	chr3H	292635679	292635983	+	No	HC_G	NADH-ubiquinone oxidoreductase chain 1	IPR001694	GO:0016020,GO:0055114	PF00146
QPed.shared.3H-1	HORVU3Hr1G044950	chr3H	292646105	292647545	-	No	HC_G	Cytochrome c oxidase subunit 1	IPR000883,IPR023616	GO:0009060,GO:0016021,GO:0020037,GO:0055114,GO:0004129,GO:0005506,GO:0009055	PF00115
QPed.shared.3H-1	HORVU3Hr1G044960	chr3H	292691628	292693067	+	No	HC_G	alcohol dehydrogenase 1	IPR011032,IPR016040	-	-
QPed.shared.3H-1	HORVU3Hr1G044970	chr3H	292710879	292711486	-	No	HC_G	NADH-ubiquinone oxidoreductase chain 6	-	-	-
QPed.shared.3H-1	HORVU3Hr1G044980	chr3H	292831289	292832010	-	No	HC_G	Cytochrome C assembly protein	IPR003557	GO:0017004,GO:0015232,GO:0015886,GO:0016020	-
QPed.shared.3H-1	HORVU3Hr1G044990	chr3H	293065207	293065527	-	No	LC_u	undescribed protein	-	-	-
QPed.shared.3H-1	HORVU3Hr1G045000	chr3H	293398248	293398529	-	No	HC_G	ATP synthase subunit b	IPR008688	GO:0015078,GO:0015986	PF05405
QPed.shared.3H-1	HORVU3Hr1G045010	chr3H	293451644	293451910	-	No	HC_U	hypothetical protein chrM:190104-190553 REVERSE	-	-	-
QPed.shared.3H-1	HORVU3Hr1G045020	chr3H	293591031	293591926	-	No	HC_G	NADH-ubiquinone oxidoreductase chain 5	IPR001750	-	PF00361
QPed.shared.3H-1	HORVU3Hr1G045030	chr3H	293702975	293703475	-	No	HC_u	undescribed protein	-	-	-
QPed.shared.3H-1	HORVU3Hr1G045040	chr3H	293721515	293722706	-	No	HC_G	Cytochrome b	IPR005797,IPR016174,IPR027387	GO:0022904,GO:0009055,GO:0016020,GO:0016491	PF13631
QPed.shared.3H-1	HORVU3Hr1G045050	chr3H	293732835	293733230	+	No	LC_U	unknown function	-	-	-
QPed.shared.3H-1	HORVU3Hr1G045060	chr3H	293744040	293744256	-	No	LC_u	undescribed protein	-	-	-
QPed.shared.3H-1	HORVU3Hr1G045070	chr3H	293744621	293744998	-	No	HC_G	NADH-quinone oxidoreductase chain 12	IPR001750	-	PF00361
QPed.shared.3H-1	HORVU3Hr1G045080	chr3H	293787118	293788450	+	No	HC_G	ATP synthase subunit a	IPR000568	GO:0015078,GO:0015986	-
QPed.shared.3H-1	HORVU3Hr1G045090	chr3H	293848491	293848595	-	No	HC_G	D111/G-patch domain-containing protein	-	-	-
QPed.shared.3H-1	HORVU3Hr1G045100	chr3H	294192068	294192674	-	No	LC_u	undescribed protein	-	-	-
QPed.shared.3H-1	HORVU3Hr1G045110	chr3H	294279481	294280327	-	No	LC_u	undescribed protein	-	-	-
QPed.shared.3H-1	HORVU3Hr1G045120	chr3H	294498983	294500023	+	No	LC_u	undescribed protein	-	-	-
QPed.shared.3H-1	HORVU3Hr1G045130	chr3H	294546463	294546858	-	No	LC_U	unknown function	-	-	-
QPed.shared.3H-1	HORVU3Hr1G045140	chr3H	294552042	294555080	+	No	LC_u	undescribed protein	-	-	-
QPed.shared.3H-1	HORVU3Hr1G045150	chr3H	294750254	294757389	+	No	HC_G	ADP-ribosylation factor 3	IPR024156,IPR027417,IPR005225,IPR006687,IPR006689	GO:0007264,GO:0005525,GO:0005622,GO:0006886	PF00025
QPed.shared.3H-1	HORVU3Hr1G045160	chr3H	294824961	294826750	-	No	LC_u	undescribed protein	-	-	-
QPed.shared.3H-1	HORVU3Hr1G045170	chr3H	295269521	295270759	+	No	LC_u	undescribed protein	-	-	-
QPed.shared.3H-1	HORVU3Hr1G045180	chr3H	295286961	295287107	+	No	LC_u	undescribed protein	-	-	-
QPed.shared.3H-1	HORVU3Hr1G045190	chr3H	295428756	295433597	+	No	LC_TE	unknown function	IPR000477,IPR012337	GO:0003676	PF00078
QPed.shared.3H-1	HORVU3Hr1G045200	chr3H	295510059	295511992	+	No	LC_TE	Retrotransposon protein, putative, Ty3-gypsy subclass	IPR012337	GO:0003676	-
QPed.shared.3H-1	HORVU3Hr1G045210	chr3H	295894069	295896895	+	No	LC_u	undescribed protein	-	-	-
QPed.shared.3H-1	HORVU3Hr1G045220	chr3H	296065167	296065902	-	No	HC_U	unknown function	-	-	-
QPed.shared.3H-1	HORVU3Hr1G045230	chr3H	296080809	296082557	-	No	LC_TE	Zinc finger BED domain-containing protein 1	IPR008906,IPR012337,IPR025525	GO:0003676,GO:0003677,GO:0046983	PF05699,PF14372
QPed.shared.3H-1	HORVU3Hr1G045240	chr3H	296133994	296134198	-	No	LC_u	undescribed protein	-	-	-
QPed.shared.3H-1	HORVU3Hr1G045250	chr3H	296240350	296240578	-	No	LC_u	undescribed protein	-	-	-
QPed.shared.3H-1	HORVU3Hr1G045260	chr3H	296316315	296330984	-	No	LC_u	undescribed protein	-	-	-
QPed.shared.3H-1	HORVU3Hr1G045270	chr3H	296708818	296740420	+	No	HC_G	ERD (early-responsive to dehydration stress) family protein	IPR032880,IPR003864,IPR024078,IPR027815	GO:0016020	PF02714,PF13967,PF14703
QPed.shared.3H-1	HORVU3Hr1G045280	chr3H	296711260	296711475	-	No	LC_TE	Retrotransposon protein, putative, Ty1-copia subclass	-	-	-
QPed.shared.3H-1	HORVU3Hr1G045290	chr3H	296728223	296728456	+	No	HC_u	undescribed protein	-	-	-
QPed.shared.3H-1	HORVU3Hr1G045300	chr3H	296729772	296730101	-	No	LC_TE	unknown function	IPR026960	-	PF13966
QPed.shared.3H-1	HORVU3Hr1G045310	chr3H	296730239	296740477	-	No	LC_TE	Transposon Ty1-BR Gag-Pol polyprotein	IPR001584,IPR012337	GO:0003676,GO:0015074	PF00665
QPed.shared.3H-1	HORVU3Hr1G045320	chr3H	296773540	296773791	-	No	LC_u	undescribed protein	-	-	-
QPed.shared.3H-1	HORVU3Hr1G045330	chr3H	296779596	296779829	+	No	HC_u	undescribed protein	-	-	-
QPed.shared.3H-1	HORVU3Hr1G045340	chr3H	296782374	296782589	+	No	LC_TE	Retrotransposon protein, putative, Ty1-copia subclass	-	-	-
QPed.shared.3H-1	HORVU3Hr1G045350	chr3H	297142987	297143136	+	No	LC_u	undescribed protein	-	-	-
QPed.shared.3H-1	HORVU3Hr1G045360	chr3H	297295795	297298933	-	No	HC_G	Pectin acetylesterase 5	IPR004963	GO:0016787	PF03283
QPed.shared.3H-1	HORVU3Hr1G045370	chr3H	297295898	297298215	+	No	LC_u	undescribed protein	-	-	-
QPed.shared.3H-1	HORVU3Hr1G045380	chr3H	297332569	297338517	-	No	LC_TE	unknown function	IPR000477,IPR012337,IPR013242	GO:0003676	PF00078,PF08284
QPed.shared.3H-1	HORVU3Hr1G045390	chr3H	297569928	297573293	+	No	LC_u	undescribed protein	-	-	-
QPed.shared.3H-1	HORVU3Hr1G045400	chr3H	297569933	297573189	-	No	LC_u	undescribed protein	-	-	-
QPed.shared.3H-1	HORVU3Hr1G045410	chr3H	298534266	298552049	-	No	HC_G	2-oxoglutarate (2OG) and Fe(II)-dependent oxygenase superfamily protein	IPR005123,IPR006620	GO:0031418,GO:0055114,GO:0005506,GO:0016491,GO:0016705	-
QPed.shared.3H-1	HORVU3Hr1G045420	chr3H	298539450	298540253	-	No	LC_TE	Retrotransposon protein, putative, unclassified	IPR026960	-	PF13966
QPed.shared.3H-1	HORVU3Hr1G045430	chr3H	298540308	298540839	+	No	LC_u	undescribed protein	-	-	-
QPed.shared.3H-1	HORVU3Hr1G045440	chr3H	298540809	298541324	-	No	LC_TE	unknown function	IPR000477	-	PF00078
QPed.shared.3H-1	HORVU3Hr1G045450	chr3H	298541824	298542348	-	No	LC_TE	Retrotransposon protein, putative, unclassified	-	-	-
QPed.shared.3H-1	HORVU3Hr1G045460	chr3H	298765399	298773693	-	No	HC_G	Histone-lysine N-methyltransferase	-	-	-
QPed.shared.3H-1	HORVU3Hr1G045470	chr3H	298769207	298773609	+	No	LC_u	undescribed protein	-	-	-
QPed.shared.3H-1	HORVU3Hr1G045480	chr3H	299420640	299478444	+	No	HC_G	dehydroquinate dehydratase, putative / shikimate dehydrogenase, putative	IPR013708,IPR013785,IPR016040,IPR022893,IPR001381,IPR006151,IPR011342	GO:0019632,GO:0050661,GO:0055114,GO:0003824,GO:0003855,GO:0004764	PF01487,PF01488,PF08501
QPed.shared.3H-1	HORVU3Hr1G045490	chr3H	299446023	299455323	-	No	HC_G	Phosphatidic acid phosphatase (PAP2) family protein	-	-	-
QPed.shared.3H-1	HORVU3Hr1G045500	chr3H	299461469	299461792	-	No	LC_TE	RNA-directed DNA polymerase (reverse transcriptase)-related family protein	IPR026960	-	PF13966
QPed.shared.3H-1	HORVU3Hr1G045510	chr3H	299462018	299462293	+	No	LC_u	undescribed protein	-	-	-
QPed.shared.3H-1	HORVU3Hr1G045520	chr3H	299462280	299464197	-	No	LC_TE	unknown function	IPR005135	-	PF03372
QPed.shared.3H-1	HORVU3Hr1G045530	chr3H	299465926	299466132	-	No	LC_U	unknown function	-	-	-
QPed.shared.3H-1	HORVU3Hr1G045540	chr3H	299468528	299469554	+	No	LC_TE	unknown function	IPR026960	-	PF13966
QPed.shared.3H-1	HORVU3Hr1G045550	chr3H	299472936	299479445	-	No	LC_TE	unknown function	IPR013103	-	PF07727
QPed.shared.3H-1	HORVU3Hr1G045560	chr3H	299497096	299497589	.	No	-	-	-	-	-
QPed.shared.3H-1	HORVU3Hr1G045570	chr3H	299504023	299504361	-	No	HC_G	dehydroquinate dehydratase, putative / shikimate dehydrogenase, putative	IPR013785	GO:0003824	-
QPed.shared.3H-1	HORVU3Hr1G045580	chr3H	299507219	299509219	-	No	LC_u	undescribed protein	-	-	-
QPed.shared.3H-1	HORVU3Hr1G045590	chr3H	299509594	299510364	+	No	LC_TE	RNA-directed DNA polymerase (reverse transcriptase)-related family protein	IPR026960	-	PF13966
QPed.shared.3H-1	HORVU3Hr1G045600	chr3H	299510429	299510785	+	No	LC_TE	unknown function	IPR026960	-	PF13966
QPed.shared.3H-1	HORVU3Hr1G045610	chr3H	299530523	299533194	+	No	HC_G	Nodulin-like / Major Facilitator Superfamily protein	IPR010658,IPR020846	-	PF06813
QPed.shared.3H-1	HORVU3Hr1G045620	chr3H	299536612	299538520	+	No	LC_u	undescribed protein	-	-	-
QPed.shared.3H-1	HORVU3Hr1G045630	chr3H	299539947	299542492	+	No	HC_G	Transmembrane amino acid transporter family protein	IPR013057	-	PF01490
QPed.shared.3H-1	CCJ47127.1	chr3H	299541914	299542232	+	No	ncbi|HvANT8	putative aromatic and neutral	-	-	-
QPed.shared.3H-1	HORVU3Hr1G045640	chr3H	299554773	299555615	+	No	HC_G	Serine/threonine-protein kinase	IPR001480	-	PF01453
QPed.shared.3H-1	HORVU3Hr1G045650	chr3H	299593686	299593867	+	No	LC_u	undescribed protein	-	-	-
QPed.shared.3H-1	HORVU3Hr1G045660	chr3H	300068017	300068923	+	No	LC_u	undescribed protein	-	-	-
QPed.shared.3H-1	HORVU3Hr1G045670	chr3H	300147978	300148380	+	No	LC_TE	unknown function	IPR007321	-	PF04195
QPed.shared.3H-1	HORVU3Hr1G045680	chr3H	300213545	300519612	+	No	HC_G	gamma carbonic anhydrase 1	IPR011004	-	-
QPed.shared.3H-1	HORVU3Hr1G045690	chr3H	300228344	300228680	+	No	LC_TE	Transposon Ty3-G Gag-Pol polyprotein	-	-	-
QPed.shared.3H-1	HORVU3Hr1G045700	chr3H	300289862	300291213	-	No	HC_G	Carnitine operon protein CaiE	IPR001451,IPR011004	-	PF14602
QPed.shared.3H-1	HORVU3Hr1G045710	chr3H	300291481	300291751	-	No	LC_u	undescribed protein	-	-	-
QPed.shared.3H-1	HORVU3Hr1G045720	chr3H	300317930	300320460	+	No	HC_G	DNA/RNA polymerases superfamily protein	-	-	-
QPed.shared.3H-1	HORVU3Hr1G045730	chr3H	300321941	300323475	-	No	LC_U	unknown function	-	-	-
QPed.shared.3H-1	HORVU3Hr1G045740	chr3H	300329467	300329679	+	No	HC_U	unknown function	-	-	-
QPed.shared.3H-1	HORVU3Hr1G045750	chr3H	300481843	300483401	-	No	HC_G	Carnitine operon protein CaiE	IPR001451,IPR011004	-	PF14602
QPed.shared.3H-1	HORVU3Hr1G045760	chr3H	300483669	300483939	-	No	LC_u	undescribed protein	-	-	-
QPed.shared.3H-1	HORVU3Hr1G045770	chr3H	300488960	300491743	+	No	LC_TE	unknown function	IPR001584,IPR012337	GO:0003676,GO:0015074	PF00665
QPed.shared.3H-1	HORVU3Hr1G045780	chr3H	300496000	300496593	+	No	LC_u	undescribed protein	-	-	-
QPed.shared.3H-1	HORVU3Hr1G045790	chr3H	300498052	300500207	+	No	LC_U	unknown function	-	-	-
QPed.shared.3H-1	HORVU3Hr1G045800	chr3H	300501612	300502310	+	No	LC_u	undescribed protein	-	-	-
QPed.shared.3H-1	HORVU3Hr1G045810	chr3H	300539391	300539603	-	No	HC_U	unknown function	-	-	-
QPed.shared.3H-1	HORVU3Hr1G045820	chr3H	300797509	300797970	-	No	LC_u	undescribed protein	-	-	-
QPed.shared.3H-1	HORVU3Hr1G045830	chr3H	300988389	300988631	-	No	LC_u	undescribed protein	-	-	-
QPed.shared.3H-1	HORVU3Hr1G045840	chr3H	301121229	301121378	+	No	LC_U	unknown function	-	-	-
QPed.shared.3H-1	HORVU3Hr1G045850	chr3H	301215077	301215665	+	No	LC_TE	Retrotransposon protein, putative, unclassified	IPR007321	-	PF04195
QPed.shared.3H-1	HORVU3Hr1G045860	chr3H	301755509	301756112	+	No	HC_G	Mannan endo-1,4-beta-mannosidase 6	-	-	-
QPed.shared.3H-1	HORVU3Hr1G045870	chr3H	301820129	301820266	+	No	LC_u	undescribed protein	-	-	-
QPed.shared.3H-1	HORVU3Hr1G045880	chr3H	302098070	302099594	+	No	LC_u	undescribed protein	-	-	-
QPed.shared.3H-1	HORVU3Hr1G045890	chr3H	302784705	302789786	+	No	HC_G	evolutionarily conserved C-terminal region 7	IPR007275	-	PF04146
QPed.shared.3H-1	HORVU3Hr1G045900	chr3H	303219666	303249986	-	No	HC_G	bromo-adjacent homology (BAH) domain-containing protein	IPR001025,IPR003618	GO:0003682,GO:0006351	PF01426,PF07500
QPed.shared.3H-1	HORVU3Hr1G045910	chr3H	303222976	303223163	+	No	LC_TE?	undescribed protein	IPR001969,IPR021109	GO:0004190,GO:0006508	PF13650
QPed.shared.3H-1	HORVU3Hr1G045920	chr3H	303428854	303431789	-	No	LC_u	undescribed protein	-	-	-
QPed.shared.3H-1	HORVU3Hr1G045930	chr3H	303429508	303431693	+	No	LC_u	undescribed protein	-	-	-
QPed.shared.3H-1	HORVU3Hr1G045940	chr3H	303520598	303523761	-	No	LC_u	undescribed protein	-	-	-
QPed.shared.3H-1	HORVU3Hr1G045950	chr3H	303520923	303523624	+	No	LC_u	undescribed protein	-	-	-
QPed.shared.3H-1	HORVU3Hr1G045960	chr3H	303798530	303809585	-	No	HC_G	ubiquitin fusion degradation 1	IPR004854	GO:0006511	PF03152
QPed.shared.3H-1	HORVU3Hr1G045970	chr3H	303801418	303801743	-	No	LC_TE	Retrotransposon protein, putative, unclassified	-	-	-
QPed.shared.3H-1	HORVU3Hr1G045980	chr3H	303801744	303803167	-	No	LC_TE	Transposon Ty1-OL Gag-Pol polyprotein	IPR013103	-	PF07727
QPed.shared.3H-1	HORVU3Hr1G045990	chr3H	303803227	303803753	-	No	LC_U	unknown function	-	-	-
QPed.shared.3H-1	HORVU3Hr1G046000	chr3H	303807203	303808445	-	No	LC_u	undescribed protein	-	-	-
QPed.shared.3H-1	HORVU3Hr1G046010	chr3H	303811232	303811791	-	No	LC_u	undescribed protein	-	-	-
QPed.shared.3H-1	HORVU3Hr1G046020	chr3H	303811441	303811795	+	No	LC_u	undescribed protein	-	-	-
QPed.shared.3H-1	HORVU3Hr1G046030	chr3H	303961125	303961304	+	No	LC_TE	Retrotransposon protein, putative, unclassified	IPR005135	-	-
QPed.shared.3H-1	HORVU3Hr1G046040	chr3H	304051856	304052597	+	No	HC_G	Protein yippee-like	-	-	-
QPed.shared.3H-1	HORVU3Hr1G046050	chr3H	305731599	305732743	+	No	LC_u	undescribed protein	-	-	-
QPed.shared.3H-1	HORVU3Hr1G046060	chr3H	305732330	305732715	-	No	LC_u	undescribed protein	-	-	-
QPed.shared.3H-1	HORVU3Hr1G046070	chr3H	305741417	305790378	-	No	LC_TE	RNA-directed DNA polymerase (reverse transcriptase)-related family protein	IPR026960	-	PF13966
QPed.shared.3H-1	HORVU3Hr1G046080	chr3H	305748373	305749392	+	No	LC_U	unknown function	-	-	-
QPed.shared.3H-1	HORVU3Hr1G046090	chr3H	305750465	305762221	+	No	LC_TE	unknown function	IPR005135	-	PF03372
QPed.shared.3H-1	HORVU3Hr1G046100	chr3H	305756124	305757305	+	No	LC_U	unknown function	-	-	-
QPed.shared.3H-1	HORVU3Hr1G046110	chr3H	305758306	305758794	+	No	LC_TE	unknown function	IPR005135	-	PF03372
QPed.shared.3H-1	HORVU3Hr1G046120	chr3H	305774106	305774438	-	No	LC_TE	unknown function	IPR026960	-	PF13966
QPed.shared.3H-1	HORVU3Hr1G046130	chr3H	305780703	305781803	-	No	LC_TE	Retrotransposon protein, putative, unclassified	IPR001584,IPR012337	GO:0003676,GO:0015074	PF00665
QPed.shared.3H-1	HORVU3Hr1G046140	chr3H	305790606	305790828	+	No	LC_u	undescribed protein	-	-	-
QPed.shared.3H-1	HORVU3Hr1G046150	chr3H	306365340	306365841	-	No	LC_TE	unknown function	IPR007321	-	PF04195
QPed.shared.3H-1	HORVU3Hr1G046160	chr3H	306637472	306638016	-	No	LC_TE	Retrotransposon protein, putative, Ty1-copia subclass	-	-	PF14227
QPed.shared.3H-1	HORVU3Hr1G046170	chr3H	306907399	306907524	+	No	LC_TE	Retrotransposon protein, putative, unclassified	-	-	-
QPed.shared.3H-1	HORVU3Hr1G046180	chr3H	306942033	306970001	-	No	HC_G	Protein FAM91A1	IPR028091,IPR028097	-	PF14647,PF14648
QPed.shared.3H-1	HORVU3Hr1G046190	chr3H	306948107	306948466	+	No	HC_TE?	undescribed protein	IPR001878	GO:0003676,GO:0008270	-
QPed.shared.3H-1	HORVU3Hr1G046200	chr3H	306948536	306949210	+	No	HC_U	unknown function	-	-	-
QPed.shared.3H-1	HORVU3Hr1G046210	chr3H	306949658	306950572	+	No	LC_u	undescribed protein	-	-	-
QPed.shared.3H-1	HORVU3Hr1G046220	chr3H	306950657	306953825	+	No	LC_TE	unknown function	IPR000477	-	PF00078
QPed.shared.3H-1	HORVU3Hr1G046230	chr3H	306953673	306954028	-	No	LC_u	undescribed protein	-	-	-
QPed.shared.3H-1	HORVU3Hr1G046240	chr3H	307890023	307890943	-	No	HC_G	Protein phosphatase 2C 35	-	-	-
QPed.shared.3H-1	HORVU3Hr1G046250	chr3H	307892105	307900672	-	No	LC_u	undescribed protein	-	-	-
QPed.shared.3H-1	HORVU3Hr1G046260	chr3H	307900722	307900948	+	No	LC_u	undescribed protein	-	-	-
QPed.shared.3H-1	HORVU3Hr1G046270	chr3H	307900788	307904006	-	No	LC_u	undescribed protein	-	-	-
QPed.shared.3H-1	HORVU3Hr1G046280	chr3H	307953328	308000422	+	No	HC_G	MORC family CW-type zinc finger protein 3	IPR003594	-	PF13589
QPed.shared.3H-1	CDF77348.1	chr3H	307953499	308000040	+	No	ncbi|MORC6a	CRT1-like GHKL ATPase	-	-	-
QPed.shared.3H-1	HORVU3Hr1G046290	chr3H	307990080	307990337	+	No	LC_TE	Retrotransposon protein, putative, unclassified, expressed	-	-	-
QPed.shared.3H-1	HORVU3Hr1G046300	chr3H	307991581	307992021	+	No	LC_U	unknown function	-	-	-
QPed.shared.3H-1	HORVU3Hr1G046310	chr3H	308160235	308163736	+	No	LC_u	undescribed protein	-	-	-
QPed.shared.3H-1	HORVU3Hr1G046320	chr3H	308563003	308563847	-	No	HC_G	Dehydrogenase/reductase SDR family member 4	IPR002198,IPR002347,IPR016040	GO:0008152,GO:0016491	PF00106
QPed.shared.3H-1	HORVU3Hr1G046330	chr3H	308730754	308732422	+	No	LC_u	undescribed protein	-	-	-
QPed.shared.3H-1	HORVU3Hr1G046340	chr3H	309076215	309076658	+	No	LC_u	undescribed protein	-	-	-
QPed.shared.3H-1	HORVU3Hr1G046350	chr3H	309076417	309077214	-	No	LC_u	undescribed protein	-	-	-
QPed.shared.3H-1	HORVU3Hr1G046360	chr3H	309078443	309078933	.	No	-	-	-	-	-
QPed.shared.3H-1	HORVU3Hr1G046370	chr3H	309323988	309324368	+	No	LC_u	undescribed protein	-	-	-
QPed.shared.3H-1	HORVU3Hr1G046380	chr3H	309326218	309346899	+	No	LC_TE	unknown function	IPR000477	-	PF00078
QPed.shared.3H-1	HORVU3Hr1G046390	chr3H	309327278	309345511	-	No	HC_G	undescribed protein	IPR021109	-	-
QPed.shared.3H-1	HORVU3Hr1G046400	chr3H	309332110	309334812	-	No	LC_U	Chromosome 3B, genomic scaffold, cultivar Chinese Spring	-	-	-
QPed.shared.3H-1	HORVU3Hr1G046410	chr3H	309334832	309340754	+	No	LC_TE	Retrotransposon protein, putative, unclassified	IPR000477,IPR005135	-	PF00078
QPed.shared.3H-1	HORVU3Hr1G046420	chr3H	309348206	309351097	-	No	LC_u	undescribed protein	-	-	-
QPed.shared.3H-1	HORVU3Hr1G046430	chr3H	309351298	309353313	+	No	HC_G	Transcription factor bHLH85	IPR011598	GO:0046983	PF00010
QPed.shared.3H-1	HORVU3Hr1G046440	chr3H	309367324	309368144	+	No	HC_G	SWI/SNF complex subunit SWI3C	-	-	-
QPed.shared.3H-1	HORVU3Hr1G046450	chr3H	309368306	309379801	-	No	LC_TE	unknown function	IPR026960	-	PF13966
QPed.shared.3H-1	HORVU3Hr1G046460	chr3H	309504612	309507160	-	No	LC_TE	unknown function	IPR026960	-	PF13966
QPed.shared.3H-1	HORVU3Hr1G046470	chr3H	309507326	309507925	-	No	LC_U	unknown function	-	-	-
QPed.shared.3H-1	HORVU3Hr1G046480	chr3H	309507999	309509659	-	No	LC_TE	unknown function	IPR000477	-	PF00078
QPed.shared.3H-1	HORVU3Hr1G046490	chr3H	309690129	309690347	-	No	LC_u	undescribed protein	-	-	-
QPed.shared.3H-1	HORVU3Hr1G046500	chr3H	309690344	309695060	+	No	LC_TE?	ATP-dependent RNA helicase DBP2	IPR027417,IPR000629,IPR011545,IPR014001	GO:0003676,GO:0005524	PF00270
QPed.shared.3H-1	HORVU3Hr1G046510	chr3H	310264799	310265144	+	No	LC_u	undescribed protein	-	-	-
QPed.shared.3H-1	HORVU3Hr1G046520	chr3H	310490734	310492296	+	No	LC_u	undescribed protein	-	-	-
QPed.shared.3H-1	HORVU3Hr1G046530	chr3H	310581877	310594914	-	No	LC_U	unknown function	-	-	-
QPed.shared.3H-1	HORVU3Hr1G046540	chr3H	310672304	310672474	+	No	HC_G	Chlorophyll synthase, chloroplastic	-	-	-
QPed.shared.3H-1	HORVU3Hr1G046550	chr3H	310855814	310858629	+	No	LC_TE	Gag-pol polyprotein	-	-	-
QPed.shared.3H-1	HORVU3Hr1G046560	chr3H	311052250	311052738	-	No	LC_TE	unknown function	IPR000477	-	PF00078
QPed.shared.3H-1	HORVU3Hr1G046570	chr3H	311867465	311876945	+	No	HC_G	Piezo-type mechanosensitive ion channel component 2	IPR031334	-	PF12166
QPed.shared.3H-1	HORVU3Hr1G046580	chr3H	311870386	311870589	+	No	LC_u	undescribed protein	-	-	-
QPed.shared.3H-1	HORVU3Hr1G046590	chr3H	311870812	311871570	+	No	LC_TE	unknown function	IPR026960	-	PF13966
QPed.shared.3H-1	HORVU3Hr1G046600	chr3H	312033552	312045339	+	No	HC_G	Piezo-type mechanosensitive ion channel component	IPR031334	-	PF12166
QPed.shared.3H-1	HORVU3Hr1G046610	chr3H	312038602	312040204	-	No	LC_TE	Transposon Ty1-PL Gag-Pol polyprotein	IPR013103	-	PF07727
QPed.shared.3H-1	HORVU3Hr1G046620	chr3H	312045405	312046160	+	No	LC_u	undescribed protein	-	-	-
QPed.shared.3H-1	HORVU3Hr1G046630	chr3H	312046278	312047746	-	No	HC_G	Myosin-J heavy chain	-	-	-
QPed.shared.3H-1	HORVU3Hr1G046640	chr3H	312047757	312050654	-	No	LC_TE	Retrotransposon protein, putative, unclassified	IPR005135	-	-
QPed.shared.3H-1	HORVU3Hr1G046650	chr3H	312050584	312051605	+	No	LC_TE	unknown function	IPR026960	-	PF13966
QPed.shared.3H-1	HORVU3Hr1G046660	chr3H	312056983	312058395	-	No	LC_TE	Retrotransposon protein, putative, Ty3-gypsy subclass	IPR001584,IPR012337,IPR023780	GO:0003676,GO:0015074	PF00385,PF00665
QPed.shared.3H-1	HORVU3Hr1G046670	chr3H	312058910	312061118	-	No	LC_TE	Retrotransposon protein, putative, Ty3-gypsy subclass	IPR013242,IPR021109,IPR001878,IPR001969,IPR005162	GO:0008270,GO:0003676,GO:0004190,GO:0006508	PF03732,PF08284
QPed.shared.3H-1	HORVU3Hr1G046680	chr3H	312174280	312179139	+	No	HC_U	Chromosome 3B, genomic scaffold, cultivar Chinese Spring	-	-	-
QPed.shared.3H-1	HORVU3Hr1G046690	chr3H	312174307	312179093	-	No	LC_u	undescribed protein	-	-	-
QPed.shared.3H-1	HORVU3Hr1G046700	chr3H	312176891	312178337	+	No	LC_u	undescribed protein	-	-	-
QPed.shared.3H-1	HORVU3Hr1G046710	chr3H	312367308	312367550	+	No	HC_U	unknown function	-	-	-
QPed.shared.3H-1	HORVU3Hr1G046720	chr3H	312508512	312509289	+	No	HC_G	Nucleotide-sugar transporter family protein	-	-	-
QPed.shared.3H-1	HORVU3Hr1G046730	chr3H	312794668	312795511	-	No	LC_u	undescribed protein	-	-	-
QPed.shared.3H-1	HORVU3Hr1G046740	chr3H	312814516	312816168	-	No	LC_u	undescribed protein	-	-	-
QPed.shared.3H-1	HORVU3Hr1G046750	chr3H	312821928	312822203	-	No	HC_u	undescribed protein	-	-	-
QPed.shared.3H-1	HORVU3Hr1G046760	chr3H	313193810	313194085	+	No	LC_u	undescribed protein	-	-	-
QPed.shared.3H-1	HORVU3Hr1G046770	chr3H	313212045	313212224	-	No	LC_TE	Retrotransposon protein, putative, unclassified	IPR005135	-	-
QPed.shared.3H-1	HORVU3Hr1G046780	chr3H	313220460	313223727	-	No	HC_u	undescribed protein	-	-	-
QPed.shared.3H-1	HORVU3Hr1G046790	chr3H	313220466	313223727	+	No	LC_u	undescribed protein	-	-	-
QPed.shared.3H-1	HORVU3Hr1G046800	chr3H	313277184	313279686	+	No	LC_u	undescribed protein	-	-	-
QPed.shared.3H-1	HORVU3Hr1G046810	chr3H	313277191	313279650	-	No	LC_TE	Retrotransposon gag protein, putative	IPR005162	-	PF03732
QPed.shared.3H-1	HORVU3Hr1G046820	chr3H	313298583	313298777	+	No	LC_TE	Retrotransposon protein, putative, Ty1-copia subclass	-	-	-
QPed.shared.3H-1	HORVU3Hr1G046830	chr3H	313481469	313481713	-	No	HC_G	Eukaryotic peptide chain release factor subunit 1	IPR005141	-	PF03464
QPed.shared.3H-1	HORVU3Hr1G046840	chr3H	313481882	313482210	+	No	LC_u	undescribed protein	-	-	-
QPed.shared.3H-1	HORVU3Hr1G046850	chr3H	313655347	313657979	-	No	LC_u	undescribed protein	-	-	-
QPed.shared.3H-1	HORVU3Hr1G046860	chr3H	314183292	314186146	-	No	HC_u	undescribed protein	-	-	-
QPed.shared.3H-1	HORVU3Hr1G046870	chr3H	314206612	314207104	-	No	LC_TE	Retrotransposon protein, putative, unclassified, expressed	-	-	-
QPed.shared.3H-1	HORVU3Hr1G046880	chr3H	314312574	314317139	+	No	HC_G	UDP-N-acetylglucosamine--N-acetylmuramyl-(Pentapeptide) pyrophosphoryl-undecaprenol N-acetylglucosamine transferase	-	-	-
QPed.shared.3H-1	HORVU3Hr1G046890	chr3H	314351927	314352761	-	No	LC_U	unknown function	-	-	-
QPed.shared.3H-1	HORVU3Hr1G046900	chr3H	314365470	314366910	+	No	HC_G	UDP-N-acetylglucosamine--N-acetylmuramyl-(pentapeptide) pyrophosphoryl-undecaprenol N-acetylglucosamine transferase	IPR007235	GO:0016758	PF04101
QPed.shared.3H-1	HORVU3Hr1G046910	chr3H	314370485	314373817	-	No	LC_TE	HAT family dimerisation domain containing protein	IPR007021,IPR008906,IPR012337	GO:0003676,GO:0046983	PF04937,PF05699
QPed.shared.3H-1	HORVU3Hr1G046920	chr3H	314437793	314438917	+	No	HC_G	Histidyl-tRNA synthetase	-	-	-
QPed.shared.3H-1	HORVU3Hr1G046930	chr3H	315323391	315323572	+	No	LC_u	undescribed protein	-	-	-
QPed.shared.3H-1	HORVU3Hr1G046940	chr3H	315346675	315512604	+	No	LC_u	undescribed protein	-	-	-
QPed.shared.3H-1	HORVU3Hr1G046950	chr3H	315511708	315512620	-	No	LC_u	undescribed protein	-	-	-
QPed.shared.3H-1	HORVU3Hr1G046960	chr3H	315673808	315674468	+	No	HC_G	Vacuolar protein sorting-associated protein 55 homolog	IPR007262	-	PF04133
QPed.shared.3H-1	HORVU3Hr1G046970	chr3H	315704288	315728138	-	No	HC_G	Condensin complex subunit 2	IPR022816	GO:0000796,GO:0007076	PF05786
QPed.shared.3H-1	HORVU3Hr1G046980	chr3H	315807605	315886580	-	No	LC_u	undescribed protein	-	-	-
QPed.shared.3H-1	HORVU3Hr1G046990	chr3H	315807612	315886671	+	No	LC_u	undescribed protein	-	-	-
QPed.shared.3H-1	HORVU3Hr1G047000	chr3H	315945944	315946520	-	No	LC_u	undescribed protein	-	-	-
QPed.shared.3H-1	HORVU3Hr1G047010	chr3H	315983934	315984970	+	No	LC_TE	Retrotransposon protein, putative, Ty1-copia subclass, expressed	IPR029472	-	PF14244
QPed.shared.3H-1	HORVU3Hr1G047020	chr3H	316040243	316040770	+	No	LC_TE	unknown function	IPR029472	-	PF14244
QPed.shared.3H-1	HORVU3Hr1G047030	chr3H	316865974	316870925	+	No	HC_G	Ferredoxin-thioredoxin reductase, catalytic chain	IPR004209	GO:0016730,GO:0055114	PF02943
QPed.shared.3H-1	HORVU3Hr1G047040	chr3H	317316276	317372733	-	No	HC_G	Protein HASTY 1	IPR013598,IPR016024	GO:0005488	PF08389
QPed.shared.3H-1	HORVU3Hr1G047050	chr3H	317326907	317333060	+	No	LC_TE	Retrotransposon protein, putative, unclassified	IPR001584,IPR012337	GO:0003676,GO:0015074	PF00665
QPed.shared.3H-1	HORVU3Hr1G047060	chr3H	317345837	317346781	+	No	LC_TE	Retrotransposon protein, putative, LINE subclass	IPR026960	-	PF13966
QPed.shared.3H-1	HORVU3Hr1G047070	chr3H	317374310	317374684	+	No	LC_u	undescribed protein	-	-	-
QPed.shared.3H-1	HORVU3Hr1G047080	chr3H	318381643	318381883	-	No	LC_TE	Transposon protein, putative, Mutator sub-class	-	-	-
QPed.shared.3H-1	HORVU3Hr1G047090	chr3H	318386814	318387721	-	No	HC_G	Mitochondrial phosphate carrier protein 3, mitochondrial	-	-	-
QPed.shared.3H-1	HORVU3Hr1G047100	chr3H	318457262	318457507	+	No	LC_TE	unknown function	IPR000477	-	PF00078
QPed.shared.3H-1	HORVU3Hr1G047110	chr3H	318463541	318488458	-	No	HC_G	Ell-associated factor Eaf	IPR019194	-	PF09816
QPed.shared.3H-1	HORVU3Hr1G047120	chr3H	318484154	318484767	+	No	LC_TE	Retrotransposon protein, putative, unclassified	-	-	-
QPed.shared.3H-1	HORVU3Hr1G047130	chr3H	318528371	318528582	-	No	LC_u	undescribed protein	-	-	-
QPed.shared.3H-1	HORVU3Hr1G047140	chr3H	319196050	319196882	+	No	HC_G	Delta(8)-fatty-acid desaturase 2	-	-	-
QPed.shared.3H-1	HORVU3Hr1G047150	chr3H	319206689	319228498	+	No	LC_TE	unknown function	IPR025724	-	PF13976
QPed.shared.3H-1	HORVU3Hr1G047160	chr3H	319229273	319270456	-	No	HC_G	protein kinase family protein / protein phosphatase 2C ( PP2C) family protein	IPR008271,IPR011009,IPR000719,IPR001932,IPR002290	GO:0006468,GO:0003824,GO:0004672,GO:0005524	PF00069,PF00481
QPed.shared.3H-1	HORVU3Hr1G047170	chr3H	319271855	319276121	-	No	HC_G	Fatty acid desaturase 2	IPR001199	-	PF00173
QPed.shared.3H-1	HORVU3Hr1G047180	chr3H	319541939	319544354	+	No	HC_G	Chromosome 3B, genomic scaffold, cultivar Chinese Spring	IPR004827	GO:0003700,GO:0006355,GO:0043565	PF00170
QPed.shared.3H-1	HORVU3Hr1G047190	chr3H	319903824	319903973	+	No	LC_u	undescribed protein	-	-	-
QPed.shared.3H-1	HORVU3Hr1G047200	chr3H	320379164	320379398	+	No	LC_u	undescribed protein	-	-	-
QPed.shared.3H-1	HORVU3Hr1G047210	chr3H	320757769	320758687	+	No	HC_G	lipoxygenase 2	IPR001246,IPR013819,IPR020833	GO:0055114,GO:0016491,GO:0016702,GO:0046872	PF00305
QPed.shared.3H-1	HORVU3Hr1G047220	chr3H	320759930	320762930	+	No	HC_G	ABA-responsive protein	-	-	-
QPed.shared.3H-1	HORVU3Hr1G047230	chr3H	320765132	320770250	+	No	HC_G	DNA replication licensing factor MCM4	IPR008047,IPR012340,IPR018525,IPR027417,IPR027925,IPR031327,IPR001208,IPR003593,IPR004039	GO:0006260,GO:0006270,GO:0042555,GO:0003677,GO:0003678,GO:0005524	PF00493,PF14551
QPed.shared.3H-1	HORVU3Hr1G047240	chr3H	320769990	320770235	-	No	LC_u	undescribed protein	-	-	-
QPed.shared.3H-1	HORVU3Hr1G047250	chr3H	321101982	321102702	+	No	HC_G	Nuclear transcription factor Y subunit B-4	IPR003956,IPR003958,IPR009072	GO:0046982,GO:0005634,GO:0006355,GO:0043565	PF00808
QPed.shared.3H-1	HORVU3Hr1G047260	chr3H	321112141	321115075	-	No	LC_u	undescribed protein	-	-	-
QPed.shared.3H-1	HORVU3Hr1G047270	chr3H	321115470	321117203	+	No	LC_u	undescribed protein	-	-	-
QPed.shared.3H-1	HORVU3Hr1G047280	chr3H	321696460	321696735	+	No	LC_TE?	Alanine--tRNA ligase	-	-	PF13456
QPed.shared.3H-1	HORVU3Hr1G047290	chr3H	321696484	321698294	-	No	HC_G	myb domain protein 86	IPR001005,IPR009057,IPR017930	GO:0003677	PF00249
QPed.shared.3H-1	HORVU3Hr1G047300	chr3H	321712161	321715306	+	No	LC_u	undescribed protein	-	-	-
[truncated: 5,439 more rows]
