# Supplementary material for: Genomic Dissection of Peduncle Morphology in Barley through Nested Association Mapping
Source: Plants (Basel). 2020 Dec 23;10(1):10. doi: 10.3390/plants10010010 (PMC7823623; doi:10.3390/plants10010010)
Supplement: Supplementary file 1 [file plants-10-00010-s001.zip › Table S4.xlsx]

## Sheet: INFO
Table S4. Exome Capture Data
Genotypes: Parental lines of HEB-25 NAM population including 21 highly divergent exotic barley accessions and the elite cultivar Barke
SNP position: based on RefSeq 2 (Monat et al. 2019)
PPD-H1	HORVU.MOREX.r2.2HG0088300.1
HvCEN	HORVU.MOREX.r2.2HG0136910.1
Expansin A5	HORVU.MOREX.r2.2HG0153910.1
HvGA20ox2	HORVU.MOREX.r2.3HG0256590.1
Nucleotide Codes
(Derived from IUPAC)...
A A:A
C C:C
G G:G
T T:T
R A:G
Y C:T
S C:G
W A:T
K G:T
M A:C
+ +:+ (insertion)
0 +:-
- -:- (deletion)
N Unknown

## Sheet: PPD-H1
	SNP position	23720816	23720849	23721009	23721087	23721128	23721209	23721228	23721387	23721406	23721438	23721573	23721603	23721608	23721700	23721894	23721898	23721969	23722022	23722087	23722091	23722145	23722156	23722205	23722487	23722820	23722880	23722994	23723053	23723079	23723152	23723213	23723217	23723328	23723343	23723381	23723397	23723471	23723633	23723879	23723957
HEB family	genotype
.	BARKE	T	A	G	A	C	T	C	G	G	A	Y	R	R	G	C	C	A	G	G	G	T	T	A	T	G	T	G	G	G	A	G	C	G	G	G	G	G	G	C	C
2	HID004	C	C	G	A	C	C	T	G	S	M	T	A	G	G	T	T	G	G	G	A	C	T	A	G	G	T	C	A	A	A	G	C	C	G	A	C	S	R	G	G
3	HID055	C	C	G	A	T	C	C	G	G	C	T	G	A	G	C	T	A	G	T	G	T	T	A	G	G	T	G	G	A	A	G	C	C	A	A	C	G	A	G	C
4	HID062	C	C	G	A	C	C	T	G	C	C	T	A	G	G	T	T	G	G	G	A	C	T	A	G	G	T	C	A	A	A	G	C	C	G	A	C	C	A	G	G
6	HID069	C	C	G	A	C	C	T	G	C	C	T	A	G	K	T	T	A	G	G	A	C	T	A	G	G	T	S	A	A	A	G	C	C	G	A	C	C	A	G	G
7	HID080	C	C	G	A	C	C	T	G	C	C	T	A	G	G	T	T	G	G	G	A	C	T	A	G	G	T	C	A	A	A	G	C	C	G	A	C	C	A	G	G
8	HID099	Y	M	G	A	C	Y	Y	G	S	M	Y	R	R	G	Y	Y	A	G	G	R	Y	T	A	K	G	T	S	R	R	A	G	C	S	G	R	S	S	R	S	S
9	HID101	C	C	G	A	T	C	C	G	G	C	T	G	A	G	C	T	A	G	T	G	T	T	A	G	G	T	G	G	A	A	G	C	C	A	A	C	G	A	G	C
10	HID102	C	C	G	A	C	C	C	G	G	C	C	G	A	G	C	T	A	G	G	G	T	T	A	G	G	T	C	A	A	A	G	C	C	G	A	C	C	A	G	C
11	HID109	Y	M	G	A	C	Y	C	G	G	M	C	G	A	G	C	Y	A	G	G	G	T	T	A	K	G	T	S	R	R	A	G	C	S	G	R	S	S	R	G	C
12	HID114	C	C	G	A	T	C	C	G	G	C	T	G	A	G	C	T	A	G	T	G	T	T	A	G	G	T	G	G	A	A	G	C	C	A	A	C	G	A	G	C
13	HID138	T	C	G	A	C	T	C	G	G	C	C	G	A	G	C	C	A	G	G	G	T	T	A	T	G	T	G	G	G	A	G	C	G	G	G	G	G	G	C	C
14	HID140	C	C	G	A	C	C	T	G	C	C	T	A	G	G	T	T	R	G	G	A	C	T	A	G	G	T	C	A	A	A	G	C	C	G	A	C	C	A	G	G
15	HID144	C	C	A	G	C	C	C	G	G	C	C	G	A	G	C	T	A	G	G	G	T	C	A	G	T	T	G	G	A	G	G	C	C	G	A	C	G	A	G	C
16	HID219	C	C	G	A	C	C	T	G	C	C	T	A	G	G	T	T	A	G	G	A	C	T	A	G	G	T	C	A	A	A	G	C	C	G	A	C	C	A	G	G
17	HID249	Y	M	G	A	C	Y	Y	G	S	M	T	R	R	G	T	T	A	C	G	R	Y	T	A	G	G	T	S	R	R	A	G	C	S	G	A	C	C	R	G	S
18	HID270	C	C	G	A	C	C	T	G	C	C	T	A	G	G	T	T	A	G	G	A	C	T	A	G	G	T	C	A	A	A	G	C	C	G	A	C	C	A	G	G
19	HID294	C	C	G	A	C	C	T	G	C	C	T	A	G	G	T	T	A	G	G	A	C	T	A	G	G	T	C	A	A	A	G	G	C	G	A	C	C	A	G	G
21	HID357	C	C	G	A	C	C	T	G	C	C	T	A	G	G	T	T	A	G	G	A	C	T	A	G	G	T	C	A	A	A	G	C	C	G	A	C	C	A	G	G
22	HID358	C	C	G	A	C	C	T	G	C	C	T	A	G	G	T	T	A	G	G	A	C	T	A	G	G	T	C	A	A	A	G	C	C	G	A	C	C	A	G	S
23	HID359	C	C	R	R	Y	C	C	A	G	C	Y	G	A	G	C	T	A	G	K	G	T	T	R	G	G	T	G	G	A	A	K	C	C	R	A	S	G	A	G	C
24	HID380	C	C	G	A	C	C	C	A	G	C	C	G	A	G	C	T	A	G	G	G	T	T	G	G	G	G	G	G	A	A	T	C	C	G	A	G	G	A	G	C

## Sheet: HvCEN
	SNP position	468289626	468290064	468290094	468290270
HEB family	genotype
.	BARKE	C	C	A	G
2	HID004	C	T	G	G
3	HID055	C	C	A	G
4	HID062	G	C	A	A
6	HID069	C	T	G	G
7	HID080	C	C	A	G
8	HID099	S	Y	R	G
9	HID101	G	C	A	G
10	HID102	G	C	A	A
11	HID109	S	Y	R	G
12	HID114	G	C	A	A
13	HID138	C	T	G	G
14	HID140	C	T	G	G
15	HID144	C	C	A	G
16	HID219	C	T	G	G
17	HID249	C	C	A	G
18	HID270	C	T	G	G
19	HID294	C	T	G	G
21	HID357	C	C	A	G
22	HID358	C	C	A	G
23	HID359	C	C	A	G
24	HID380	G	C	A	G

## Sheet: Expansin_A5
	SNP position	586799194	586799209	586799251	586799305	586799376	586799419	586799421	586799483	586799537	586799835	586799919	586800002	586800194	586800347	586800381	586800413	586800421	586800450	586800497	586800526	586800528	586800559	586800580	586800772	586800879	586800996	586801289	586801438	586801464	586801488	586801546	586801566	586801569	586801571	586801603	586801673	586801691	586801761	586801777	586801796	586801849	586802222	586802317	586802358	586802401	586802417	586802468	586802593
HEB family	genotype
.	BARKE	G	T	G	C	A	T	C	G	G	G	A	C	A	C	C	G	C	C	G	C	G	C	G	G	G	C	A	C	T	A	C	G	C	G	T	T	A	T	C	A	A	G	T	K	G	T	T	A
2	HID004	G	T	G	A	A	G	A	A	G	C	A	C	A	C	C	G	C	C	G	C	G	C	G	G	G	C	A	C	T	A	C	G	C	G	T	T	T	T	C	A	A	G	T	G	G	T	T	A
3	HID055	C	T	G	C	G	T	C	G	A	G	G	T	A	C	C	G	T	C	A	C	G	T	G	A	G	C	T	T	G	A	C	G	C	A	C	C	A	A	T	G	G	G	C	G	G	C	C	G
4	HID062	C	T	G	C	G	T	C	N	N	G	G	T	A	C	C	G	T	C	A	C	G	T	G	A	G	C	T	T	G	A	C	G	C	A	Y	Y	A	A	T	G	G	G	C	G	G	C	C	G
6	HID069	C	T	G	C	G	T	C	G	A	G	G	T	A	C	C	G	Y	C	R	C	G	T	G	A	G	C	T	T	G	A	C	G	C	A	C	C	A	A	T	G	G	G	C	G	G	C	C	G
7	HID080	C	T	G	C	G	T	C	G	R	S	G	T	A	C	C	G	T	C	A	C	G	T	G	A	G	C	T	T	G	A	C	G	C	A	C	C	A	A	T	G	G	G	Y	G	G	C	C	N
8	HID099	G	Y	K	C	R	T	C	G	G	G	R	C	R	Y	C	G	C	C	G	Y	G	C	R	G	G	C	W	C	K	A	S	G	S	G	Y	Y	A	W	C	R	R	G	Y	G	R	Y	Y	R
9	HID101	G	T	G	C	R	T	C	G	G	G	R	C	A	C	Y	G	C	C	G	C	R	C	R	G	G	C	T	C	T	G	C	G	T	G	C	C	A	A	C	G	A	G	C	G	G	C	C	R
10	HID102	G	C	G	C	G	T	C	G	G	G	G	C	G	C	C	G	C	C	A	T	G	C	G	G	G	A	T	C	G	A	G	G	G	G	C	C	A	A	C	G	G	N	C	G	A	C	C	G
11	HID109	G	Y	G	M	R	K	C	R	G	G	R	C	R	Y	C	G	C	C	G	Y	G	C	G	G	R	C	W	C	K	A	S	G	S	G	Y	Y	W	W	C	R	R	G	Y	G	R	Y	Y	R
12	HID114	G	T	G	C	G	T	C	G	G	G	G	C	A	C	C	G	C	C	G	C	A	N	G	G	G	C	W	C	T	G	C	G	C	G	C	C	A	A	C	G	A	G	C	G	G	C	C	G
13	HID138	G	T	G	A	A	G	A	A	G	C	A	C	A	C	C	G	C	C	G	C	G	C	G	G	G	C	A	C	T	A	C	G	C	G	T	T	T	T	C	A	A	G	T	G	G	T	T	A
14	HID140	S	T	G	C	R	T	C	G	R	S	R	Y	A	C	Y	G	Y	C	R	C	R	Y	R	R	G	C	W	Y	K	A	C	R	C	R	C	Y	A	W	Y	R	A	N	Y	G	G	Y	Y	R
15	HID144	G	T	G	C	A	G	A	A	G	C	A	C	A	C	C	G	C	C	G	C	G	C	G	G	G	C	A	C	T	A	C	G	C	G	T	T	A	T	C	A	A	G	T	G	G	T	T	A
16	HID219	G	C	T	C	G	T	C	G	G	G	G	C	G	T	C	G	C	C	G	T	G	C	G	G	G	C	T	C	G	A	G	G	G	G	C	C	A	A	C	G	G	G	C	G	A	C	C	G
17	HID249	G	Y	G	C	R	T	C	G	G	G	G	C	G	C	C	G	C	C	A	T	G	C	G	G	G	A	N	C	K	A	S	G	G	G	C	Y	A	W	C	R	R	N	C	G	A	Y	Y	G
18	HID270	C	T	G	C	R	T	C	G	A	G	G	T	A	C	C	G	T	C	A	C	G	T	G	A	G	C	T	T	G	A	C	G	C	A	C	C	A	A	T	G	G	G	C	G	G	C	C	G
19	HID294	G	T	G	C	A	T	C	G	G	C	A	C	A	C	T	G	C	C	G	C	A	C	A	G	G	C	A	C	T	A	C	A	C	G	C	T	A	T	C	A	A	A	T	G	G	T	T	A
21	HID357	G	C	G	C	G	T	C	G	G	G	G	C	G	T	C	G	C	C	R	T	G	C	G	G	A	C	T	C	G	A	G	G	G	G	C	C	A	A	C	G	G	G	C	G	A	C	C	G
22	HID358	G	Y	G	M	R	K	M	R	G	S	R	C	R	Y	C	G	C	C	G	Y	G	C	G	G	R	C	W	C	T	A	C	G	S	G	Y	Y	W	W	C	R	A	G	Y	G	R	Y	T	A
23	HID359	C	T	G	C	G	T	C	G	A	G	G	T	A	C	C	G	T	C	A	C	G	T	G	A	G	C	T	T	G	A	C	G	C	A	C	C	A	W	T	G	G	G	C	G	G	C	C	G
24	HID380	G	T	G	C	A	T	C	G	G	G	A	C	A	C	T	A	C	T	G	C	A	C	A	G	G	C	A	C	T	A	C	G	C	G	C	T	A	T	C	A	A	A	T	G	G	T	T	A
[truncated: 5 more columns]

## Sheet: HvGA20ox2
	SNP position	572329303	572330579	572330798	572330911
HEB family	genotype
.	BARKE	N	G	C	G
2	HID004	G	G	C	G
3	HID055	G	G	C	G
4	HID062	N	A	C	G
6	HID069	G	G	C	G
7	HID080	G	G	C	G
8	HID099	C	G	C	G
9	HID101	N	G	C	G
10	HID102	G	A	C	G
11	HID109	G	G	C	G
12	HID114	C	G	C	G
13	HID138	G	G	C	G
14	HID140	N	G	M	G
15	HID144	G	G	C	A
16	HID219	G	G	C	G
17	HID249	G	G	M	G
18	HID270	G	G	A	G
19	HID294	G	G	C	G
21	HID357	G	G	A	G
22	HID358	G	G	A	G
23	HID359	G	A	C	G
24	HID380	G	G	C	G
