# Supplementary material for: Genomic Dissection of Peduncle Morphology in Barley through Nested Association Mapping
Source: Plants (Basel). 2020 Dec 23;10(1):10. doi: 10.3390/plants10010010 (PMC7823623; doi:10.3390/plants10010010)
Supplement: Supplementary file 1 [file plants-10-00010-s001.zip › Table S5.xlsx]

## Sheet: S5 Field trial
Table S5 .Field trial management
	2017	2018
sowing	2017-03-28	2020-04-09
sampling	2020-08-08	2018-07-27
precipitation in vegetation period	213,7 mm	66,8 mm
previous crops	lucerne winter triticale	lucerne spring triticale
HEB-lines	1417	1417
Barke repetitions	11 plots	16 plots
local control varieties	48 plots	51 plots
Nmin [kg/ha]	70	47
nitrogen [kg/ha] (BBCH 30-35)	26	26
potassium [kg/ha] (BBCH 0)	40	40
phosphate [kg/ha] (BBCH 0)	46	46
growth regulator	none	none
fungicides	none	none
